# Supplementary material for: Synthesis, crystal structure and Hirshfeld analysis of trans-bis­(2-{1-[(6R,S)-3,5,5,6,8,8-hexa­methyl-5,6,7,8-tetra­hydronaphthalen-2-yl]ethyl­idene}-N-methyl­hydrazinecarbo­thio­amidato-κ2 N 2,S)palladium(II) ethanol monosolvate
Source: Acta Crystallogr E Crystallogr Commun. 2023 Nov 16;79(Pt 12):1166–72. doi: 10.1107/S2056989023009908 (PMC10833400; doi:10.1107/S2056989023009908)
Supplement: Supplementary file 1 [file e-79-01166-sup1.cif]

##############################################################################
#                                                                            #
# This CIF contains the data in a paper accepted for publication in          #
# Acta Crystallographica Section E. It conforms to the requirements of       #
# Notes for Authors for Acta Crystallographica Section E, and has been       #
# peer reviewed under the auspices of the IUCr Commission on Journals.       #
#                                                                            #
# Full details of the Crystallographic Information File format               #
# are given in the paper "The Crystallographic Information File (CIF):       #
# a New Standard Archive File for Crystallography" by S. R. Hall, F. H.      #
# Allen and I. D. Brown [Acta Cryst. (1991), A47, 655-685].                  #
#                                                                            #
# The current version of the core CIF dictionary is obtainable from          #
# ftp://ftp.iucr.org/pub/cif_core.dic.                                       #
#                                                                            #
# Software is freely available for graphical display of the structure(s)     #
# in this CIF. For information consult the CIF software page                 #
# http://www.iucr.org/resources/cif/software.                                #
#                                                                            #
# This file may be used for bona fide research purposes within the           #
# scientific community so long as proper attribution is given to the journal # 
# article from which it was obtained.                                        #
#                                                                            #
##############################################################################
data_I
_audit_creation_method     SHELXL-2018/3
_chemical_name_systematic
;\
<i>trans</i>-Bis(2-{1-[(6<i>R</i>,<i>S</i>)-3,5,5,6,8,8-hexamethyl-5,6,7,8-\
tetrahydronaphthalen-2-yl]ethylidene}-<i>N</i>-methylhydrazine\
carbothioamidato-\k^2^<i>N</i>^2^,<i>S</i>)palladium(II) ethanol monosolvate
;
_chemical_name_common     ?
_chemical_formula_moiety     'C40 H60 N6 Pd1 S2, C2 H6 O1'
_chemical_formula_sum     'C42 H66 N6 O1 Pd1 S2'
_chemical_formula_iupac     '[Pd (C20 H30 N3 S1)2], C2 H6 O1'
_chemical_formula_weight     841.52
_chemical_melting_point     ?
_chemical_absolute_configuration     ?
_space_group_crystal_system     triclinic
_space_group_name_H-M_alt     'P -1'
_space_group_name_Hall     '-P 1'
loop_
    _space_group_symop_operation_xyz
    'x, y, z'
    '-x, -y, -z'
_cell_length_a     12.412(3)
_cell_length_b     12.430(4)
_cell_length_c     15.700(5)
_cell_angle_alpha     69.021(5)
_cell_angle_beta     86.730(6)
_cell_angle_gamma     75.348(9)
_cell_volume     2186.6(11)
_cell_formula_units_Z     2
_cell_measurement_reflns_used     9602
_cell_measurement_theta_min     2.73
_cell_measurement_theta_max     28.33
_cell_measurement_temperature     100(2)
_exptl_crystal_description     block
_exptl_crystal_colour     orange
_exptl_crystal_size_max     0.223
_exptl_crystal_size_mid     0.164
_exptl_crystal_size_min     0.150
_exptl_crystal_density_diffrn     1.278
_exptl_crystal_density_meas     ?
_exptl_crystal_density_method     ?
_exptl_crystal_F_000     892
_exptl_absorpt_coefficient_mu     0.558
_exptl_absorpt_correction_type     multi-scan
_exptl_absorpt_process_details
;
(SADABS; Krause <i>et al.</i>, 2015)
;
_exptl_absorpt_correction_T_min     0.7116
_exptl_absorpt_correction_T_max     0.7457
_diffrn_ambient_temperature     100(2)
_diffrn_source     'microfocus X ray tube'
_diffrn_radiation_type     MoK\a
_diffrn_radiation_wavelength     0.71073
_diffrn_measurement_device_type
                                   'Bruker D8 Venture Photon 100 diffractometer'
_diffrn_measurement_method     '\f and \w scans'
_diffrn_detector_area_resol_mean     ?
_diffrn_reflns_number     102991
_diffrn_reflns_av_R_equivalents     0.0334
_diffrn_reflns_av_unetI/netI     0.0158
_diffrn_reflns_theta_min     2.152
_diffrn_reflns_theta_max     28.338
_diffrn_reflns_theta_full     25.242
_diffrn_measured_fraction_theta_max     0.999
_diffrn_measured_fraction_theta_full     0.999
_diffrn_reflns_limit_h_min     -16
_diffrn_reflns_limit_h_max     16
_diffrn_reflns_limit_k_min     -16
_diffrn_reflns_limit_k_max     16
_diffrn_reflns_limit_l_min     -20
_diffrn_reflns_limit_l_max     20
_diffrn_radiation_probe     x-ray
_refine_special_details     ?
_reflns_number_total     10905
_reflns_number_gt     10009
_reflns_threshold_expression     'I > 2\s(I)'
_refine_ls_structure_factor_coef     Fsqd
_refine_ls_matrix_type     full
_refine_ls_R_factor_all     0.0322
_refine_ls_R_factor_gt     0.0280
_refine_ls_wR_factor_gt     0.0664
_refine_ls_wR_factor_ref     0.0691
_refine_ls_goodness_of_fit_ref     1.035
_refine_ls_restrained_S_all     1.035
_refine_ls_number_reflns     10905
_refine_ls_number_parameters     524
_refine_ls_number_restraints     0
_refine_ls_hydrogen_treatment     constr
_refine_ls_weighting_scheme     calc
_refine_ls_weighting_details
              'w=1/[\s^2^(Fo^2^)+(0.0290P)^2^+2.3103P] where P=(Fo^2^+2Fc^2^)/3'
_atom_sites_solution_hydrogens     geom
_atom_sites_solution_primary     direct
_atom_sites_solution_secondary     ?
_refine_ls_shift/su_max     0.004
_refine_ls_shift/su_mean     0.000
_refine_diff_density_max     1.164
_refine_diff_density_min     -0.852
_refine_ls_extinction_method     none
_refine_ls_extinction_coef     .
loop_
    _atom_type_symbol
    _atom_type_description
    _atom_type_scat_dispersion_real
    _atom_type_scat_dispersion_imag
    _atom_type_scat_source
    C C 0.0033 0.0016 'International Tables Vol C Tables 4.2.6.8 and 6.1.1.4'
    H H 0.0000 0.0000 'International Tables Vol C Tables 4.2.6.8 and 6.1.1.4'
    N N 0.0061 0.0033 'International Tables Vol C Tables 4.2.6.8 and 6.1.1.4'
    Pd Pd -0.9988 1.0072 'International Tables Vol C Tables 4.2.6.8 and 6.1.1.4'
    S S 0.1246 0.1234 'International Tables Vol C Tables 4.2.6.8 and 6.1.1.4'
    O O 0.0106 0.0060 'International Tables Vol C Tables 4.2.6.8 and 6.1.1.4'
_computing_data_collection
;
APEX3 (Bruker, 2015)
;
_computing_cell_refinement
;
SAINT (Bruker, 2015)
;
_computing_data_reduction
;
SAINT (Bruker, 2015)
;
_computing_structure_solution
;
<i>SHELXT2014/5</i> (Sheldrick, 2015<i>a</i>)
;
_computing_structure_refinement
;
<i>SHELXL2018/3</i> (Sheldrick, 2015<i>b</i>)
;
_computing_molecular_graphics
;
DIAMOND (Brandenburg, 2006), CrystalExplorer (Wolff <i>et al.</i>,
2012)
;
_computing_publication_material
;
WinGX (Farrugia, 2012), publCIF (Westrip, 2010) and
enCIFer (Allen <i>et al.</i>,
2004)
;
loop_
    _atom_site_type_symbol
    _atom_site_label
    _atom_site_fract_x
    _atom_site_fract_y
    _atom_site_fract_z
    _atom_site_U_iso_or_equiv
    _atom_site_adp_type
    _atom_site_calc_flag
    _atom_site_occupancy
    _atom_site_disorder_assembly
    _atom_site_disorder_group
    C C1 1.08585(18) 1.1210(2) 0.65159(15) 0.0342(4) Uani d 1 . .
    H H1A 1.127520 1.168275 0.604350 0.051 Uiso calc 1 . .
    H H1B 1.134183 1.074266 0.706296 0.051 Uiso calc 1 . .
    H H1C 1.021234 1.174275 0.666759 0.051 Uiso calc 1 . .
    C C2 0.98087(13) 0.97343(14) 0.66670(11) 0.0185(3) Uani d 1 . .
    C C3 0.84118(13) 0.92795(14) 0.86307(11) 0.0166(3) Uani d 1 . .
    C C4 0.88757(15) 1.00236(18) 0.90111(13) 0.0262(4) Uani d 1 . .
    H H4A 0.967967 0.968782 0.913298 0.039 Uiso calc 1 . .
    H H4B 0.851213 1.003077 0.958045 0.039 Uiso calc 1 . .
    H H4C 0.873863 1.083872 0.856853 0.039 Uiso calc 1 . .
    C C5 0.73904(13) 0.89044(14) 0.90042(11) 0.0164(3) Uani d 1 . .
    C C6 0.64685(13) 0.93003(14) 0.84064(11) 0.0176(3) Uani d 1 . .
    H H6A 0.653560 0.977882 0.778936 0.021 Uiso calc 1 . .
    C C7 0.54497(13) 0.90243(14) 0.86751(12) 0.0184(3) Uani d 1 . .
    C C8 0.44913(15) 0.95257(17) 0.79614(14) 0.0285(4) Uani d 1 . .
    C C9A 0.3614(2) 0.8814(3) 0.8273(2) 0.0232(5) Uani d 0.6242(19) A 1
    H H9A 0.294196 0.922087 0.786351 0.028 Uiso calc 0.6242(19) A 1
    H H9B 0.390797 0.801528 0.823371 0.028 Uiso calc 0.6242(19) A 1
    C C10A 0.3301(2) 0.8685(3) 0.9250(2) 0.0231(5) Uani d 0.6242(19) A 1
    H H10A 0.312912 0.949179 0.929860 0.028 Uiso calc 0.6242(19) A 1
    C C16A 0.4957(3) 0.9324(3) 0.7023(2) 0.0240(6) Uani d 0.6242(19) A 1
    H H16A 0.546387 0.983484 0.674675 0.036 Uiso calc 0.6242(19) A 1
    H H16B 0.432969 0.952692 0.659503 0.036 Uiso calc 0.6242(19) A 1
    H H16C 0.535779 0.848916 0.716313 0.036 Uiso calc 0.6242(19) A 1
    C C18A 0.2246(14) 0.8232(14) 0.9448(10) 0.034(2) Uani d 0.6242(19) A 1
    H H18A 0.238058 0.746874 0.935804 0.051 Uiso calc 0.6242(19) A 1
    H H18B 0.163640 0.881083 0.903282 0.051 Uiso calc 0.6242(19) A 1
    H H18C 0.204337 0.812422 1.008060 0.051 Uiso calc 0.6242(19) A 1
    C C29A 0.7483(3) 0.3718(3) 0.3920(2) 0.0306(6) Uani d 0.6242(19) A 1
    H H29A 0.671534 0.415459 0.367646 0.037 Uiso calc 0.6242(19) A 1
    H H29B 0.790596 0.349086 0.343042 0.037 Uiso calc 0.6242(19) A 1
    C C30A 0.7441(3) 0.2612(3) 0.4714(2) 0.0272(6) Uani d 0.6242(19) A 1
    H H30A 0.821275 0.221792 0.498735 0.033 Uiso calc 0.6242(19) A 1
    C C38A 0.7043(10) 0.1745(13) 0.4383(10) 0.0364(18) Uani d 0.6242(19) A 1
    H H38A 0.631401 0.214109 0.406461 0.055 Uiso calc 0.6242(19) A 1
    H H38B 0.698052 0.104253 0.490800 0.055 Uiso calc 0.6242(19) A 1
    H H38C 0.758145 0.150090 0.396418 0.055 Uiso calc 0.6242(19) A 1
    C C37A 0.7757(5) 0.5732(4) 0.3311(3) 0.0407(11) Uani d 0.6242(19) A 1
    H H37A 0.804504 0.556092 0.276628 0.061 Uiso calc 0.6242(19) A 1
    H H37B 0.811067 0.630880 0.339773 0.061 Uiso calc 0.6242(19) A 1
    H H37C 0.694898 0.606325 0.323277 0.061 Uiso calc 0.6242(19) A 1
    C C9B 0.3361(4) 0.9418(4) 0.8571(4) 0.0232(5) Uani d 0.3758(19) A 2
    H H9C 0.326305 0.993856 0.893638 0.028 Uiso calc 0.3758(19) A 2
    H H9D 0.269739 0.968867 0.815654 0.028 Uiso calc 0.3758(19) A 2
    C C10B 0.3459(4) 0.8182(5) 0.9183(4) 0.0231(5) Uani d 0.3758(19) A 2
    H H10B 0.374312 0.765932 0.881872 0.028 Uiso calc 0.3758(19) A 2
    C C16B 0.4618(5) 0.9141(6) 0.7263(4) 0.0240(6) Uani d 0.3758(19) A 2
    H H16D 0.527331 0.934174 0.692787 0.036 Uiso calc 0.3758(19) A 2
    H H16E 0.395415 0.952311 0.685464 0.036 Uiso calc 0.3758(19) A 2
    H H16F 0.472013 0.827662 0.749337 0.036 Uiso calc 0.3758(19) A 2
    C C18B 0.230(2) 0.800(2) 0.9518(19) 0.041(5) Uani d 0.3758(19) A 2
    H H18D 0.238512 0.719202 0.996540 0.062 Uiso calc 0.3758(19) A 2
    H H18E 0.182946 0.810887 0.899874 0.062 Uiso calc 0.3758(19) A 2
    H H18F 0.195277 0.857957 0.980398 0.062 Uiso calc 0.3758(19) A 2
    C C29B 0.7999(5) 0.3255(5) 0.4260(4) 0.0306(6) Uani d 0.3758(19) A 2
    H H29C 0.822719 0.313817 0.367850 0.037 Uiso calc 0.3758(19) A 2
    H H29D 0.854429 0.266951 0.474536 0.037 Uiso calc 0.3758(19) A 2
    C C30B 0.6846(5) 0.3020(5) 0.4484(4) 0.0272(6) Uani d 0.3758(19) A 2
    H H30B 0.626963 0.370707 0.407784 0.033 Uiso calc 0.3758(19) A 2
    C C38B 0.6815(19) 0.188(2) 0.4315(18) 0.0364(18) Uani d 0.3758(19) A 2
    H H38D 0.686099 0.202517 0.366004 0.055 Uiso calc 0.3758(19) A 2
    H H38E 0.611710 0.166367 0.453400 0.055 Uiso calc 0.3758(19) A 2
    H H38F 0.744722 0.123369 0.464385 0.055 Uiso calc 0.3758(19) A 2
    C C37B 0.7445(10) 0.5437(8) 0.3352(6) 0.0407(11) Uani d 0.3758(19) A 2
    H H37D 0.782626 0.531758 0.281691 0.061 Uiso calc 0.3758(19) A 2
    H H37E 0.743742 0.623012 0.334589 0.061 Uiso calc 0.3758(19) A 2
    H H37F 0.667820 0.536733 0.333748 0.061 Uiso calc 0.3758(19) A 2
    C C11 0.43150(15) 0.78566(17) 0.99371(13) 0.0247(4) Uani d 1 . .
    C C12 0.53601(14) 0.83033(14) 0.95798(12) 0.0193(3) Uani d 1 . .
    C C13 0.62871(14) 0.79313(15) 1.01780(12) 0.0209(3) Uani d 1 . .
    H H13A 0.622121 0.745404 1.079562 0.025 Uiso calc 1 . .
    C C14 0.72960(14) 0.82199(15) 0.99204(11) 0.0190(3) Uani d 1 . .
    C C15 0.82669(15) 0.77370(18) 1.06003(12) 0.0268(4) Uani d 1 . .
    H H15A 0.894541 0.744754 1.031379 0.040 Uiso calc 1 . .
    H H15B 0.812136 0.708020 1.112896 0.040 Uiso calc 1 . .
    H H15C 0.836488 0.836955 1.079996 0.040 Uiso calc 1 . .
    C C17 0.40989(19) 1.08683(19) 0.77040(17) 0.0402(5) Uani d 1 . .
    H H17A 0.383149 1.105594 0.824637 0.060 Uiso calc 1 . .
    H H17B 0.349237 1.118500 0.723970 0.060 Uiso calc 1 . .
    H H17C 0.472015 1.122903 0.746018 0.060 Uiso calc 1 . .
    C C19 0.4588(2) 0.6525(2) 1.01169(19) 0.0452(6) Uani d 1 . .
    H H19A 0.479150 0.638591 0.954586 0.068 Uiso calc 1 . .
    H H19B 0.393480 0.622029 1.035635 0.068 Uiso calc 1 . .
    H H19C 0.521284 0.611280 1.056403 0.068 Uiso calc 1 . .
    C C20 0.39893(18) 0.8059(2) 1.08336(16) 0.0368(5) Uani d 1 . .
    H H20A 0.458826 0.759193 1.129724 0.055 Uiso calc 1 . .
    H H20B 0.330178 0.780965 1.104131 0.055 Uiso calc 1 . .
    H H20C 0.386937 0.890557 1.073604 0.055 Uiso calc 1 . .
    C C21 0.91116(15) 0.33047(14) 0.84376(12) 0.0217(3) Uani d 1 . .
    H H21A 0.846101 0.333782 0.809464 0.033 Uiso calc 1 . .
    H H21B 0.931379 0.253779 0.894234 0.033 Uiso calc 1 . .
    H H21C 0.973861 0.339274 0.803166 0.033 Uiso calc 1 . .
    C C22 0.85251(12) 0.53979(13) 0.82282(11) 0.0149(3) Uani d 1 . .
    C C23 0.74272(13) 0.70098(14) 0.61482(10) 0.0159(3) Uani d 1 . .
    C C24 0.69026(15) 0.82454(15) 0.55224(11) 0.0214(3) Uani d 1 . .
    H H24A 0.609123 0.840594 0.557104 0.032 Uiso calc 1 . .
    H H24B 0.709552 0.832430 0.489245 0.032 Uiso calc 1 . .
    H H24C 0.717728 0.881609 0.569328 0.032 Uiso calc 1 . .
    C C25 0.71832(13) 0.59952(14) 0.59672(10) 0.0156(3) Uani d 1 . .
    C C26 0.76394(13) 0.57287(14) 0.52167(11) 0.0170(3) Uani d 1 . .
    H H26A 0.807084 0.622144 0.482175 0.020 Uiso calc 1 . .
    C C27 0.74890(13) 0.47630(14) 0.50186(11) 0.0171(3) Uani d 1 . .
    C C28 0.80284(16) 0.45433(17) 0.41750(12) 0.0248(4) Uani d 1 . .
    C C31 0.66562(16) 0.29300(15) 0.54837(12) 0.0235(3) Uani d 1 . .
    C C32 0.68504(14) 0.40437(14) 0.56004(11) 0.0180(3) Uani d 1 . .
    C C33 0.63708(14) 0.43480(15) 0.63406(11) 0.0198(3) Uani d 1 . .
    H H33A 0.592393 0.386892 0.672897 0.024 Uiso calc 1 . .
    C C34 0.65108(14) 0.53056(15) 0.65380(11) 0.0183(3) Uani d 1 . .
    C C35 0.59337(16) 0.55897(18) 0.73331(13) 0.0273(4) Uani d 1 . .
    H H35A 0.648308 0.537659 0.782790 0.041 Uiso calc 1 . .
    H H35B 0.537032 0.513437 0.755035 0.041 Uiso calc 1 . .
    H H35C 0.557336 0.644237 0.713677 0.041 Uiso calc 1 . .
    C C36 0.9289(2) 0.4244(3) 0.42744(19) 0.0651(9) Uani d 1 . .
    H H36A 0.954038 0.357862 0.484795 0.098 Uiso calc 1 . .
    H H36B 0.952135 0.493968 0.427852 0.098 Uiso calc 1 . .
    H H36C 0.962068 0.402101 0.376098 0.098 Uiso calc 1 . .
    C C39 0.71855(18) 0.18481(16) 0.63149(16) 0.0359(5) Uani d 1 . .
    H H39A 0.797822 0.180704 0.637269 0.054 Uiso calc 1 . .
    H H39B 0.710531 0.112296 0.623880 0.054 Uiso calc 1 . .
    H H39C 0.681228 0.192076 0.686596 0.054 Uiso calc 1 . .
    C C40 0.54081(19) 0.30199(19) 0.5461(2) 0.0495(7) Uani d 1 . .
    H H40A 0.508242 0.313965 0.601325 0.074 Uiso calc 1 . .
    H H40B 0.528820 0.228391 0.543184 0.074 Uiso calc 1 . .
    H H40C 0.505229 0.369401 0.492188 0.074 Uiso calc 1 . .
    C C41 0.76119(17) 0.4532(2) 1.12175(14) 0.0331(4) Uani d 1 . .
    H H41A 0.760807 0.534078 1.080670 0.050 Uiso calc 1 . .
    H H41B 0.721493 0.456491 1.176890 0.050 Uiso calc 1 . .
    H H41C 0.724160 0.415658 1.090845 0.050 Uiso calc 1 . .
    C C42 0.87835(18) 0.3823(3) 1.14735(16) 0.0500(7) Uani d 1 . .
    H H42A 0.916403 0.421569 1.176905 0.060 Uiso calc 1 . .
    H H42B 0.878660 0.302170 1.191799 0.060 Uiso calc 1 . .
    N N1 1.04828(13) 1.04158(14) 0.61810(11) 0.0262(3) Uani d 1 . .
    H H1 1.069987 1.037675 0.564706 0.031 Uiso calc 1 . .
    N N2 0.96365(11) 0.96714(12) 0.75090(10) 0.0179(3) Uani d 1 . .
    N N3 0.88191(10) 0.90727(11) 0.79084(9) 0.0143(2) Uani d 1 . .
    N N4 0.88465(12) 0.42619(12) 0.87994(9) 0.0187(3) Uani d 1 . .
    H H2 0.889638 0.409810 0.939159 0.022 Uiso calc 1 . .
    N N5 0.84996(11) 0.55992(11) 0.73529(9) 0.0159(3) Uani d 1 . .
    N N6 0.80513(11) 0.68097(11) 0.68467(9) 0.0149(2) Uani d 1 . .
    O O1 0.93682(11) 0.37138(14) 1.06952(9) 0.0306(3) Uani d 1 . .
    H H3 1.004560 0.366360 1.077320 0.046 Uiso calc 1 . .
    Pd Pd1 0.84134(2) 0.79593(2) 0.73601(2) 0.01358(4) Uani d 1 . .
    S S1 0.92010(4) 0.90429(4) 0.60956(3) 0.02192(9) Uani d 1 . .
    S S2 0.80874(3) 0.65163(3) 0.87072(3) 0.01597(8) Uani d 1 . .
loop_
    _atom_site_aniso_label
    _atom_site_aniso_U_11
    _atom_site_aniso_U_22
    _atom_site_aniso_U_33
    _atom_site_aniso_U_12
    _atom_site_aniso_U_13
    _atom_site_aniso_U_23
    C1 0.0345(10) 0.0387(11) 0.0355(11) -0.0246(9) 0.0015(8) -0.0096(9)
    C2 0.0166(7) 0.0160(7) 0.0221(8) -0.0032(6) 0.0000(6) -0.0066(6)
    C3 0.0159(7) 0.0164(7) 0.0206(7) -0.0031(6) -0.0008(6) -0.0105(6)
    C4 0.0242(8) 0.0346(10) 0.0332(10) -0.0128(7) 0.0051(7) -0.0249(8)
    C5 0.0162(7) 0.0162(7) 0.0212(8) -0.0037(6) 0.0019(6) -0.0124(6)
    C6 0.0189(7) 0.0153(7) 0.0210(8) -0.0047(6) 0.0014(6) -0.0093(6)
    C7 0.0169(7) 0.0148(7) 0.0263(8) -0.0029(6) 0.0006(6) -0.0111(6)
    C8 0.0201(8) 0.0258(9) 0.0359(10) -0.0086(7) -0.0064(7) -0.0036(8)
    C9A 0.0153(10) 0.0217(11) 0.0371(14) -0.0051(9) -0.0006(9) -0.0151(10)
    C10A 0.0179(11) 0.0162(15) 0.0425(14) -0.0049(12) 0.0089(10) -0.0199(13)
    C16A 0.0196(18) 0.0342(15) 0.0219(17) -0.0114(12) 0.0028(11) -0.0113(14)
    C18A 0.026(3) 0.038(4) 0.048(4) -0.014(2) 0.011(2) -0.024(3)
    C29A 0.048(2) 0.0266(16) 0.0233(15) -0.0109(13) 0.0006(11) -0.0150(12)
    C30A 0.0356(16) 0.0214(14) 0.0278(14) -0.0056(11) -0.0040(11) -0.0126(11)
    C38A 0.053(5) 0.027(3) 0.038(2) -0.011(4) -0.005(3) -0.019(2)
    C37A 0.076(4) 0.030(3) 0.0179(11) -0.0152(16) 0.0111(18) -0.0105(17)
    C9B 0.0153(10) 0.0217(11) 0.0371(14) -0.0051(9) -0.0006(9) -0.0151(10)
    C10B 0.0179(11) 0.0162(15) 0.0425(14) -0.0049(12) 0.0089(10) -0.0199(13)
    C16B 0.0196(18) 0.0342(15) 0.0219(17) -0.0114(12) 0.0028(11) -0.0113(14)
    C18B 0.019(6) 0.053(11) 0.065(9) -0.021(6) 0.020(5) -0.029(7)
    C29B 0.048(2) 0.0266(16) 0.0233(15) -0.0109(13) 0.0006(11) -0.0150(12)
    C30B 0.0356(16) 0.0214(14) 0.0278(14) -0.0056(11) -0.0040(11) -0.0126(11)
    C38B 0.053(5) 0.027(3) 0.038(2) -0.011(4) -0.005(3) -0.019(2)
    C37B 0.076(4) 0.030(3) 0.0179(11) -0.0152(16) 0.0111(18) -0.0105(17)
    C11 0.0225(8) 0.0280(9) 0.0300(9) -0.0106(7) 0.0104(7) -0.0162(7)
    C12 0.0194(7) 0.0170(7) 0.0265(8) -0.0042(6) 0.0074(6) -0.0145(6)
    C13 0.0244(8) 0.0203(8) 0.0200(8) -0.0042(6) 0.0053(6) -0.0112(6)
    C14 0.0204(8) 0.0197(7) 0.0197(8) -0.0017(6) 0.0009(6) -0.0125(6)
    C15 0.0248(9) 0.0336(10) 0.0220(8) -0.0017(7) -0.0026(7) -0.0130(7)
    C17 0.0394(12) 0.0284(10) 0.0467(13) 0.0092(9) -0.0144(10) -0.0158(9)
    C19 0.0477(13) 0.0335(11) 0.0700(17) -0.0248(10) 0.0332(12) -0.0315(12)
    C20 0.0367(11) 0.0460(12) 0.0415(12) -0.0197(9) 0.0227(9) -0.0286(10)
    C21 0.0266(8) 0.0145(7) 0.0253(8) -0.0035(6) -0.0031(7) -0.0091(6)
    C22 0.0151(7) 0.0143(7) 0.0171(7) -0.0046(5) -0.0004(5) -0.0069(6)
    C23 0.0187(7) 0.0157(7) 0.0148(7) -0.0052(6) 0.0018(6) -0.0068(6)
    C24 0.0276(8) 0.0168(7) 0.0190(8) -0.0042(6) -0.0051(6) -0.0055(6)
    C25 0.0181(7) 0.0154(7) 0.0147(7) -0.0042(6) -0.0016(6) -0.0065(6)
    C26 0.0191(7) 0.0181(7) 0.0155(7) -0.0064(6) 0.0000(6) -0.0067(6)
    C27 0.0184(7) 0.0169(7) 0.0170(7) -0.0028(6) -0.0026(6) -0.0078(6)
    C28 0.0317(9) 0.0268(9) 0.0240(9) -0.0108(7) 0.0065(7) -0.0170(7)
    C31 0.0313(9) 0.0165(8) 0.0255(9) -0.0085(7) -0.0032(7) -0.0087(7)
    C32 0.0209(7) 0.0141(7) 0.0185(7) -0.0032(6) -0.0055(6) -0.0052(6)
    C33 0.0225(8) 0.0180(7) 0.0191(8) -0.0085(6) -0.0003(6) -0.0043(6)
    C34 0.0206(7) 0.0201(8) 0.0156(7) -0.0060(6) 0.0003(6) -0.0074(6)
    C35 0.0319(9) 0.0343(10) 0.0244(9) -0.0161(8) 0.0108(7) -0.0168(8)
    C36 0.0327(12) 0.124(3) 0.0467(15) -0.0114(15) 0.0162(11) -0.0482(18)
    C39 0.0350(11) 0.0142(8) 0.0528(13) 0.0004(7) -0.0170(9) -0.0068(8)
    C40 0.0369(12) 0.0223(10) 0.090(2) -0.0030(8) -0.0347(12) -0.0182(11)
    C41 0.0319(10) 0.0397(11) 0.0323(10) -0.0041(8) -0.0010(8) -0.0209(9)
    C42 0.0278(11) 0.095(2) 0.0285(11) -0.0050(12) -0.0022(8) -0.0296(12)
    N1 0.0283(8) 0.0306(8) 0.0247(8) -0.0165(7) 0.0083(6) -0.0104(6)
    N2 0.0165(6) 0.0182(6) 0.0206(7) -0.0070(5) 0.0007(5) -0.0070(5)
    N3 0.0135(6) 0.0132(6) 0.0180(6) -0.0037(5) -0.0012(5) -0.0070(5)
    N4 0.0270(7) 0.0138(6) 0.0158(6) -0.0043(5) -0.0024(5) -0.0057(5)
    N5 0.0197(6) 0.0118(6) 0.0161(6) -0.0025(5) -0.0014(5) -0.0057(5)
    N6 0.0191(6) 0.0125(6) 0.0139(6) -0.0039(5) 0.0012(5) -0.0057(5)
    O1 0.0235(6) 0.0494(9) 0.0212(6) -0.0089(6) -0.0023(5) -0.0151(6)
    Pd1 0.01665(6) 0.01189(6) 0.01366(6) -0.00362(4) -0.00014(4) -0.00610(4)
    S1 0.0335(2) 0.02045(19) 0.01642(18) -0.01367(17) 0.00511(16) -0.00789(15)
    S2 0.02174(18) 0.01444(17) 0.01425(17) -0.00566(14) 0.00208(14) -0.00749(14)
_geom_special_details
;
 All esds (except the esd in the dihedral angle between two l.s. planes)
 are estimated using the full covariance matrix.  The cell esds are taken
 into account individually in the estimation of esds in distances, angles
 and torsion angles; correlations between esds in cell parameters are only
 used when they are defined by crystal symmetry.  An approximate (isotropic)
 treatment of cell esds is used for estimating esds involving l.s. planes.
;
loop_
    _geom_bond_atom_site_label_1
    _geom_bond_atom_site_label_2
    _geom_bond_site_symmetry_2
    _geom_bond_distance
    _geom_bond_publ_flag
    C1 N1 . 1.450(2) ?
    C1 H1A . 0.9800 ?
    C1 H1B . 0.9800 ?
    C1 H1C . 0.9800 ?
    C2 N2 . 1.304(2) ?
    C2 N1 . 1.350(2) ?
    C2 S1 . 1.7520(17) ?
    C3 N3 . 1.298(2) ?
    C3 C5 . 1.479(2) ?
    C3 C4 . 1.499(2) ?
    C4 H4A . 0.9800 ?
    C4 H4B . 0.9800 ?
    C4 H4C . 0.9800 ?
    C5 C6 . 1.393(2) ?
    C5 C14 . 1.401(2) ?
    C6 C7 . 1.396(2) ?
    C6 H6A . 0.9500 ?
    C7 C12 . 1.398(2) ?
    C7 C8 . 1.528(2) ?
    C8 C17 . 1.521(3) ?
    C8 C9A . 1.524(3) ?
    C8 C16A . 1.632(4) ?
    C8 C16B . 1.331(6) ?
    C8 C9B . 1.659(5) ?
    C9A C10A . 1.523(4) ?
    C9A H9A . 0.9900 ?
    C9A H9B . 0.9900 ?
    C10A C18A . 1.527(17) ?
    C10A C11 . 1.584(4) ?
    C10A H10A . 1.0000 ?
    C16A H16A . 0.9800 ?
    C16A H16B . 0.9800 ?
    C16A H16C . 0.9800 ?
    C18A H18A . 0.9800 ?
    C18A H18B . 0.9800 ?
    C18A H18C . 0.9800 ?
    C29A C30A . 1.500(5) ?
    C29A C28 . 1.532(4) ?
    C29A H29A . 0.9900 ?
    C29A H29B . 0.9900 ?
    C30A C38A . 1.542(17) ?
    C30A C31 . 1.605(4) ?
    C30A H30A . 1.0000 ?
    C38A H38A . 0.9800 ?
    C38A H38B . 0.9800 ?
    C38A H38C . 0.9800 ?
    C37A C28 . 1.582(5) ?
    C37A H37A . 0.9800 ?
    C37A H37B . 0.9800 ?
    C37A H37C . 0.9800 ?
    C9B C10B . 1.470(7) ?
    C9B H9C . 0.9900 ?
    C9B H9D . 0.9900 ?
    C10B C11 . 1.510(6) ?
    C10B C18B . 1.55(3) ?
    C10B H10B . 1.0000 ?
    C16B H16D . 0.9800 ?
    C16B H16E . 0.9800 ?
    C16B H16F . 0.9800 ?
    C18B H18D . 0.9800 ?
    C18B H18E . 0.9800 ?
    C18B H18F . 0.9800 ?
    C29B C30B . 1.529(8) ?
    C29B C28 . 1.568(6) ?
    C29B H29C . 0.9900 ?
    C29B H29D . 0.9900 ?
    C30B C31 . 1.541(5) ?
    C30B C38B . 1.54(3) ?
    C30B H30B . 1.0000 ?
    C38B H38D . 0.9800 ?
    C38B H38E . 0.9800 ?
    C38B H38F . 0.9800 ?
    C37B C28 . 1.449(11) ?
    C37B H37D . 0.9800 ?
    C37B H37E . 0.9800 ?
    C37B H37F . 0.9800 ?
    C11 C19 . 1.525(3) ?
    C11 C20 . 1.532(3) ?
    C11 C12 . 1.537(2) ?
    C12 C13 . 1.401(2) ?
    C13 C14 . 1.388(2) ?
    C13 H13A . 0.9500 ?
    C14 C15 . 1.508(2) ?
    C15 H15A . 0.9800 ?
    C15 H15B . 0.9800 ?
    C15 H15C . 0.9800 ?
    C17 H17A . 0.9800 ?
    C17 H17B . 0.9800 ?
    C17 H17C . 0.9800 ?
    C19 H19A . 0.9800 ?
    C19 H19B . 0.9800 ?
    C19 H19C . 0.9800 ?
    C20 H20A . 0.9800 ?
    C20 H20B . 0.9800 ?
    C20 H20C . 0.9800 ?
    C21 N4 . 1.453(2) ?
    C21 H21A . 0.9800 ?
    C21 H21B . 0.9800 ?
    C21 H21C . 0.9800 ?
    C22 N5 . 1.306(2) ?
    C22 N4 . 1.344(2) ?
    C22 S2 . 1.7644(16) ?
    C23 N6 . 1.292(2) ?
    C23 C25 . 1.491(2) ?
    C23 C24 . 1.495(2) ?
    C24 H24A . 0.9800 ?
    C24 H24B . 0.9800 ?
    C24 H24C . 0.9800 ?
    C25 C26 . 1.388(2) ?
    C25 C34 . 1.400(2) ?
    C26 C27 . 1.400(2) ?
    C26 H26A . 0.9500 ?
    C27 C32 . 1.397(2) ?
    C27 C28 . 1.531(2) ?
    C28 C36 . 1.518(3) ?
    C31 C40 . 1.526(3) ?
    C31 C39 . 1.529(3) ?
    C31 C32 . 1.537(2) ?
    C32 C33 . 1.404(2) ?
    C33 C34 . 1.385(2) ?
    C33 H33A . 0.9500 ?
    C34 C35 . 1.510(2) ?
    C35 H35A . 0.9800 ?
    C35 H35B . 0.9800 ?
    C35 H35C . 0.9800 ?
    C36 H36A . 0.9800 ?
    C36 H36B . 0.9800 ?
    C36 H36C . 0.9800 ?
    C39 H39A . 0.9800 ?
    C39 H39B . 0.9800 ?
    C39 H39C . 0.9800 ?
    C40 H40A . 0.9800 ?
    C40 H40B . 0.9800 ?
    C40 H40C . 0.9800 ?
    C41 C42 . 1.489(3) ?
    C41 H41A . 0.9800 ?
    C41 H41B . 0.9800 ?
    C41 H41C . 0.9800 ?
    C42 O1 . 1.416(3) ?
    C42 H42A . 0.9900 ?
    C42 H42B . 0.9900 ?
    N1 H1 . 0.8800 ?
    N2 N3 . 1.3970(18) ?
    N3 Pd1 . 2.0408(13) ?
    N4 H2 . 0.8800 ?
    N5 N6 . 1.4056(18) ?
    N6 Pd1 . 2.0209(14) ?
    O1 H3 . 0.8400 ?
    Pd1 S1 . 2.2893(6) ?
    Pd1 S2 . 2.3253(6) ?
loop_
    _geom_angle_atom_site_label_1
    _geom_angle_atom_site_label_2
    _geom_angle_atom_site_label_3
    _geom_angle_site_symmetry_1
    _geom_angle_site_symmetry_3
    _geom_angle
    _geom_angle_publ_flag
    N1 C1 H1A . . 109.5 ?
    N1 C1 H1B . . 109.5 ?
    H1A C1 H1B . . 109.5 ?
    N1 C1 H1C . . 109.5 ?
    H1A C1 H1C . . 109.5 ?
    H1B C1 H1C . . 109.5 ?
    N2 C2 N1 . . 117.80(15) ?
    N2 C2 S1 . . 125.39(13) ?
    N1 C2 S1 . . 116.77(13) ?
    N3 C3 C5 . . 118.93(14) ?
    N3 C3 C4 . . 120.70(15) ?
    C5 C3 C4 . . 119.89(14) ?
    C3 C4 H4A . . 109.5 ?
    C3 C4 H4B . . 109.5 ?
    H4A C4 H4B . . 109.5 ?
    C3 C4 H4C . . 109.5 ?
    H4A C4 H4C . . 109.5 ?
    H4B C4 H4C . . 109.5 ?
    C6 C5 C14 . . 119.20(15) ?
    C6 C5 C3 . . 117.09(15) ?
    C14 C5 C3 . . 123.68(15) ?
    C5 C6 C7 . . 122.82(16) ?
    C5 C6 H6A . . 118.6 ?
    C7 C6 H6A . . 118.6 ?
    C6 C7 C12 . . 118.41(15) ?
    C6 C7 C8 . . 118.11(16) ?
    C12 C7 C8 . . 123.48(15) ?
    C17 C8 C9A . . 117.28(19) ?
    C17 C8 C7 . . 109.92(16) ?
    C9A C8 C7 . . 109.84(18) ?
    C17 C8 C16A . . 105.1(2) ?
    C9A C8 C16A . . 105.3(2) ?
    C7 C8 C16A . . 108.91(18) ?
    C17 C8 C16B . . 115.3(3) ?
    C7 C8 C16B . . 117.0(3) ?
    C17 C8 C9B . . 87.9(2) ?
    C7 C8 C9B . . 104.2(2) ?
    C16B C8 C9B . . 118.6(3) ?
    C10A C9A C8 . . 110.8(2) ?
    C10A C9A H9A . . 109.5 ?
    C8 C9A H9A . . 109.5 ?
    C10A C9A H9B . . 109.5 ?
    C8 C9A H9B . . 109.5 ?
    H9A C9A H9B . . 108.1 ?
    C9A C10A C18A . . 108.4(6) ?
    C9A C10A C11 . . 110.4(2) ?
    C18A C10A C11 . . 113.4(6) ?
    C9A C10A H10A . . 108.2 ?
    C18A C10A H10A . . 108.2 ?
    C11 C10A H10A . . 108.2 ?
    C8 C16A H16A . . 109.5 ?
    C8 C16A H16B . . 109.5 ?
    H16A C16A H16B . . 109.5 ?
    C8 C16A H16C . . 109.5 ?
    H16A C16A H16C . . 109.5 ?
    H16B C16A H16C . . 109.5 ?
    C10A C18A H18A . . 109.5 ?
    C10A C18A H18B . . 109.5 ?
    H18A C18A H18B . . 109.5 ?
    C10A C18A H18C . . 109.5 ?
    H18A C18A H18C . . 109.5 ?
    H18B C18A H18C . . 109.5 ?
    C30A C29A C28 . . 112.7(2) ?
    C30A C29A H29A . . 109.1 ?
    C28 C29A H29A . . 109.1 ?
    C30A C29A H29B . . 109.1 ?
    C28 C29A H29B . . 109.1 ?
    H29A C29A H29B . . 107.8 ?
    C29A C30A C38A . . 109.8(6) ?
    C29A C30A C31 . . 110.9(2) ?
    C38A C30A C31 . . 111.4(6) ?
    C29A C30A H30A . . 108.2 ?
    C38A C30A H30A . . 108.2 ?
    C31 C30A H30A . . 108.2 ?
    C30A C38A H38A . . 109.5 ?
    C30A C38A H38B . . 109.5 ?
    H38A C38A H38B . . 109.5 ?
    C30A C38A H38C . . 109.5 ?
    H38A C38A H38C . . 109.5 ?
    H38B C38A H38C . . 109.5 ?
    C28 C37A H37A . . 109.5 ?
    C28 C37A H37B . . 109.5 ?
    H37A C37A H37B . . 109.5 ?
    C28 C37A H37C . . 109.5 ?
    H37A C37A H37C . . 109.5 ?
    H37B C37A H37C . . 109.5 ?
    C10B C9B C8 . . 110.5(3) ?
    C10B C9B H9C . . 109.6 ?
    C8 C9B H9C . . 109.6 ?
    C10B C9B H9D . . 109.6 ?
    C8 C9B H9D . . 109.6 ?
    H9C C9B H9D . . 108.1 ?
    C9B C10B C11 . . 109.4(4) ?
    C9B C10B C18B . . 110.4(10) ?
    C11 C10B C18B . . 114.4(11) ?
    C9B C10B H10B . . 107.5 ?
    C11 C10B H10B . . 107.5 ?
    C18B C10B H10B . . 107.5 ?
    C8 C16B H16D . . 109.5 ?
    C8 C16B H16E . . 109.5 ?
    H16D C16B H16E . . 109.5 ?
    C8 C16B H16F . . 109.5 ?
    H16D C16B H16F . . 109.5 ?
    H16E C16B H16F . . 109.5 ?
    C10B C18B H18D . . 109.5 ?
    C10B C18B H18E . . 109.5 ?
    H18D C18B H18E . . 109.5 ?
    C10B C18B H18F . . 109.5 ?
    H18D C18B H18F . . 109.5 ?
    H18E C18B H18F . . 109.5 ?
    C30B C29B C28 . . 112.6(4) ?
    C30B C29B H29C . . 109.1 ?
    C28 C29B H29C . . 109.1 ?
    C30B C29B H29D . . 109.1 ?
    C28 C29B H29D . . 109.1 ?
    H29C C29B H29D . . 107.8 ?
    C29B C30B C31 . . 106.5(4) ?
    C29B C30B C38B . . 108.8(10) ?
    C31 C30B C38B . . 113.5(10) ?
    C29B C30B H30B . . 109.3 ?
    C31 C30B H30B . . 109.3 ?
    C38B C30B H30B . . 109.3 ?
    C30B C38B H38D . . 109.5 ?
    C30B C38B H38E . . 109.5 ?
    H38D C38B H38E . . 109.5 ?
    C30B C38B H38F . . 109.5 ?
    H38D C38B H38F . . 109.5 ?
    H38E C38B H38F . . 109.5 ?
    C28 C37B H37D . . 109.5 ?
    C28 C37B H37E . . 109.5 ?
    H37D C37B H37E . . 109.5 ?
    C28 C37B H37F . . 109.5 ?
    H37D C37B H37F . . 109.5 ?
    H37E C37B H37F . . 109.5 ?
    C10B C11 C19 . . 94.5(2) ?
    C10B C11 C20 . . 121.4(2) ?
    C19 C11 C20 . . 108.82(18) ?
    C10B C11 C12 . . 112.2(2) ?
    C19 C11 C12 . . 108.26(15) ?
    C20 C11 C12 . . 109.91(15) ?
    C19 C11 C10A . . 117.58(19) ?
    C20 C11 C10A . . 104.05(18) ?
    C12 C11 C10A . . 108.05(17) ?
    C7 C12 C13 . . 118.13(15) ?
    C7 C12 C11 . . 123.21(16) ?
    C13 C12 C11 . . 118.60(16) ?
    C14 C13 C12 . . 123.78(16) ?
    C14 C13 H13A . . 118.1 ?
    C12 C13 H13A . . 118.1 ?
    C13 C14 C5 . . 117.59(15) ?
    C13 C14 C15 . . 120.23(16) ?
    C5 C14 C15 . . 122.06(16) ?
    C14 C15 H15A . . 109.5 ?
    C14 C15 H15B . . 109.5 ?
    H15A C15 H15B . . 109.5 ?
    C14 C15 H15C . . 109.5 ?
    H15A C15 H15C . . 109.5 ?
    H15B C15 H15C . . 109.5 ?
    C8 C17 H17A . . 109.5 ?
    C8 C17 H17B . . 109.5 ?
    H17A C17 H17B . . 109.5 ?
    C8 C17 H17C . . 109.5 ?
    H17A C17 H17C . . 109.5 ?
    H17B C17 H17C . . 109.5 ?
    C11 C19 H19A . . 109.5 ?
    C11 C19 H19B . . 109.5 ?
    H19A C19 H19B . . 109.5 ?
    C11 C19 H19C . . 109.5 ?
    H19A C19 H19C . . 109.5 ?
    H19B C19 H19C . . 109.5 ?
    C11 C20 H20A . . 109.5 ?
    C11 C20 H20B . . 109.5 ?
    H20A C20 H20B . . 109.5 ?
    C11 C20 H20C . . 109.5 ?
    H20A C20 H20C . . 109.5 ?
    H20B C20 H20C . . 109.5 ?
    N4 C21 H21A . . 109.5 ?
    N4 C21 H21B . . 109.5 ?
    H21A C21 H21B . . 109.5 ?
    N4 C21 H21C . . 109.5 ?
    H21A C21 H21C . . 109.5 ?
    H21B C21 H21C . . 109.5 ?
    N5 C22 N4 . . 117.82(14) ?
    N5 C22 S2 . . 124.01(12) ?
    N4 C22 S2 . . 118.06(12) ?
    N6 C23 C25 . . 119.97(14) ?
    N6 C23 C24 . . 121.73(14) ?
    C25 C23 C24 . . 118.27(14) ?
    C23 C24 H24A . . 109.5 ?
    C23 C24 H24B . . 109.5 ?
    H24A C24 H24B . . 109.5 ?
    C23 C24 H24C . . 109.5 ?
    H24A C24 H24C . . 109.5 ?
    H24B C24 H24C . . 109.5 ?
    C26 C25 C34 . . 119.49(14) ?
    C26 C25 C23 . . 118.98(14) ?
    C34 C25 C23 . . 121.53(14) ?
    C25 C26 C27 . . 122.63(15) ?
    C25 C26 H26A . . 118.7 ?
    C27 C26 H26A . . 118.7 ?
    C32 C27 C26 . . 118.43(15) ?
    C32 C27 C28 . . 122.95(15) ?
    C26 C27 C28 . . 118.62(15) ?
    C37B C28 C36 . . 120.8(4) ?
    C36 C28 C29A . . 119.0(2) ?
    C37B C28 C27 . . 110.2(4) ?
    C36 C28 C27 . . 110.68(16) ?
    C29A C28 C27 . . 109.75(18) ?
    C37B C28 C29B . . 112.0(4) ?
    C36 C28 C29B . . 94.0(3) ?
    C27 C28 C29B . . 107.5(2) ?
    C36 C28 C37A . . 102.8(3) ?
    C29A C28 C37A . . 103.5(2) ?
    C27 C28 C37A . . 110.5(2) ?
    C40 C31 C39 . . 107.89(17) ?
    C40 C31 C32 . . 109.63(15) ?
    C39 C31 C32 . . 108.17(14) ?
    C40 C31 C30B . . 96.3(3) ?
    C39 C31 C30B . . 124.6(3) ?
    C32 C31 C30B . . 109.1(2) ?
    C40 C31 C30A . . 121.1(2) ?
    C39 C31 C30A . . 98.86(18) ?
    C32 C31 C30A . . 110.07(17) ?
    C27 C32 C33 . . 118.04(15) ?
    C27 C32 C31 . . 123.80(15) ?
    C33 C32 C31 . . 118.15(15) ?
    C34 C33 C32 . . 123.84(15) ?
    C34 C33 H33A . . 118.1 ?
    C32 C33 H33A . . 118.1 ?
    C33 C34 C25 . . 117.50(15) ?
    C33 C34 C35 . . 120.24(15) ?
    C25 C34 C35 . . 122.25(15) ?
    C34 C35 H35A . . 109.5 ?
    C34 C35 H35B . . 109.5 ?
    H35A C35 H35B . . 109.5 ?
    C34 C35 H35C . . 109.5 ?
    H35A C35 H35C . . 109.5 ?
    H35B C35 H35C . . 109.5 ?
    C28 C36 H36A . . 109.5 ?
    C28 C36 H36B . . 109.5 ?
    H36A C36 H36B . . 109.5 ?
    C28 C36 H36C . . 109.5 ?
    H36A C36 H36C . . 109.5 ?
    H36B C36 H36C . . 109.5 ?
    C31 C39 H39A . . 109.5 ?
    C31 C39 H39B . . 109.5 ?
    H39A C39 H39B . . 109.5 ?
    C31 C39 H39C . . 109.5 ?
    H39A C39 H39C . . 109.5 ?
    H39B C39 H39C . . 109.5 ?
    C31 C40 H40A . . 109.5 ?
    C31 C40 H40B . . 109.5 ?
    H40A C40 H40B . . 109.5 ?
    C31 C40 H40C . . 109.5 ?
    H40A C40 H40C . . 109.5 ?
    H40B C40 H40C . . 109.5 ?
    C42 C41 H41A . . 109.5 ?
    C42 C41 H41B . . 109.5 ?
    H41A C41 H41B . . 109.5 ?
    C42 C41 H41C . . 109.5 ?
    H41A C41 H41C . . 109.5 ?
    H41B C41 H41C . . 109.5 ?
    O1 C42 C41 . . 110.93(18) ?
    O1 C42 H42A . . 109.5 ?
    C41 C42 H42A . . 109.5 ?
    O1 C42 H42B . . 109.5 ?
    C41 C42 H42B . . 109.5 ?
    H42A C42 H42B . . 108.0 ?
    C2 N1 C1 . . 121.71(16) ?
    C2 N1 H1 . . 119.1 ?
    C1 N1 H1 . . 119.1 ?
    C2 N2 N3 . . 112.94(13) ?
    C3 N3 N2 . . 113.87(13) ?
    C3 N3 Pd1 . . 126.67(11) ?
    N2 N3 Pd1 . . 119.44(10) ?
    C22 N4 C21 . . 119.90(14) ?
    C22 N4 H2 . . 120.1 ?
    C21 N4 H2 . . 120.1 ?
    C22 N5 N6 . . 111.48(12) ?
    C23 N6 N5 . . 114.58(13) ?
    C23 N6 Pd1 . . 130.09(11) ?
    N5 N6 Pd1 . . 115.23(10) ?
    C42 O1 H3 . . 109.5 ?
    N6 Pd1 N3 . . 178.02(5) ?
    N6 Pd1 S1 . . 97.92(4) ?
    N3 Pd1 S1 . . 82.82(4) ?
    N6 Pd1 S2 . . 80.32(4) ?
    N3 Pd1 S2 . . 98.47(5) ?
    S1 Pd1 S2 . . 164.631(17) ?
    C2 S1 Pd1 . . 95.29(6) ?
    C22 S2 Pd1 . . 91.28(6) ?
loop_
    _geom_torsion_atom_site_label_1
    _geom_torsion_atom_site_label_2
    _geom_torsion_atom_site_label_3
    _geom_torsion_atom_site_label_4
    _geom_torsion_site_symmetry_1
    _geom_torsion_site_symmetry_2
    _geom_torsion_site_symmetry_3
    _geom_torsion_site_symmetry_4
    _geom_torsion
    _geom_torsion_publ_flag
    N3 C3 C5 C6 . . . . -54.0(2) ?
    C4 C3 C5 C6 . . . . 118.21(17) ?
    N3 C3 C5 C14 . . . . 128.43(17) ?
    C4 C3 C5 C14 . . . . -59.4(2) ?
    C14 C5 C6 C7 . . . . -1.4(2) ?
    C3 C5 C6 C7 . . . . -179.08(14) ?
    C5 C6 C7 C12 . . . . -1.1(2) ?
    C5 C6 C7 C8 . . . . 179.08(15) ?
    C6 C7 C8 C17 . . . . -68.7(2) ?
    C12 C7 C8 C17 . . . . 111.49(19) ?
    C6 C7 C8 C9A . . . . 160.86(17) ?
    C12 C7 C8 C9A . . . . -19.0(3) ?
    C6 C7 C8 C16A . . . . 46.0(2) ?
    C12 C7 C8 C16A . . . . -133.9(2) ?
    C6 C7 C8 C16B . . . . 65.3(4) ?
    C12 C7 C8 C16B . . . . -114.5(3) ?
    C6 C7 C8 C9B . . . . -161.6(2) ?
    C12 C7 C8 C9B . . . . 18.6(3) ?
    C17 C8 C9A C10A . . . . -76.7(3) ?
    C7 C8 C9A C10A . . . . 49.7(3) ?
    C16A C8 C9A C10A . . . . 166.8(2) ?
    C8 C9A C10A C18A . . . . 166.9(7) ?
    C8 C9A C10A C11 . . . . -68.3(3) ?
    C28 C29A C30A C38A . . . . -171.8(5) ?
    C28 C29A C30A C31 . . . . 64.7(3) ?
    C17 C8 C9B C10B . . . . -166.3(4) ?
    C7 C8 C9B C10B . . . . -56.3(4) ?
    C16B C8 C9B C10B . . . . 75.9(5) ?
    C8 C9B C10B C11 . . . . 71.0(4) ?
    C8 C9B C10B C18B . . . . -162.2(12) ?
    C28 C29B C30B C31 . . . . -71.5(5) ?
    C28 C29B C30B C38B . . . . 165.8(10) ?
    C9B C10B C11 C19 . . . . -155.0(3) ?
    C18B C10B C11 C19 . . . . 80.6(12) ?
    C9B C10B C11 C20 . . . . 89.7(4) ?
    C18B C10B C11 C20 . . . . -34.7(12) ?
    C9B C10B C11 C12 . . . . -43.2(4) ?
    C18B C10B C11 C12 . . . . -167.6(11) ?
    C9A C10A C11 C19 . . . . -73.1(3) ?
    C18A C10A C11 C19 . . . . 48.7(7) ?
    C9A C10A C11 C20 . . . . 166.5(2) ?
    C18A C10A C11 C20 . . . . -71.6(7) ?
    C9A C10A C11 C12 . . . . 49.7(2) ?
    C18A C10A C11 C12 . . . . 171.6(7) ?
    C6 C7 C12 C13 . . . . 2.3(2) ?
    C8 C7 C12 C13 . . . . -177.87(16) ?
    C6 C7 C12 C11 . . . . -174.95(15) ?
    C8 C7 C12 C11 . . . . 4.9(2) ?
    C10B C11 C12 C7 . . . . 5.8(3) ?
    C19 C11 C12 C7 . . . . 108.7(2) ?
    C20 C11 C12 C7 . . . . -132.54(18) ?
    C10A C11 C12 C7 . . . . -19.6(2) ?
    C10B C11 C12 C13 . . . . -171.5(2) ?
    C19 C11 C12 C13 . . . . -68.5(2) ?
    C20 C11 C12 C13 . . . . 50.2(2) ?
    C10A C11 C12 C13 . . . . 163.15(17) ?
    C7 C12 C13 C14 . . . . -1.2(2) ?
    C11 C12 C13 C14 . . . . 176.18(15) ?
    C12 C13 C14 C5 . . . . -1.2(2) ?
    C12 C13 C14 C15 . . . . -177.37(15) ?
    C6 C5 C14 C13 . . . . 2.5(2) ?
    C3 C5 C14 C13 . . . . 180.00(14) ?
    C6 C5 C14 C15 . . . . 178.52(15) ?
    C3 C5 C14 C15 . . . . -3.9(2) ?
    N6 C23 C25 C26 . . . . -110.66(18) ?
    C24 C23 C25 C26 . . . . 71.3(2) ?
    N6 C23 C25 C34 . . . . 69.1(2) ?
    C24 C23 C25 C34 . . . . -108.96(18) ?
    C34 C25 C26 C27 . . . . -2.3(2) ?
    C23 C25 C26 C27 . . . . 177.37(14) ?
    C25 C26 C27 C32 . . . . 0.2(2) ?
    C25 C26 C27 C28 . . . . -179.90(15) ?
    C30A C29A C28 C36 . . . . 78.1(3) ?
    C30A C29A C28 C27 . . . . -50.8(3) ?
    C30A C29A C28 C37A . . . . -168.8(3) ?
    C32 C27 C28 C37B . . . . 107.5(4) ?
    C26 C27 C28 C37B . . . . -72.3(4) ?
    C32 C27 C28 C36 . . . . -116.2(2) ?
    C26 C27 C28 C36 . . . . 63.9(2) ?
    C32 C27 C28 C29A . . . . 17.2(3) ?
    C26 C27 C28 C29A . . . . -162.69(19) ?
    C32 C27 C28 C29B . . . . -14.8(3) ?
    C26 C27 C28 C29B . . . . 165.3(3) ?
    C32 C27 C28 C37A . . . . 130.6(3) ?
    C26 C27 C28 C37A . . . . -49.2(3) ?
    C30B C29B C28 C37B . . . . -71.8(6) ?
    C30B C29B C28 C36 . . . . 162.6(4) ?
    C30B C29B C28 C27 . . . . 49.5(5) ?
    C29B C30B C31 C40 . . . . 166.5(4) ?
    C38B C30B C31 C40 . . . . -73.8(10) ?
    C29B C30B C31 C39 . . . . -76.6(4) ?
    C38B C30B C31 C39 . . . . 43.1(10) ?
    C29B C30B C31 C32 . . . . 53.2(4) ?
    C38B C30B C31 C32 . . . . 172.9(10) ?
    C29A C30A C31 C40 . . . . 88.6(3) ?
    C38A C30A C31 C40 . . . . -34.0(6) ?
    C29A C30A C31 C39 . . . . -154.2(2) ?
    C38A C30A C31 C39 . . . . 83.2(5) ?
    C29A C30A C31 C32 . . . . -41.1(3) ?
    C38A C30A C31 C32 . . . . -163.7(5) ?
    C26 C27 C32 C33 . . . . 1.6(2) ?
    C28 C27 C32 C33 . . . . -178.33(15) ?
    C26 C27 C32 C31 . . . . -177.59(15) ?
    C28 C27 C32 C31 . . . . 2.5(2) ?
    C40 C31 C32 C27 . . . . -126.5(2) ?
    C39 C31 C32 C27 . . . . 116.09(19) ?
    C30B C31 C32 C27 . . . . -22.2(3) ?
    C30A C31 C32 C27 . . . . 9.1(2) ?
    C40 C31 C32 C33 . . . . 54.3(2) ?
    C39 C31 C32 C33 . . . . -63.1(2) ?
    C30B C31 C32 C33 . . . . 158.6(3) ?
    C30A C31 C32 C33 . . . . -170.06(18) ?
    C27 C32 C33 C34 . . . . -1.3(2) ?
    C31 C32 C33 C34 . . . . 177.92(15) ?
    C32 C33 C34 C25 . . . . -0.8(2) ?
    C32 C33 C34 C35 . . . . 178.11(16) ?
    C26 C25 C34 C33 . . . . 2.6(2) ?
    C23 C25 C34 C33 . . . . -177.14(15) ?
    C26 C25 C34 C35 . . . . -176.33(16) ?
    C23 C25 C34 C35 . . . . 4.0(2) ?
    N2 C2 N1 C1 . . . . -10.2(3) ?
    S1 C2 N1 C1 . . . . 167.84(15) ?
    N1 C2 N2 N3 . . . . 172.20(14) ?
    S1 C2 N2 N3 . . . . -5.6(2) ?
    C5 C3 N3 N2 . . . . 167.56(13) ?
    C4 C3 N3 N2 . . . . -4.5(2) ?
    C5 C3 N3 Pd1 . . . . -14.3(2) ?
    C4 C3 N3 Pd1 . . . . 173.55(12) ?
    C2 N2 N3 C3 . . . . -161.72(14) ?
    C2 N2 N3 Pd1 . . . . 20.03(17) ?
    N5 C22 N4 C21 . . . . -2.3(2) ?
    S2 C22 N4 C21 . . . . 174.14(12) ?
    N4 C22 N5 N6 . . . . 174.48(13) ?
    S2 C22 N5 N6 . . . . -1.68(19) ?
    C25 C23 N6 N5 . . . . 3.4(2) ?
    C24 C23 N6 N5 . . . . -178.64(14) ?
    C25 C23 N6 Pd1 . . . . -172.87(11) ?
    C24 C23 N6 Pd1 . . . . 5.1(2) ?
    C22 N5 N6 C23 . . . . -142.16(14) ?
    C22 N5 N6 Pd1 . . . . 34.70(16) ?
    N2 C2 S1 Pd1 . . . . -8.19(15) ?
    N1 C2 S1 Pd1 . . . . 173.96(13) ?
    N5 C22 S2 Pd1 . . . . -24.45(14) ?
    N4 C22 S2 Pd1 . . . . 159.40(12) ?
loop_
    _geom_hbond_atom_site_label_D
    _geom_hbond_atom_site_label_H
    _geom_hbond_atom_site_label_A
    _geom_hbond_site_symmetry_A
    _geom_hbond_distance_DH
    _geom_hbond_distance_HA
    _geom_hbond_distance_DA
    _geom_hbond_angle_DHA
    _geom_hbond_publ_flag
    C24 H24C S1 . 0.98 2.73 3.5061(19) 136.4 yes
    N1 H1 S1 2_776 0.88 2.57 3.411(2) 159.7 yes
    N4 H2 O1 . 0.88 2.01 2.879(2) 167.3 yes
    O1 H3 S2 2_767 0.84 2.43 3.2596(16) 169.2 yes
_shelx_space_group_comment
;
The symmetry employed for this shelxl refinement is uniquely defined
by the following loop, which should always be used as a source of
symmetry information in preference to the above space-group names.
They are only intended as comments.
;
_shelx_estimated_absorpt_T_min     ?
_shelx_estimated_absorpt_T_max     ?
_shelx_hkl_file
;
  -2   0   0 2103.49   35.50
  -2   0   0 2102.09   35.80
  -2   0   0 2104.19   35.80
  -2   0   0 2076.09   35.60
  -2   0   0 2112.39   34.90
   2   0   0 2114.09   34.20
   2   0   0 2069.39   34.20
   2   0   0 2163.18   35.60
   2   0   0 2200.58   35.00
   2   0   0 1931.91   35.70
   2   0   0 2152.08   35.80
   2   0   0 2241.38   35.70
  -3   0   0 1847.52   31.30
  -3   0   0 1852.61   32.20
  -3   0   0 1839.32   30.60
  -3   0   0 1879.91   32.50
  -3   0   0 1866.61   32.80
   3   0   0 1884.51   30.40
   3   0   0 1837.12   30.50
   3   0   0 1781.02   30.70
   3   0   0 1852.51   30.40
   3   0   0 1954.10   32.50
   3   0   0 1989.10   31.60
   3   0   0 1843.62   32.20
   3   0   0 1678.43   33.30
  -4   0   0  779.12   13.50
  -4   0   0  761.72   15.50
  -4   0   0  749.92   15.80
  -4   0   0  767.52   14.50
  -4   0   0  767.12   16.20
   4   0   0  670.93   14.10
   4   0   0  758.92   13.40
   4   0   0  750.12   13.70
   4   0   0  791.12   15.60
   4   0   0  798.72   15.90
   4   0   0  774.62   15.60
   4   0   0  794.82   14.80
  -5   0   0   20.30    2.60
  -5   0   0   21.00    1.60
  -5   0   0   16.20    2.50
  -5   0   0   17.60    2.20
  -5   0   0   26.50    3.30
   5   0   0   21.50    1.70
   5   0   0   19.70    1.80
   5   0   0   26.30    3.10
   5   0   0   20.90    2.40
   5   0   0   17.30    2.50
   5   0   0   21.40    1.70
   5   0   0   22.00    1.90
   5   0   0   15.90    2.40
  -6   0   0  276.57    8.60
  -6   0   0  274.67    6.00
  -6   0   0  260.67    7.20
  -6   0   0  264.87    9.10
  -6   0   0  260.97    9.00
   6   0   0  267.37    8.90
   6   0   0  270.37    8.60
   6   0   0  271.47    6.20
   6   0   0  264.67    6.10
   6   0   0  264.87    6.50
   6   0   0  265.77    8.80
   6   0   0  280.27    8.00
   6   0   0  278.77    6.40
   6   0   0  265.87    6.20
  -7   0   0   72.99    5.50
  -7   0   0   75.59    2.90
  -7   0   0   79.19    5.20
  -7   0   0   81.59    4.10
  -7   0   0   81.69    3.10
   7   0   0   77.49    3.30
   7   0   0   77.09    5.50
   7   0   0   69.99    5.20
   7   0   0   79.29    5.80
   7   0   0   75.59    4.80
   7   0   0   80.19    3.30
   7   0   0   79.09    3.50
   7   0   0   77.09    3.10
   7   0   0   83.39    3.30
  -8   0   0  120.99    4.20
  -8   0   0  124.49    6.70
  -8   0   0  129.69    4.00
  -8   0   0  126.09    5.40
  -8   0   0  129.29    7.50
   8   0   0  122.39    4.10
   8   0   0  114.69    7.80
   8   0   0  122.29    4.60
   8   0   0  114.19    6.90
   8   0   0  129.09    4.40
   8   0   0  121.19    4.40
   8   0   0  120.89    4.20
   8   0   0  133.69    7.30
   8   0   0  132.79    6.50
  -9   0   0  319.97    7.20
  -9   0   0  298.37    9.00
  -9   0   0  319.07   12.20
  -9   0   0  312.47    7.40
   9   0   0  298.97    8.00
   9   0   0  291.07   11.50
   9   0   0  299.47   10.50
   9   0   0  313.07    7.90
   9   0   0  305.97    7.90
   9   0   0  309.47    7.40
   9   0   0  293.37    7.40
   9   0   0  306.57   11.20
 -10   0   0  485.15   16.40
 -10   0   0  490.85   10.00
 -10   0   0  488.25   10.30
 -10   0   0  476.35   12.60
  10   0   0  480.15   10.20
  10   0   0  484.65   11.20
  10   0   0  472.05   11.10
  10   0   0  448.26   11.70
  10   0   0  472.75   14.90
  10   0   0  470.85   11.10
 -11   0   0   91.09    8.50
 -11   0   0  103.69    3.80
 -11   0   0  106.19    4.10
 -11   0   0   97.49    6.20
  11   0   0  105.99    4.40
  11   0   0   90.09    4.00
  11   0   0   97.39    5.10
  11   0   0   96.09    5.00
  11   0   0   99.59    5.10
  11   0   0   86.69    8.50
 -12   0   0  171.38    4.60
 -12   0   0  176.28    4.80
 -12   0   0  173.88    8.10
 -12   0   0  152.08   10.70
  12   0   0  166.18    4.70
  12   0   0  176.18    5.90
  12   0   0  175.48    6.60
  12   0   0  178.18   10.80
  12   0   0  167.28    6.80
  12   0   0  155.18    6.70
  12   0   0  170.48    4.70
 -13   0   0   77.09    9.30
 -13   0   0   96.39    6.90
  13   0   0   94.09    6.20
  13   0   0   93.79   10.10
  13   0   0  100.29    5.40
  13   0   0   96.89    4.70
  13   0   0   99.19    6.00
 -14   0   0    0.90    4.90
 -14   0   0   -3.40    3.20
  14   0   0    4.20    2.40
  14   0   0    5.20    3.40
  14   0   0   -0.40    5.90
  14   0   0    3.10    2.10
  14   0   0    1.20    3.10
 -15   0   0   13.50    6.40
  15   0   0   14.60    5.10
  15   0   0    7.50    7.20
  15   0   0    8.60    4.20
 -16   0   0   49.80    9.20
  16   0   0   52.29    6.20
  16   0   0   34.70    9.50
  16   0   0   62.29    6.50
  15  -1   0   -0.70    7.70
  15  -1   0    3.20    3.70
  15  -1   0    5.80    4.00
 -15   1   0   -1.10    5.30
  14  -1   0   87.59    6.60
  14  -1   0   84.29    9.60
  14  -1   0   83.19    6.20
 -14   1   0   83.19   10.30
  13  -1   0  107.69    6.10
  13  -1   0  114.79    6.00
  13  -1   0  118.49   11.90
  13  -1   0  115.29    4.80
 -13   1   0  120.79    7.90
 -13   1   0  116.09   10.50
  12  -1   0    1.90    2.20
  12  -1   0    8.30    5.00
  12  -1   0   -1.60    2.00
  12  -1   0    1.10    2.10
 -12   1   0   -0.60    4.00
 -12   1   0    2.90    2.90
  11  -1   0  121.39    4.00
  11  -1   0  127.59    5.30
  11  -1   0  105.09    5.00
  11  -1   0  120.19    5.10
  11  -1   0  116.49    9.60
  11  -1   0  113.39    4.20
 -11   1   0  124.89    7.00
 -11   1   0  106.19    8.80
  10  -1   0  634.24   13.80
  10  -1   0  639.34   13.10
  10  -1   0  644.44   18.70
  10  -1   0  633.74   12.20
  10  -1   0  627.94   13.20
  10  -1   0  646.24   12.60
 -10   1   0  639.94   19.00
 -10   1   0  615.04   16.10
   9  -1   0    2.50    3.40
   9  -1   0    1.20    1.70
   9  -1   0    1.80    1.30
   9  -1   0    0.60    1.40
   9  -1   0    3.80    1.20
   9  -1   0    1.00    1.30
   9  -1   0   -1.60    3.30
  -9   1   0   -0.90    2.70
  -9   1   0    0.20    1.90
  -9   1   0    5.20    2.90
   8  -1   0  586.24   11.10
   8  -1   0  579.14   16.30
   8  -1   0  590.14   11.40
   8  -1   0  593.64   12.60
   8  -1   0  570.54   16.10
   8  -1   0  577.24   11.30
   8  -1   0  585.34   15.10
   8  -1   0  588.94   11.50
  -8   1   0  554.84   16.30
  -8   1   0  573.64   13.80
  -8   1   0  559.84   16.10
  -8   1   0  598.64   10.50
  -8   1   0  586.24   10.40
   7  -1   0  700.43   17.50
   7  -1   0  699.13   17.60
   7  -1   0  673.83   12.70
   7  -1   0  677.33   12.50
   7  -1   0  707.73   15.90
   7  -1   0  693.03   17.30
   7  -1   0  668.83   13.90
   7  -1   0  681.63   17.30
   7  -1   0  685.03   12.60
   7  -1   0  695.13   12.70
  -7   1   0  690.43   12.00
  -7   1   0  669.53   15.00
  -7   1   0  688.03   17.40
  -7   1   0  691.93   12.10
  -7   1   0  657.73   17.20
   6  -1   0   34.60    4.00
   6  -1   0   39.50    4.20
   6  -1   0   35.50    3.70
   6  -1   0   38.10    4.50
   6  -1   0   41.60    2.90
   6  -1   0   38.50    2.10
   6  -1   0   49.50    4.50
   6  -1   0   34.50    1.70
  -6   1   0   37.70    1.60
  -6   1   0   37.70    3.10
  -6   1   0   43.00    4.30
  -6   1   0   36.30    1.60
  -6   1   0   34.40    4.40
  -6   1   0   32.40    3.90
   5  -1   0 1705.83   32.90
   5  -1   0 1721.33   30.40
   5  -1   0 1816.62   33.10
   5  -1   0 1859.81   33.20
   5  -1   0 1770.52   33.00
   5  -1   0 1685.43   29.00
   5  -1   0 1843.22   31.70
  -5   1   0 1689.73   28.70
  -5   1   0 1728.13   31.20
  -5   1   0 1731.43   28.70
  -5   1   0 1721.73   33.50
  -5   1   0 1699.23   33.00
  -5   1   0 1737.13   33.00
   4  -1   0 2355.86   40.30
   4  -1   0 2147.19   36.70
   4  -1   0 2252.37   38.20
   4  -1   0 2362.96   39.10
   4  -1   0 2256.37   40.40
   4  -1   0 1984.90   36.80
   4  -1   0 2400.86   40.40
   4  -1   0 2301.97   40.30
  -4   1   0 2214.78   36.60
  -4   1   0 2277.97   40.50
  -4   1   0 2262.27   40.10
  -4   1   0 2218.38   40.20
  -4   1   0 2262.97   38.80
  -4   1   0 2252.17   36.50
   3  -1   0   39.50    3.40
   3  -1   0   35.40    1.20
   3  -1   0   35.80    2.80
   3  -1   0   39.10    2.30
   3  -1   0   34.60    2.30
   3  -1   0   35.50    2.70
   3  -1   0   34.20    1.20
   3  -1   0   35.40    2.70
  -3   1   0   36.30    1.00
  -3   1   0   41.10    2.90
  -3   1   0   35.00    2.90
  -3   1   0   35.30    1.10
  -3   1   0   37.50    2.30
  -3   1   0   40.10    2.80
  -2   1   0 9999.00  162.08
   1  -1   0 1320.87   22.10
   1  -1   0 1297.97   22.80
   1  -1   0 1357.36   22.80
   1  -1   0 1400.96   23.40
   1  -1   0 1397.96   23.20
  -1   1   0 1401.26   23.30
  -1   1   0 1280.97   22.00
  -1   1   0 1341.67   22.80
  -1   1   0 1372.06   23.40
  -1   1   0 1328.87   22.80
  -1   1   0 1355.46   22.70
  -1  -1   0 1153.88   19.50
  -1  -1   0 1218.78   19.60
   1   1   0 1161.28   19.20
   1   1   0 1128.19   19.30
   1   1   0 1114.69   19.50
   1   1   0 1112.39   19.50
   1   1   0 1110.39   19.40
  -2  -1   0  269.27    5.40
  -2  -1   0  292.27    6.10
  -2  -1   0  286.77    6.00
  -2  -1   0  286.37    5.70
  -2  -1   0  280.37    6.00
   2   1   0  287.47    5.40
   2   1   0  283.57    5.70
   2   1   0  281.07    6.00
   2   1   0  274.37    5.80
   2   1   0  279.37    5.90
  -3  -1   0  353.06    7.90
  -3  -1   0  364.26    7.10
  -3  -1   0  362.26    7.30
  -3  -1   0  359.86    7.50
  -3  -1   0  358.36    7.40
   3   1   0  358.36    7.30
   3   1   0  359.06    6.70
   3   1   0  351.36    7.60
   3   1   0  367.06    7.30
   3   1   0  362.06    7.90
   3   1   0  348.97    7.40
  -4  -1   0  803.52   14.40
  -4  -1   0  799.52   14.60
  -4  -1   0  797.02   15.00
  -4  -1   0  809.82   16.80
  -4  -1   0  801.32   15.70
  -4  -1   0  826.72   15.00
   4   1   0  861.71   16.70
   4   1   0  806.82   14.80
   4   1   0  797.32   15.00
   4   1   0  796.62   14.10
   4   1   0  797.52   14.70
   4   1   0  787.52   15.20
   4   1   0  823.42   15.80
   4   1   0  828.12   16.30
  -5  -1   0  464.45   12.00
  -5  -1   0  446.46   10.80
  -5  -1   0  471.15    9.80
  -5  -1   0  466.25    9.00
  -5  -1   0  473.35   10.00
  -5  -1   0  471.95    8.80
   5   1   0  471.15    9.60
   5   1   0  465.75    9.90
   5   1   0  467.95   10.90
   5   1   0  479.75   11.20
   5   1   0  479.45   11.60
   5   1   0  467.15    9.60
   5   1   0  471.85   10.10
  -6  -1   0   41.10    4.20
  -6  -1   0   42.60    2.70
  -6  -1   0   40.70    3.90
  -6  -1   0   44.00    2.90
  -6  -1   0   42.60    2.60
   6   1   0   41.50    2.70
   6   1   0   42.90    2.90
   6   1   0   45.00    2.60
   6   1   0   44.70    4.00
   6   1   0   44.20    3.80
   6   1   0   42.90    4.00
   6   1   0   42.10    3.00
  -7  -1   0   33.70    2.60
  -7  -1   0   36.80    2.60
  -7  -1   0   38.50    4.00
  -7  -1   0   40.20    3.00
  -7  -1   0   28.90    3.90
   7   1   0   36.20    2.70
   7   1   0   39.90    4.80
   7   1   0   36.00    4.00
   7   1   0   34.70    3.00
   7   1   0   33.70    4.10
   7   1   0   34.50    2.90
  -8  -1   0 1070.59   20.20
  -8  -1   0 1072.99   20.00
  -8  -1   0 1060.49   22.50
  -8  -1   0 1033.70   24.60
  -8  -1   0 1058.39   20.80
   8   1   0 1038.80   23.90
   8   1   0 1074.59   22.70
   8   1   0 1060.19   20.40
   8   1   0 1056.29   23.10
   8   1   0 1073.49   20.20
   8   1   0 1043.70   18.80
   8   1   0 1037.80   20.10
   8   1   0 1064.39   20.80
  -9  -1   0  118.59    5.30
  -9  -1   0  118.39    4.50
  -9  -1   0  116.49    7.60
  -9  -1   0  108.09    6.60
   9   1   0  109.39    3.70
   9   1   0  111.19    6.80
   9   1   0  109.79    4.60
   9   1   0  109.09    3.60
   9   1   0  115.99    4.80
   9   1   0  114.89    7.30
   9   1   0  109.19    5.00
   9   1   0  113.79    5.30
 -10  -1   0  208.18   10.60
 -10  -1   0  223.78    9.30
 -10  -1   0  225.68    6.50
 -10  -1   0  219.88    7.60
  10   1   0  220.58    7.60
  10   1   0  211.98    6.60
  10   1   0  219.18    7.30
  10   1   0  217.68    5.40
  10   1   0  224.78   12.10
  10   1   0  222.48    9.70
  10   1   0  222.68    5.30
  10   1   0  200.48    7.00
 -11  -1   0  263.57    8.00
 -11  -1   0  271.57    7.40
 -11  -1   0  273.77   12.70
 -11  -1   0  259.17    8.70
  11   1   0  261.37    8.60
  11   1   0  253.67    7.70
  11   1   0  250.37    5.50
  11   1   0  259.37    8.40
  11   1   0  281.17   11.30
  11   1   0  264.67    8.50
 -12  -1   0   26.60    3.00
 -12  -1   0   26.80    2.70
 -12  -1   0   25.60    3.50
 -12  -1   0   22.20    5.20
  12   1   0   24.40    3.30
  12   1   0   26.70    5.20
  12   1   0   20.10    3.40
  12   1   0   25.60    2.90
  12   1   0   23.10    3.40
 -13  -1   0    9.50    5.40
 -13  -1   0    5.20    3.00
 -13  -1   0    7.00    2.40
  13   1   0    2.00    2.80
  13   1   0    3.30    4.70
  13   1   0    8.30    3.00
  13   1   0    8.80    3.00
  13   1   0   10.50    3.20
 -14  -1   0  102.89    5.10
 -14  -1   0   84.99   10.60
 -14  -1   0  106.69    7.40
  14   1   0   93.29    6.90
  14   1   0   94.99    5.90
  14   1   0   96.89   10.40
  14   1   0   87.59    7.10
  14   1   0   98.69    7.30
 -15  -1   0  156.98    8.90
 -15  -1   0  148.79   13.20
  15   1   0  161.48    9.30
  15   1   0  152.88   12.90
  15   1   0  147.29    7.10
  15   1   0  151.98    9.30
  15   1   0  144.09   10.10
 -16  -1   0   38.90    8.20
  16   1   0   38.40    6.20
  16   1   0   42.00    6.20
  16   1   0   33.80    4.50
  16   1   0   37.60    8.70
  15  -2   0   39.20    9.80
  15  -2   0   30.60    4.60
  15  -2   0   32.90    4.60
 -15   2   0   43.30    8.40
  14  -2   0  103.69    5.70
  14  -2   0  106.49    6.20
  14  -2   0   98.99   10.80
  14  -2   0   97.89    6.50
 -14   2   0  105.49   10.80
  13  -2   0   10.70    6.60
  13  -2   0   19.70    3.10
  13  -2   0   28.70    3.60
  13  -2   0   20.60    2.90
 -13   2   0   13.80    5.60
  12  -2   0  265.97    8.80
  12  -2   0  277.37    8.10
  12  -2   0  272.67    7.60
  12  -2   0  299.17   14.70
 -12   2   0  275.47   13.60
 -12   2   0  272.17   11.20
  11  -2   0  294.97    7.50
  11  -2   0  313.97    9.30
  11  -2   0  304.67   14.50
  11  -2   0  297.97    8.00
 -11   2   0  296.97   11.10
 -11   2   0  300.27   14.10
 -11   2   0  292.57   13.30
  10  -2   0   10.60    1.90
  10  -2   0    7.90    4.30
  10  -2   0   12.60    2.80
  10  -2   0   11.30    1.80
 -10   2   0   13.60    3.30
 -10   2   0   15.50    4.40
 -10   2   0    9.10    4.20
   9  -2   0  597.04   11.80
   9  -2   0  585.54   13.80
   9  -2   0  588.84   11.40
   9  -2   0  608.74   18.20
  -9   2   0  590.04   15.30
  -9   2   0  603.44   18.10
  -9   2   0  580.04   17.30
   8  -2   0  195.98    6.80
   8  -2   0  198.48    9.80
   8  -2   0  185.08    8.70
   8  -2   0  196.28    9.80
   8  -2   0  202.48    5.00
   8  -2   0  199.98    4.60
  -8   2   0  191.58    9.40
  -8   2   0  200.58    7.60
   7  -2   0  186.98    9.00
   7  -2   0  177.98    7.50
   7  -2   0  191.68    9.00
   7  -2   0  191.88    9.30
   7  -2   0  172.58    6.20
   7  -2   0  183.38    8.50
  -7   2   0  173.38    8.90
  -7   2   0  188.08    6.90
  -7   2   0  177.98    7.90
  -7   2   0  182.28    8.50
   6  -2   0 1445.36   30.60
   6  -2   0 1565.14   30.60
   6  -2   0 1509.75   28.60
   6  -2   0 1521.95   30.60
   6  -2   0 1477.05   27.50
   6  -2   0 1500.35   30.00
  -6   2   0 1469.05   29.70
  -6   2   0 1443.06   28.10
  -6   2   0 1464.75   30.90
  -6   2   0 1441.76   30.10
   5  -2   0   67.89    1.80
   5  -2   0   70.39    5.00
   5  -2   0   66.09    5.40
   5  -2   0   71.59    4.20
   5  -2   0   66.39    3.80
   5  -2   0   76.69    5.10
   5  -2   0   69.99    4.60
   5  -2   0   67.59    2.00
  -5   2   0   63.29    4.70
  -5   2   0   62.09    4.40
  -5   2   0   66.19    5.00
  -5   2   0   71.49    3.90
   4  -2   0  994.90   20.30
   4  -2   0  928.51   18.30
   4  -2   0  999.70   18.80
   4  -2   0  910.41   20.40
   4  -2   0 1002.40   20.10
   4  -2   0  935.41   16.00
   4  -2   0 1003.50   19.60
   4  -2   0  927.41   15.80
  -4   2   0  936.61   18.50
  -4   2   0  951.60   19.90
  -4   2   0  921.01   20.00
  -4   2   0  932.61   19.20
   3  -2   0 6499.75  110.29
   3  -2   0 7008.70  109.89
   3  -2   0 6396.56  108.29
   3  -2   0 6760.72  108.39
   3  -2   0 6503.95  108.79
  -3   2   0 6493.75  109.79
   2  -2   0 4928.71   78.29
   2  -2   0 4712.33   77.09
   2  -2   0 4773.22   78.59
  -2   2   0 4681.33   78.39
  -2   2   0 4458.35   77.09
  -2   2   0 4620.64   77.49
  -2   2   0 4656.83   78.19
   1  -2   0 1956.00   32.30
   1  -2   0 1938.71   33.30
   1  -2   0 1916.21   32.20
   1  -2   0 2001.20   32.80
   1  -2   0 1934.31   31.90
  -1   2   0 1845.92   31.50
  -1   2   0 1893.61   32.60
  -1   2   0 1975.50   33.80
  -1   2   0 1951.60   33.30
  -1   2   0 1941.51   31.40
  -1   2   0 1992.10   33.60
  -1   2   0 1885.71   32.00
   0  -2   0   34.40    1.90
   0  -2   0   36.00    1.90
   0  -2   0   35.40    2.10
   0  -2   0   36.50    2.50
   0  -2   0   34.90    1.90
   0   2   0   34.30    2.40
   0   2   0   33.70    1.80
   0   2   0   31.60    1.70
   0   2   0   33.50    1.80
  -1  -2   0  254.07    5.60
  -1  -2   0  254.27    6.00
  -1  -2   0  258.17    5.90
  -1  -2   0  247.48    5.80
  -1  -2   0  260.97    5.80
   1   2   0  234.78    5.60
   1   2   0  245.78    5.80
   1   2   0  254.67    5.60
  -2  -2   0   98.49    3.20
  -2  -2   0  102.49    3.60
  -2  -2   0   97.09    3.60
  -2  -2   0  100.49    3.30
  -2  -2   0  101.19    3.40
   2   2   0  101.39    3.70
   2   2   0  101.99    3.50
   2   2   0   99.99    3.30
   2   2   0  102.79    3.30
   2   2   0   98.89    3.20
  -3  -2   0  727.33   14.10
  -3  -2   0  694.93   14.00
  -3  -2   0  736.43   13.60
  -3  -2   0  732.73   14.10
  -3  -2   0  711.43   13.20
  -3  -2   0  721.53   13.90
   3   2   0  708.23   14.20
   3   2   0  726.03   13.70
   3   2   0  722.23   13.20
   3   2   0  698.73   13.60
   3   2   0  736.33   14.00
  -4  -2   0  314.07    7.70
  -4  -2   0  316.87    7.90
  -4  -2   0  315.87    6.70
  -4  -2   0  314.77    7.60
  -4  -2   0  318.77    7.70
  -4  -2   0  320.37    7.20
   4   2   0  313.97    7.90
   4   2   0  326.07    7.40
   4   2   0  306.47    7.40
   4   2   0  312.07    6.70
   4   2   0  308.57    7.60
  -5  -2   0  231.88    6.40
  -5  -2   0  235.08    6.90
  -5  -2   0  231.88    6.00
  -5  -2   0  235.88    6.40
  -5  -2   0  228.48    6.50
  -5  -2   0  234.68    6.10
   5   2   0  234.38    6.90
   5   2   0  223.78    6.70
   5   2   0  219.48    6.10
   5   2   0  228.78    6.50
   5   2   0  228.08    5.40
   5   2   0  227.88    6.20
  -6  -2   0   88.09    4.00
  -6  -2   0   91.39    4.10
  -6  -2   0   89.79    3.90
  -6  -2   0   88.59    4.10
  -6  -2   0   87.49    3.50
  -6  -2   0   89.49    4.90
   6   2   0   81.29    3.80
   6   2   0   87.19    3.10
   6   2   0   92.89    5.20
   6   2   0   90.49    3.90
   6   2   0   92.09    4.80
   6   2   0   94.69    4.20
   6   2   0   89.59    4.40
  -7  -2   0  421.66   10.10
  -7  -2   0  405.16    9.70
  -7  -2   0  421.96   11.10
  -7  -2   0  408.06   12.70
  -7  -2   0  422.36    9.40
  -7  -2   0  421.46    9.00
  -7  -2   0  445.46   10.40
   7   2   0  423.66   11.00
   7   2   0  417.46    8.50
   7   2   0  427.06   10.00
   7   2   0  408.96    9.70
   7   2   0  436.06   11.50
   7   2   0  407.26   10.60
   7   2   0  424.96   12.30
   7   2   0  418.16   10.20
  -8  -2   0  121.19    5.10
  -8  -2   0  115.39    7.20
  -8  -2   0  116.59    3.40
  -8  -2   0  116.39    4.80
  -8  -2   0  116.39    3.50
  -8  -2   0  110.49    4.80
  -8  -2   0  108.99    5.80
   8   2   0  111.89    5.00
   8   2   0  118.09    5.00
   8   2   0  101.49    6.90
   8   2   0  115.69    6.00
   8   2   0  106.69    3.50
   8   2   0  117.79    6.30
   8   2   0  108.79    4.50
   8   2   0  109.99    5.40
  -9  -2   0   82.89    4.70
  -9  -2   0   81.09    6.80
  -9  -2   0   84.89    5.80
  -9  -2   0   71.69    4.20
  -9  -2   0   80.39    4.30
   9   2   0   68.09    6.00
   9   2   0   73.69    4.70
   9   2   0   79.19    4.70
   9   2   0   79.79    5.10
   9   2   0   77.99    3.00
   9   2   0   84.39    4.70
   9   2   0   75.99    5.80
 -10  -2   0  216.18    7.30
 -10  -2   0  222.18    7.20
 -10  -2   0  221.18    7.60
 -10  -2   0  216.18    8.90
 -10  -2   0  194.28   10.60
  10   2   0  212.58    4.80
  10   2   0  210.28    5.50
  10   2   0  212.48    7.60
  10   2   0  211.38    7.30
  10   2   0  216.78    8.20
  10   2   0  218.88    7.50
  10   2   0  214.48    9.10
  10   2   0  225.08   10.30
 -11  -2   0   67.39    4.50
 -11  -2   0   65.89    7.50
 -11  -2   0   66.49    4.80
 -11  -2   0   63.69    6.40
  11   2   0   65.39    6.80
  11   2   0   64.89    5.00
  11   2   0   61.59    5.00
  11   2   0   58.99    4.70
  11   2   0   60.19    5.50
 -12  -2   0    2.70    3.70
 -12  -2   0   -0.40    2.10
 -12  -2   0   -7.10    3.30
 -12  -2   0    4.90    2.40
 -12  -2   0    0.00    2.20
  12   2   0   -0.90    2.50
  12   2   0    4.00    2.30
  12   2   0   -2.10    3.50
  12   2   0    2.60    2.60
  12   2   0    4.10    2.80
 -13  -2   0  233.58    8.00
 -13  -2   0  255.17    9.10
 -13  -2   0  245.48   13.70
  13   2   0  237.08    9.70
  13   2   0  231.28    8.50
  13   2   0  254.67   11.50
  13   2   0  228.68    9.40
  13   2   0  250.77    9.60
 -14  -2   0  123.29    6.90
 -14  -2   0  102.99   11.00
 -14  -2   0  128.59    7.30
 -14  -2   0  115.89    6.20
  14   2   0  115.29    8.00
  14   2   0  120.99   10.40
  14   2   0  114.99    6.70
  14   2   0  118.99    8.10
 -15  -2   0   -3.30    3.30
 -15  -2   0    0.20    3.30
 -15  -2   0    3.40    2.90
 -15  -2   0    5.00    5.60
  15   2   0    2.40    4.10
  15   2   0    2.00    3.10
  15   2   0   -4.20    4.40
  15   2   0    4.30    4.20
 -16  -2   0   21.50    7.60
 -16  -2   0   28.50    3.90
 -16  -2   0   21.00    4.90
  16   2   0   30.00    5.50
  16   2   0   28.60    6.20
  16   2   0   26.10    6.00
  14  -3   0  144.39    8.20
  14  -3   0  134.69    6.50
  14  -3   0  143.59    7.00
  14  -3   0  134.89   16.50
 -14   3   0  148.19   12.20
  13  -3   0  289.87   17.70
  13  -3   0  279.27    7.90
  13  -3   0  289.97    8.60
  13  -3   0  298.17   10.60
 -13   3   0  269.17   14.40
  12  -3   0   70.19    6.60
  12  -3   0   58.49    3.90
  12  -3   0   58.89    4.50
  12  -3   0   52.89    8.40
 -12   3   0   71.49    8.60
 -12   3   0   48.40    7.10
  11  -3   0   66.89    4.10
  11  -3   0   72.59    6.10
  11  -3   0   68.89    3.50
  11  -3   0   69.89    8.40
 -11   3   0   66.69    6.70
 -11   3   0   68.79    8.50
 -11   3   0   69.79    7.90
  10  -3   0  444.66   17.20
  10  -3   0  455.95    9.90
  10  -3   0  456.55    9.20
  10  -3   0  456.45   12.60
 -10   3   0  467.25   14.20
 -10   3   0  452.65   15.70
 -10   3   0  461.65   16.80
   9  -3   0   51.29    6.80
   9  -3   0   59.39    5.20
   9  -3   0   55.59    2.40
   9  -3   0   62.59    3.20
  -9   3   0   55.09    6.40
  -9   3   0   61.99    7.00
  -9   3   0   55.79    5.40
   8  -3   0  303.87    5.90
   8  -3   0  304.67    9.60
   8  -3   0  300.97   12.80
  -8   3   0  312.77   10.40
  -8   3   0  308.07   12.10
  -8   3   0  311.97   11.40
  -8   3   0  299.87   13.10
   7  -3   0  771.12   19.50
   7  -3   0  766.92   20.50
   7  -3   0  763.02   18.10
   7  -3   0  750.62   16.80
  -7   3   0  716.93   20.80
  -7   3   0  753.92   17.40
  -7   3   0  723.53   19.30
  -7   3   0  760.62   18.70
   6  -3   0   55.09    5.20
   6  -3   0   40.50    4.90
   6  -3   0   51.89    4.20
   6  -3   0   44.20    4.70
   6  -3   0   48.60    6.20
  -6   3   0   66.99    4.90
  -6   3   0   71.09    5.90
  -6   3   0   59.89    4.30
   5  -3   0  707.33   12.30
   5  -3   0  707.23   12.10
   5  -3   0  713.53   15.90
   5  -3   0  703.83   16.60
   5  -3   0  711.33   15.60
   5  -3   0  731.33   18.00
   5  -3   0  733.83   17.60
   5  -3   0  746.73   18.60
  -5   3   0  698.03   16.20
  -5   3   0  683.23   15.60
  -5   3   0  718.63   17.70
  -5   3   0  701.53   17.20
   4  -3   0 1079.19   20.90
   4  -3   0 1020.70   17.90
   4  -3   0 1071.49   22.30
   4  -3   0 1020.90   23.20
   4  -3   0 1083.39   21.50
   4  -3   0 1083.39   22.90
   4  -3   0 1056.49   20.90
  -4   3   0 1045.40   22.70
  -4   3   0 1042.00   22.20
  -4   3   0 1048.20   21.10
  -4   3   0 1026.20   20.80
  -4   3   0 1022.40   17.40
  -4   3   0 1046.60   17.60
   3  -3   0  357.16    9.80
   3  -3   0  336.27    7.00
   3  -3   0  329.67    6.30
   3  -3   0  357.06    8.70
   3  -3   0  338.77    7.00
   3  -3   0  332.57    8.90
   3  -3   0  349.07    8.90
  -3   3   0  328.97    8.60
  -3   3   0  346.27    7.00
  -3   3   0  341.07    9.00
  -3   3   0  335.97    6.60
  -3   3   0  343.17    8.70
  -3   3   0  346.17    9.70
  -3   3   0  324.67    9.80
   2  -3   0  460.05    9.20
   2  -3   0  477.25   10.30
   2  -3   0  462.15    8.70
   2  -3   0  480.45   10.30
   2  -3   0  443.86    9.30
   2  -3   0  480.15   10.90
  -2   3   0  464.55   10.80
  -2   3   0  460.25    8.90
  -2   3   0  463.05   11.50
  -2   3   0  465.35   11.40
   1  -3   0  307.97    6.60
   1  -3   0  306.67    7.00
   1  -3   0  306.97    8.00
   1  -3   0  320.67    7.00
   1  -3   0  309.37    6.60
  -1   3   0  303.67    8.40
  -1   3   0  288.07    7.30
  -1   3   0  313.87    6.20
  -1   3   0  311.57    6.00
  -1   3   0  316.77    6.70
  -1   3   0  308.87    8.00
   0  -3   0 1045.80   19.50
   0  -3   0 1096.09   19.20
   0  -3   0 1052.59   19.20
   0  -3   0 1054.59   19.30
   0  -3   0 1087.29   20.20
   0   3   0 1083.59   18.80
   0   3   0 1071.69   19.70
   0   3   0 1072.49   20.20
   0   3   0 1045.00   18.90
   0   3   0 1056.39   19.10
  -1  -3   0  132.09    4.50
  -1  -3   0  127.39    4.30
  -1  -3   0  134.89    4.60
  -1  -3   0  134.49    4.30
  -1  -3   0  124.49    4.10
   1   3   0  132.09    4.20
   1   3   0  131.69    4.60
   1   3   0  130.29    4.10
   1   3   0  126.99    4.10
  -2  -3   0 2711.93   45.50
  -2  -3   0 2580.54   45.70
  -2  -3   0 2712.73   45.80
  -2  -3   0 2758.22   46.30
  -2  -3   0 2691.23   46.10
   2   3   0 2751.82   45.80
   2   3   0 2652.13   45.60
   2   3   0 2687.93   45.70
   2   3   0 2660.83   46.30
   2   3   0 2712.43   45.80
  -3  -3   0   13.10    1.90
  -3  -3   0   13.30    1.70
  -3  -3   0    9.70    1.40
  -3  -3   0   12.00    1.60
  -3  -3   0   14.00    2.00
   3   3   0   12.30    1.70
   3   3   0   13.10    1.70
   3   3   0   14.80    1.90
   3   3   0   13.60    1.70
  -4  -3   0  144.19    4.80
  -4  -3   0  140.29    5.20
  -4  -3   0  144.19    4.60
  -4  -3   0  139.79    5.30
  -4  -3   0  141.79    5.00
  -4  -3   0  138.29    5.30
   4   3   0  143.39    4.90
   4   3   0  144.69    4.90
   4   3   0  141.39    5.10
   4   3   0  145.99    5.50
   4   3   0  144.39    4.50
  -5  -3   0  800.02   16.40
  -5  -3   0  794.92   15.20
  -5  -3   0  789.72   16.60
  -5  -3   0  783.12   15.70
  -5  -3   0  774.12   16.50
  -5  -3   0  807.02   16.70
   5   3   0  802.82   17.00
   5   3   0  784.22   15.10
   5   3   0  806.22   16.40
   5   3   0  791.32   16.10
   5   3   0  789.82   16.00
  -6  -3   0  177.68    6.20
  -6  -3   0  181.78    5.70
  -6  -3   0  178.88    6.70
  -6  -3   0  172.58    6.20
  -6  -3   0  181.88    6.40
   6   3   0  179.98    6.00
   6   3   0  167.58    6.50
   6   3   0  171.88    5.80
   6   3   0  174.08    5.10
   6   3   0  176.58    6.30
  -7  -3   0  115.29    5.20
  -7  -3   0  109.49    5.10
  -7  -3   0  106.89    5.60
  -7  -3   0  114.99    4.60
  -7  -3   0  107.89    5.10
  -7  -3   0  116.59    4.60
   7   3   0  108.89    4.80
   7   3   0  115.39    5.20
   7   3   0  107.19    5.50
   7   3   0  109.99    3.90
   7   3   0  118.09    5.00
  -8  -3   0    3.50    2.90
  -8  -3   0    1.60    1.70
  -8  -3   0    5.00    1.60
  -8  -3   0    4.10    1.90
  -8  -3   0    4.30    1.80
  -8  -3   0    3.60    1.60
  -8  -3   0    2.40    2.20
   8   3   0    6.10    3.20
   8   3   0    3.00    1.30
   8   3   0    4.60    2.00
   8   3   0    3.30    1.70
   8   3   0    2.50    2.60
   8   3   0    2.80    1.90
   8   3   0    1.40    1.50
  -9  -3   0  528.65   13.10
  -9  -3   0  538.25   12.30
  -9  -3   0  536.45   13.40
  -9  -3   0  512.85   16.50
  -9  -3   0  535.55   11.60
  -9  -3   0  545.25   12.00
  -9  -3   0  524.75   14.00
   9   3   0  532.65   12.80
   9   3   0  521.35   14.00
   9   3   0  547.75   13.20
   9   3   0  529.95   14.50
   9   3   0  531.35   13.40
   9   3   0  528.65   10.60
 -10  -3   0  137.39    6.20
 -10  -3   0  134.69    4.20
 -10  -3   0  130.89    7.30
 -10  -3   0  132.89    5.70
 -10  -3   0  127.59    9.00
 -10  -3   0  135.49    6.50
 -10  -3   0  135.09    4.00
  10   3   0  132.79    6.60
  10   3   0  130.49    3.80
  10   3   0  129.99    8.30
  10   3   0  137.19    7.10
  10   3   0  136.09    6.40
 -11  -3   0    7.10    2.40
 -11  -3   0    5.80    2.70
 -11  -3   0   11.50    3.70
 -11  -3   0   11.40    4.70
  11   3   0    4.50    4.80
  11   3   0    4.60    2.60
  11   3   0    8.10    2.70
  11   3   0    6.30    2.70
  11   3   0    8.30    3.00
 -12  -3   0  350.26   15.60
 -12  -3   0  367.66   11.50
 -12  -3   0  369.86   10.60
 -12  -3   0  391.96   12.80
 -12  -3   0  382.26   11.00
  12   3   0  365.56   11.70
  12   3   0  383.26   12.50
  12   3   0  381.26   11.90
  12   3   0  356.76   11.20
 -13  -3   0  300.27    9.70
 -13  -3   0  314.57   10.70
 -13  -3   0  306.07    9.70
 -13  -3   0  287.67   11.50
 -13  -3   0  309.17   15.30
  13   3   0  297.77   11.10
  13   3   0  271.47   10.00
  13   3   0  293.97   11.90
  13   3   0  287.87   12.70
 -14  -3   0   -1.40    2.60
 -14  -3   0    0.70    4.90
  14   3   0    1.20    3.60
  14   3   0   -1.80    3.70
  14   3   0   -3.70    3.60
  14   3   0    1.60    3.10
 -15  -3   0   32.90    4.30
 -15  -3   0   36.30    4.80
 -15  -3   0   42.80    7.80
  15   3   0   33.40    5.60
  15   3   0   46.40    6.10
  15   3   0   43.40    5.10
  15   3   0   48.40    5.90
 -16  -3   0   61.19   10.20
 -16  -3   0   55.49    5.80
 -16  -3   0   49.50    5.00
  16   3   0   55.29    7.40
  16   3   0   58.09    7.00
  16   3   0   50.39    7.10
  16   3   0   68.69   10.00
  14  -4   0  182.18   19.30
  14  -4   0  187.58   10.60
  14  -4   0  163.78    7.50
 -14   4   0  195.38   13.90
  13  -4   0   -0.60    2.40
  13  -4   0   13.60   14.80
  13  -4   0    8.00    4.40
 -13   4   0   -7.00    4.80
 -13   4   0    3.40    5.10
  12  -4   0  311.07    8.50
  12  -4   0  319.07    7.80
  12  -4   0  322.97   12.00
  12  -4   0  313.77   17.90
 -12   4   0  336.57   16.30
 -12   4   0  301.77   14.50
  11  -4   0   73.29    4.50
  11  -4   0   69.99    7.10
  11  -4   0   75.49    3.60
  11  -4   0   78.49    9.50
 -11   4   0   84.19    9.40
 -11   4   0   61.19    7.90
  10  -4   0   11.80    5.70
  10  -4   0   16.10    3.60
  10  -4   0   16.40    2.30
  10  -4   0   12.70    1.60
 -10   4   0    9.20    4.00
 -10   4   0   19.00    5.30
   9  -4   0  362.66   15.60
   9  -4   0  369.06   11.70
   9  -4   0  340.17    7.10
   9  -4   0  355.06    8.00
  -9   4   0  353.46   13.10
  -9   4   0  336.17   14.00
   8  -4   0   85.49    3.30
   8  -4   0   80.09    5.90
   8  -4   0   79.19    8.90
   8  -4   0   78.69    2.60
  -8   4   0   77.39    7.30
  -8   4   0   84.89    6.70
  -8   4   0   84.99    8.30
  -8   4   0   72.39    5.90
   7  -4   0   -1.30    3.30
   7  -4   0    3.00    0.80
   7  -4   0    2.60    2.40
   7  -4   0    2.90    3.60
   7  -4   0    3.80    1.90
  -7   4   0    5.70    2.30
  -7   4   0    1.10    2.50
  -7   4   0    5.70    3.30
  -7   4   0    3.30    3.30
   6  -4   0 1310.27   27.70
   6  -4   0 1162.38   22.50
   6  -4   0 1317.67   26.40
   6  -4   0 1321.57   30.00
   6  -4   0 1295.67   26.50
   6  -4   0 1401.16   30.80
   6  -4   0 1287.27   21.50
  -6   4   0 1238.28   29.80
  -6   4   0 1286.17   26.90
  -6   4   0 1249.18   26.60
   5  -4   0 1658.73   32.10
   5  -4   0 1613.64   28.10
   5  -4   0 1660.63   28.30
   5  -4   0 1643.54   27.80
   5  -4   0 1694.83   32.90
   5  -4   0 1718.53   34.20
   5  -4   0 1737.93   32.30
   5  -4   0 1666.33   28.00
   5  -4   0 1689.43   35.50
  -5   4   0 1642.64   34.60
  -5   4   0 1687.43   32.40
  -5   4   0 1644.14   33.80
  -5   4   0 1664.33   32.30
   4  -4   0  433.16    8.40
   4  -4   0  421.76    8.30
   4  -4   0  420.16   12.50
   4  -4   0  426.56   11.00
   4  -4   0  425.76    8.80
   4  -4   0  425.76    8.80
   4  -4   0  434.76   13.70
   4  -4   0  424.46   11.30
   4  -4   0  431.36   11.50
  -4   4   0  424.26   12.40
  -4   4   0  418.16   11.20
  -4   4   0  432.66    8.60
  -4   4   0  415.96   12.70
  -4   4   0  421.06    8.10
  -4   4   0  421.76   11.60
   3  -4   0   20.40    2.20
   3  -4   0   26.00    2.20
   3  -4   0   24.90    3.00
   3  -4   0   24.70    2.80
   3  -4   0   23.40    2.00
   3  -4   0   23.80    2.10
   3  -4   0   20.40    2.80
  -3   4   0   24.60    1.90
  -3   4   0   23.90    3.10
  -3   4   0   23.90    3.60
  -3   4   0   20.30    2.90
   2  -4   0  118.79    3.90
   2  -4   0  115.59    3.90
   2  -4   0  113.99    4.60
   2  -4   0  115.29    4.20
   2  -4   0  116.19    4.10
   2  -4   0  120.49    4.80
   2  -4   0  117.99    5.50
  -2   4   0  114.89    4.20
  -2   4   0  116.99    3.80
  -2   4   0  116.79    5.70
  -2   4   0  110.39    5.70
  -2   4   0  121.49    5.40
   1  -4   0    2.50    1.20
   1  -4   0    2.60    1.20
   1  -4   0    5.20    1.30
   1  -4   0    3.30    1.90
   1  -4   0    2.10    1.10
   1  -4   0    3.10    1.20
  -1   4   0    5.00    0.90
  -1   4   0    3.80    1.70
  -1   4   0    4.20    1.10
  -1   4   0    3.40    1.40
  -1   4   0    6.30    2.00
   0  -4   0  427.16    9.50
   0  -4   0  436.26    9.80
   0  -4   0  427.46    9.80
   0  -4   0  440.36   10.20
   0  -4   0  451.95   10.90
   0   4   0  447.26    9.50
   0   4   0  451.15   10.40
   0   4   0  440.06   10.80
   0   4   0  432.96    9.20
   0   4   0  442.96    9.70
  -1  -4   0   79.79    3.60
  -1  -4   0   84.39    3.80
  -1  -4   0   77.09    3.80
  -1  -4   0   83.69    4.20
  -1  -4   0   78.19    3.90
   1   4   0   82.69    4.10
   1   4   0   82.09    3.50
   1   4   0   84.59    3.70
   1   4   0   81.69    4.20
   1   4   0   82.69    3.60
  -2  -4   0   11.80    1.80
  -2  -4   0   11.90    2.00
  -2  -4   0    9.00    1.70
  -2  -4   0    8.00    1.50
  -2  -4   0    8.90    1.70
   2   4   0    9.40    1.60
   2   4   0   10.60    2.00
   2   4   0    9.30    1.80
   2   4   0   11.30    1.80
   2   4   0   10.90    1.80
  -3  -4   0   18.20    2.40
  -3  -4   0   19.80    2.30
  -3  -4   0   14.50    1.80
  -3  -4   0   23.10    2.90
  -3  -4   0   21.40    2.60
   3   4   0   16.60    2.20
   3   4   0   21.10    2.40
   3   4   0   22.00    2.70
   3   4   0   20.50    2.40
   3   4   0   22.60    2.60
  -4  -4   0 1146.39   21.80
  -4  -4   0 1140.79   22.60
  -4  -4   0 1122.09   22.10
  -4  -4   0 1130.49   22.50
  -4  -4   0 1099.29   21.50
   4   4   0 1120.69   21.80
   4   4   0 1137.79   21.80
   4   4   0 1136.99   21.50
   4   4   0 1110.39   22.80
   4   4   0 1146.69   22.20
  -5  -4   0  143.19    6.00
  -5  -4   0  133.79    6.10
  -5  -4   0  140.69    5.80
  -5  -4   0  137.49    5.40
  -5  -4   0  129.19    6.00
  -5  -4   0  146.59    5.30
   5   4   0  147.59    5.70
   5   4   0  147.69    6.30
   5   4   0  142.39    5.50
   5   4   0  146.99    5.90
   5   4   0  151.48    5.30
  -6  -4   0   99.29    5.30
  -6  -4   0   83.29    4.80
  -6  -4   0   79.59    4.30
  -6  -4   0   92.69    5.40
  -6  -4   0   92.59    4.20
  -6  -4   0   84.59    4.80
   6   4   0   89.99    5.30
   6   4   0   91.09    4.60
   6   4   0   89.59    4.90
   6   4   0   87.19    4.10
   6   4   0   90.89    4.70
  -7  -4   0 1294.67   25.90
  -7  -4   0 1283.27   25.80
  -7  -4   0 1274.97   25.80
  -7  -4   0 1290.37   25.80
  -7  -4   0 1288.87   23.80
  -7  -4   0 1282.37   24.80
   7   4   0 1253.47   26.40
   7   4   0 1301.07   25.40
   7   4   0 1297.27   25.20
   7   4   0 1263.67   25.60
   7   4   0 1290.57   23.70
  -8  -4   0  921.31   20.20
  -8  -4   0  936.31   19.20
  -8  -4   0  922.61   20.30
  -8  -4   0  916.71   20.10
  -8  -4   0  939.61   20.60
  -8  -4   0  925.21   18.60
   8   4   0  907.41   20.10
   8   4   0  919.61   19.60
   8   4   0  960.20   20.10
   8   4   0  929.61   21.10
   8   4   0  934.61   17.90
  -9  -4   0  139.29    6.90
  -9  -4   0  137.09    5.60
  -9  -4   0  136.69    6.60
  -9  -4   0  142.69    7.30
  -9  -4   0  145.99    6.70
  -9  -4   0  140.19    5.90
   9   4   0  142.19    6.40
   9   4   0  146.79    6.80
   9   4   0  129.89    7.20
   9   4   0  142.29    7.70
   9   4   0  138.59    4.90
   9   4   0  137.39    6.80
 -10  -4   0  609.34   13.80
 -10  -4   0  628.24   14.50
 -10  -4   0  582.74   15.60
 -10  -4   0  607.74   15.90
 -10  -4   0  603.54   19.10
 -10  -4   0  609.54   13.70
 -10  -4   0  616.44   15.80
  10   4   0  585.74   16.30
  10   4   0  596.74   16.40
  10   4   0  600.84   14.90
  10   4   0  597.94   12.20
  10   4   0  602.74   15.50
  10   4   0  605.64   15.40
 -11  -4   0  716.03   18.10
 -11  -4   0  731.93   18.30
 -11  -4   0  729.23   17.60
 -11  -4   0  732.83   15.00
 -11  -4   0  739.63   15.50
 -11  -4   0  693.33   21.90
 -11  -4   0  730.13   16.10
  11   4   0  751.72   18.00
  11   4   0  712.53   13.40
  11   4   0  719.63   18.90
  11   4   0  729.63   19.40
  11   4   0  726.73   18.00
 -12  -4   0  100.99    5.60
 -12  -4   0  110.59    7.70
 -12  -4   0  108.39    7.20
 -12  -4   0   97.89    6.40
 -12  -4   0   93.09    9.40
  12   4   0   97.59    7.10
  12   4   0  107.09    7.30
  12   4   0   83.79    9.40
  12   4   0   98.29    7.70
 -13  -4   0   51.69    4.90
 -13  -4   0   56.09    5.80
 -13  -4   0   59.59    6.60
  13   4   0   51.69    6.30
  13   4   0   57.09    7.00
  13   4   0   61.79    7.60
  13   4   0   70.19    7.20
 -14  -4   0  220.08   10.40
 -14  -4   0  217.68    9.60
 -14  -4   0  230.68   10.70
 -14  -4   0  225.68    8.30
 -14  -4   0  215.98   14.20
  14   4   0  242.28   11.20
  14   4   0  212.38    9.90
  14   4   0  228.48   11.60
  14   4   0  233.38   11.20
 -15  -4   0   -2.90    3.00
 -15  -4   0   -0.30    3.60
 -15  -4   0    7.70    4.30
 -15  -4   0    0.90    5.80
  15   4   0   -5.00    4.50
  15   4   0   -2.40    3.70
  15   4   0   -1.00    7.50
  15   4   0   -0.80    4.50
 -16  -4   0   41.10    5.40
 -16  -4   0   42.10    9.10
 -16  -4   0   37.60    4.80
  16   4   0   45.00    6.80
  16   4   0   40.60    8.10
  16   4   0   41.00    7.20
  16   4   0   38.50    6.90
  13  -5   0   94.59    5.50
  13  -5   0  100.79    6.20
  13  -5   0   87.99   10.60
  13  -5   0   73.69   11.80
 -13   5   0  102.99   12.10
 -13   5   0  112.99   11.40
  12  -5   0   14.70    8.40
  12  -5   0    6.10    4.70
  12  -5   0    8.50    2.30
  12  -5   0    7.80    2.90
 -12   5   0   22.30    6.90
 -12   5   0    9.30    5.40
  11  -5   0  151.68    6.10
  11  -5   0  155.68    5.20
  11  -5   0  145.79    9.60
  11  -5   0  160.88   14.60
 -11   5   0  154.28   12.00
 -11   5   0  146.69   10.50
  10  -5   0   32.60    3.00
  10  -5   0   36.60    7.70
  10  -5   0   43.80    5.40
  10  -5   0   48.20    4.10
 -10   5   0   40.40    6.40
 -10   5   0   56.79    9.00
 -10   5   0   35.50    5.70
   9  -5   0   67.99    6.80
   9  -5   0   69.99    3.30
   9  -5   0   66.59    8.70
   9  -5   0   65.09    4.00
  -9   5   0   74.59    7.10
  -9   5   0   67.89    8.90
  -9   5   0   64.29    7.90
   8  -5   0   81.29    3.90
   8  -5   0   75.89    9.60
   8  -5   0   84.49    6.90
   8  -5   0   83.99    3.30
  -8   5   0   92.69    9.00
  -8   5   0   84.69    8.10
  -8   5   0   84.69    6.90
   7  -5   0  564.34   15.50
   7  -5   0  577.44   19.40
   7  -5   0  571.14   11.40
   7  -5   0  548.35   10.80
  -7   5   0  540.35   18.10
  -7   5   0  566.54   16.00
  -7   5   0  534.85   17.20
   6  -5   0  636.14   19.70
   6  -5   0  622.34   12.00
   6  -5   0  618.44   16.20
   6  -5   0  626.74   12.40
   6  -5   0  625.34   11.50
   6  -5   0  635.04   17.10
   6  -5   0  619.84   11.60
  -6   5   0  647.14   18.10
  -6   5   0  609.84   18.40
   5  -5   0    7.60    3.20
   5  -5   0   10.10    1.50
   5  -5   0   10.80    2.90
   5  -5   0    9.00    3.80
   5  -5   0    8.70    2.90
   5  -5   0    9.10    1.50
   5  -5   0    9.30    1.80
  -5   5   0   11.70    1.40
  -5   5   0   10.80    3.00
  -5   5   0   12.70    1.40
   4  -5   0    6.00    2.30
   4  -5   0    8.00    1.50
   4  -5   0    5.70    3.10
   4  -5   0    7.40    1.50
   4  -5   0    7.10    1.50
   4  -5   0    6.70    1.50
   4  -5   0    8.60    2.70
   4  -5   0    9.00    2.80
  -4   5   0    8.00    1.30
  -4   5   0    6.90    2.60
  -4   5   0    9.20    2.90
  -4   5   0    4.80    1.40
  -4   5   0    4.60    2.40
   3  -5   0    0.40    1.20
   3  -5   0    1.90    1.70
   3  -5   0    0.10    1.20
   3  -5   0   -0.30    1.80
   3  -5   0   -0.70    1.00
   3  -5   0    0.90    1.90
   3  -5   0    0.30    1.10
  -3   5   0    2.60    1.10
  -3   5   0    1.70    1.50
  -3   5   0    3.40    2.10
  -3   5   0    1.00    2.10
  -3   5   0    3.20    2.10
   2  -5   0   68.49    3.60
   2  -5   0   62.49    4.00
   2  -5   0   65.89    3.50
   2  -5   0   67.59    3.70
   2  -5   0   60.09    4.70
   2  -5   0   70.39    3.60
   2  -5   0   62.09    4.00
  -2   5   0   69.69    5.10
  -2   5   0   66.99    2.10
  -2   5   0   64.89    2.00
  -2   5   0   59.99    3.90
  -2   5   0   66.39    3.20
  -2   5   0   68.29    5.20
  -2   5   0   57.09    4.70
   1  -5   0  418.26   11.30
   1  -5   0  391.16    9.40
   1  -5   0  408.56   10.10
   1  -5   0  403.96    9.70
   1  -5   0  394.26    9.90
   1  -5   0  407.36    9.80
  -1   5   0  384.26   11.10
  -1   5   0  398.06    8.40
  -1   5   0  395.66   11.60
  -1   5   0  401.16    9.40
  -1   5   0  398.16   10.20
   0  -5   0 1005.00   20.30
   0  -5   0 1010.60   20.00
   0  -5   0 1009.20   21.30
   0  -5   0 1023.60   19.70
   0  -5   0 1048.50   20.10
   0  -5   0 1026.90   20.10
   0   5   0 1013.40   20.60
   0   5   0 1014.20   19.40
   0   5   0 1014.20   21.30
   0   5   0 1025.20   19.00
   0   5   0 1005.60   19.70
  -1  -5   0  104.79    4.60
  -1  -5   0  107.89    4.90
  -1  -5   0  106.29    4.90
  -1  -5   0  102.19    4.90
  -1  -5   0  109.09    5.50
   1   5   0  100.99    4.30
   1   5   0  108.59    5.30
   1   5   0   97.09    4.40
   1   5   0  108.29    4.50
   1   5   0  102.19    5.40
  -2  -5   0  554.64   13.00
  -2  -5   0  560.54   13.40
  -2  -5   0  560.04   13.40
  -2  -5   0  552.34   12.60
  -2  -5   0  556.94   13.20
   2   5   0  558.74   13.60
   2   5   0  556.34   12.60
   2   5   0  562.84   12.70
   2   5   0  563.34   12.50
   2   5   0  556.94   13.30
  -3  -5   0 1275.47   25.30
  -3  -5   0 1246.48   24.90
  -3  -5   0 1280.57   24.40
  -3  -5   0 1251.77   24.90
  -3  -5   0 1252.17   25.20
   3   5   0 1273.37   24.50
   3   5   0 1305.77   25.00
   3   5   0 1271.47   24.50
   3   5   0 1285.37   24.60
  -4  -5   0  690.73   15.10
  -4  -5   0  679.73   16.00
  -4  -5   0  689.13   16.00
  -4  -5   0  706.73   15.50
  -4  -5   0  680.03   15.70
   4   5   0  681.23   15.20
   4   5   0  705.83   15.40
   4   5   0  677.53   15.30
   4   5   0  683.23   16.30
   4   5   0  681.43   15.40
  -5  -5   0  434.36   12.00
  -5  -5   0  429.56   11.70
  -5  -5   0  421.46   11.70
  -5  -5   0  427.86   11.00
  -5  -5   0  421.36   10.90
   5   5   0  434.96   11.30
   5   5   0  426.26   12.20
   5   5   0  434.26   11.20
   5   5   0  421.96   11.30
   5   5   0  439.46   10.90
  -6  -5   0  490.95   13.20
  -6  -5   0  483.45   12.80
  -6  -5   0  495.35   12.20
  -6  -5   0  468.65   13.00
  -6  -5   0  497.75   13.10
  -6  -5   0  489.55   11.80
   6   5   0  474.25   13.40
   6   5   0  471.35   11.60
   6   5   0  477.35   12.50
   6   5   0  481.35   12.30
   6   5   0  487.15   12.40
  -7  -5   0  874.01   18.10
  -7  -5   0  873.11   19.70
  -7  -5   0  881.51   19.90
  -7  -5   0  843.92   18.60
  -7  -5   0  862.81   20.00
  -7  -5   0  853.81   19.80
   7   5   0  862.51   19.40
   7   5   0  886.51   20.60
   7   5   0  877.91   19.30
   7   5   0  875.71   17.90
   7   5   0  880.31   19.10
  -8  -5   0  189.48    8.20
  -8  -5   0  185.88    7.90
  -8  -5   0  173.18    8.10
  -8  -5   0  180.08    7.00
  -8  -5   0  179.28    6.40
  -8  -5   0  178.18    7.80
   8   5   0  181.18    6.30
   8   5   0  177.38    7.70
   8   5   0  171.78    8.20
   8   5   0  188.88    7.40
   8   5   0  185.48    7.60
  -9  -5   0 1236.38   26.00
  -9  -5   0 1186.28   25.90
  -9  -5   0 1225.78   25.80
  -9  -5   0 1225.18   26.10
  -9  -5   0 1206.48   24.50
  -9  -5   0 1140.39   23.30
   9   5   0 1193.68   24.90
   9   5   0 1207.18   25.60
   9   5   0 1169.78   26.70
   9   5   0 1189.58   22.90
   9   5   0 1191.68   25.50
 -10  -5   0  230.68    8.20
 -10  -5   0  224.98    9.70
 -10  -5   0  233.98    7.60
 -10  -5   0  248.28    9.50
 -10  -5   0  231.58    9.60
 -10  -5   0  244.28    9.40
  10   5   0  248.48   10.50
  10   5   0  233.68    8.90
  10   5   0  250.57    9.80
  10   5   0  219.78    9.30
  10   5   0  229.78    7.00
  10   5   0  238.28   10.40
 -11  -5   0    2.70    2.90
 -11  -5   0    0.80    3.50
 -11  -5   0    5.50    3.50
 -11  -5   0    2.50    2.40
 -11  -5   0    2.10    2.10
 -11  -5   0    1.70    2.60
 -11  -5   0   -0.70    2.70
  11   5   0    5.10    1.90
  11   5   0    1.10    2.30
  11   5   0   -1.40    3.00
  11   5   0    3.60    3.40
  11   5   0    2.40    4.40
  11   5   0    2.70    2.70
 -12  -5   0  169.08    6.80
 -12  -5   0  173.58    6.90
 -12  -5   0  172.58    9.30
 -12  -5   0  166.08   11.50
 -12  -5   0  159.68    7.30
 -12  -5   0  159.28    9.10
  12   5   0  161.08   10.90
  12   5   0  177.58    9.20
  12   5   0  176.98    9.10
  12   5   0  164.28    4.80
 -13  -5   0  120.49    6.10
 -13  -5   0  130.89    8.90
 -13  -5   0  130.59    4.70
 -13  -5   0  129.49    4.80
 -13  -5   0  139.09    8.10
 -13  -5   0  120.79   11.00
 -13  -5   0  132.49    8.80
  13   5   0  114.89    8.70
  13   5   0  134.19    9.10
  13   5   0  126.59    9.70
  13   5   0  131.29    8.80
 -14  -5   0   18.10    3.30
 -14  -5   0    5.00    5.70
 -14  -5   0    8.80    4.00
 -14  -5   0    4.10    4.20
 -14  -5   0   22.00    4.90
  14   5   0    9.70    4.40
  14   5   0   12.60    5.00
  14   5   0    9.10    4.80
 -15  -5   0  508.25   16.80
 -15  -5   0  492.85   21.80
 -15  -5   0  508.85   15.80
 -15  -5   0  498.25   13.30
 -15  -5   0  496.95   15.40
  15   5   0  541.25   17.90
  15   5   0  498.15   16.30
  15   5   0  522.35   18.70
  15   5   0  516.35   17.50
 -16  -5   0   43.10    6.00
 -16  -5   0   49.99    9.70
 -16  -5   0   42.40    6.60
  16   5   0   31.10    7.10
  16   5   0   51.09    7.60
  16   5   0   40.80    7.30
  16   5   0   38.30   10.40
  13  -6   0   13.80    6.70
  13  -6   0   21.30   11.70
 -13   6   0    7.60    6.40
  12  -6   0   53.79   11.00
  12  -6   0   31.70    6.30
  12  -6   0   27.20    3.20
  12  -6   0   19.00    3.80
 -12   6   0   25.60    7.50
  11  -6   0   14.40    3.30
  11  -6   0   11.10    2.50
  11  -6   0    5.50    4.90
  11  -6   0    3.70    7.80
 -11   6   0    8.70    5.40
  10  -6   0   18.10    3.10
  10  -6   0   20.60    2.50
  10  -6   0   16.00    5.00
 -10   6   0   20.20    5.80
 -10   6   0    6.60    5.50
   9  -6   0   48.00    4.50
   9  -6   0   49.70    6.00
   9  -6   0   42.50    8.00
  -9   6   0   38.20    6.30
  -9   6   0   45.70    7.60
   8  -6   0  100.69    5.00
   8  -6   0   96.99   11.40
   8  -6   0   99.99    7.90
  -8   6   0   97.99    9.40
  -8   6   0  105.99    8.90
   7  -6   0  487.15   15.20
   7  -6   0  496.95   11.20
   7  -6   0  483.05   10.90
   7  -6   0  494.95   19.00
  -7   6   0  458.25   17.10
  -7   6   0  488.55   16.80
   6  -6   0  261.07    7.30
   6  -6   0  262.97    6.40
   6  -6   0  259.07    6.40
   6  -6   0  242.88    7.00
   6  -6   0  254.07   13.40
   6  -6   0  261.77   10.60
  -6   6   0  254.87   11.90
  -6   6   0  240.48   11.30
   5  -6   0  275.37    7.50
   5  -6   0  276.87   10.60
   5  -6   0  276.47    7.20
   5  -6   0  274.87    7.30
   5  -6   0  281.27    7.70
   5  -6   0  269.17   10.60
   5  -6   0  285.57   13.30
  -5   6   0  266.07   11.70
  -5   6   0  257.37   11.20
  -5   6   0  277.17    6.30
  -5   6   0  270.87    6.80
   4  -6   0   15.50    3.40
   4  -6   0   14.40    4.50
   4  -6   0   17.20    2.20
   4  -6   0   11.10    1.90
   4  -6   0   15.40    2.20
   4  -6   0   14.10    3.20
   4  -6   0   14.80    2.20
  -4   6   0    9.20    3.60
  -4   6   0   17.80    2.20
  -4   6   0   14.60    3.30
  -4   6   0   13.80    3.50
   3  -6   0   87.09    5.50
   3  -6   0   87.49    4.30
   3  -6   0   82.09    5.50
   3  -6   0   82.49    6.10
   3  -6   0   91.59    4.30
   3  -6   0   84.89    4.40
   3  -6   0   82.39    4.30
  -3   6   0   82.79    3.70
  -3   6   0   85.29    6.10
  -3   6   0   82.19    6.40
  -3   6   0   90.19    4.50
  -3   6   0   84.29    6.40
   2  -6   0  148.19    5.40
   2  -6   0  137.89    6.20
   2  -6   0  143.69    7.20
   2  -6   0  143.99    5.70
   2  -6   0  148.69    5.70
   2  -6   0  142.39    5.70
   2  -6   0  146.39    6.30
  -2   6   0  157.08    7.60
  -2   6   0  143.49    3.70
  -2   6   0  146.49    5.20
  -2   6   0  129.69    7.00
  -2   6   0  143.49    3.60
  -2   6   0  144.29    5.90
  -2   6   0  137.59    7.40
   1  -6   0  390.46   10.40
   1  -6   0  373.06   10.10
   1  -6   0  376.36   10.00
   1  -6   0  380.56   10.00
   1  -6   0  367.16    9.60
   1  -6   0  368.16   11.50
  -1   6   0  398.26    9.60
  -1   6   0  366.06   11.50
  -1   6   0  378.36   10.40
  -1   6   0  377.06    8.30
  -1   6   0  360.66   11.70
   0  -6   0    4.30    1.70
   0  -6   0    2.70    1.50
   0  -6   0    0.30    1.40
   0  -6   0    3.10    1.80
   0  -6   0    0.20    2.00
   0  -6   0    2.60    1.60
   0   6   0    3.30    1.40
   0   6   0    2.60    1.90
   0   6   0    4.00    1.90
   0   6   0    3.50    1.50
   0   6   0    2.20    1.50
  -1  -6   0  368.66   11.20
  -1  -6   0  390.26   10.70
  -1  -6   0  385.56   10.50
  -1  -6   0  385.76   10.10
  -1  -6   0  379.26   10.70
   1   6   0  388.36   11.30
   1   6   0  369.46    9.90
   1   6   0  388.86    9.60
   1   6   0  393.66   11.10
   1   6   0  392.96   10.00
  -2  -6   0 1167.38   24.30
  -2  -6   0 1169.58   23.50
  -2  -6   0 1170.38   24.10
  -2  -6   0 1200.18   24.40
  -2  -6   0 1187.78   24.80
   2   6   0 1222.48   23.70
   2   6   0 1190.28   23.60
   2   6   0 1198.08   23.30
   2   6   0 1182.28   24.80
   2   6   0 1193.78   24.70
  -3  -6   0    1.10    1.80
  -3  -6   0    3.20    1.70
  -3  -6   0   -0.50    1.60
  -3  -6   0    2.30    1.60
  -3  -6   0    4.50    2.20
   3   6   0    2.00    1.80
   3   6   0    4.60    1.90
   3   6   0    4.20    1.80
   3   6   0    4.10    1.70
   3   6   0    2.50    2.00
  -4  -6   0  899.11   19.80
  -4  -6   0  902.61   19.20
  -4  -6   0  891.11   20.20
  -4  -6   0  875.71   19.60
  -4  -6   0  875.11   20.00
   4   6   0  894.31   19.30
   4   6   0  890.81   19.20
   4   6   0  874.91   19.20
   4   6   0  906.21   20.60
   4   6   0  923.51   19.60
  -5  -6   0 2064.19   40.30
  -5  -6   0 2095.09   40.30
  -5  -6   0 2100.29   39.30
  -5  -6   0 2111.29   40.00
  -5  -6   0 2142.09   39.20
   5   6   0 2129.69   39.40
   5   6   0 2136.89   39.50
   5   6   0 2192.78   39.40
   5   6   0 2080.79   40.80
   5   6   0 2082.89   39.40
  -6  -6   0   26.40    3.40
  -6  -6   0   27.30    3.90
  -6  -6   0   33.60    4.00
  -6  -6   0   27.00    3.30
  -6  -6   0   35.20    4.00
   6   6   0   27.00    3.30
   6   6   0   30.50    3.40
   6   6   0   35.30    4.50
   6   6   0   24.60    3.10
   6   6   0   35.50    3.90
  -7  -6   0  655.23   16.70
  -7  -6   0  658.63   16.90
  -7  -6   0  646.14   15.70
  -7  -6   0  632.04   17.10
  -7  -6   0  647.94   15.40
  -7  -6   0  655.63   17.10
   7   6   0  663.43   16.40
   7   6   0  648.44   16.00
   7   6   0  647.94   15.20
   7   6   0  674.03   16.40
   7   6   0  652.73   17.50
  -8  -6   0  951.40   22.40
  -8  -6   0  959.00   20.10
  -8  -6   0  954.80   22.30
  -8  -6   0  971.10   22.30
  -8  -6   0  937.31   22.10
  -8  -6   0  950.10   20.80
   8   6   0  940.31   21.60
   8   6   0  932.61   22.90
   8   6   0  930.81   19.90
   8   6   0  950.10   21.30
   8   6   0  944.11   21.60
  -9  -6   0  188.58    9.30
  -9  -6   0  198.98    7.30
  -9  -6   0  189.68    8.00
  -9  -6   0  213.18    9.20
  -9  -6   0  192.68    9.20
  -9  -6   0  189.08    8.90
   9   6   0  199.88    7.30
   9   6   0  205.78    8.90
   9   6   0  176.48    8.50
   9   6   0  202.38    8.30
   9   6   0  205.68    9.90
 -10  -6   0  163.78    7.60
 -10  -6   0  166.88    8.60
 -10  -6   0  165.68    8.70
 -10  -6   0  168.08    9.20
 -10  -6   0  171.38    8.80
 -10  -6   0  160.38    6.70
  10   6   0  159.68    6.60
  10   6   0  167.88    8.50
  10   6   0  167.38    8.10
  10   6   0  168.08    9.50
  10   6   0  160.38    8.40
 -11  -6   0  132.09    7.90
 -11  -6   0  135.49    8.30
 -11  -6   0  132.09    7.00
 -11  -6   0  127.39    6.10
 -11  -6   0  124.39    8.40
 -11  -6   0  127.59    8.50
  11   6   0  127.79    7.60
  11   6   0  138.09    9.20
  11   6   0  137.59    8.30
  11   6   0  118.39    8.10
  11   6   0  136.59    9.60
  11   6   0  122.19    5.80
 -12  -6   0    7.70    3.70
 -12  -6   0   10.20    4.10
 -12  -6   0    8.70    3.30
 -12  -6   0    5.00    4.40
 -12  -6   0   15.90    2.90
 -12  -6   0   12.90    4.20
  12   6   0    9.20    3.60
  12   6   0    6.40    4.10
  12   6   0    7.40    5.90
  12   6   0    9.40    2.40
  12   6   0   15.50    4.00
 -13  -6   0   89.69    8.00
 -13  -6   0   92.49    7.30
 -13  -6   0   92.59   10.30
 -13  -6   0   94.19    6.60
 -13  -6   0  100.59    5.80
 -13  -6   0   91.99    8.60
 -13  -6   0  104.29    8.90
  13   6   0   79.79    9.10
  13   6   0  103.99    9.50
  13   6   0   96.19    8.50
 -14  -6   0  258.17    7.70
 -14  -6   0  243.38   11.60
 -14  -6   0  245.78   11.70
 -14  -6   0  248.68   12.60
 -14  -6   0  267.97   15.70
 -14  -6   0  249.78    8.00
 -14  -6   0  254.47    8.50
  14   6   0  254.77   12.60
  14   6   0  232.58   13.70
  14   6   0  267.77   13.00
  14   6   0  233.68   12.70
 -15  -6   0    3.80    3.00
 -15  -6   0    2.60    5.20
 -15  -6   0   -7.40    4.90
 -15  -6   0    3.90    4.90
 -15  -6   0    0.60    5.60
  15   6   0    9.70    5.20
  15   6   0   -3.80    5.40
  15   6   0   13.00    5.50
  15   6   0    1.50    5.70
 -16  -6   0   28.70   10.90
 -16  -6   0   23.70    7.90
  16   6   0   19.20    7.00
  16   6   0   30.10    7.70
  16   6   0   25.90    7.20
  12  -7   0  112.39   12.40
  12  -7   0  124.09   15.00
  12  -7   0   97.79    8.50
 -12   7   0  121.09   13.40
  11  -7   0   70.59   12.10
  11  -7   0   68.29    8.20
  11  -7   0   70.89    7.20
  11  -7   0   51.89    5.90
 -11   7   0   72.09   10.00
  10  -7   0   52.59    5.30
  10  -7   0   51.49    6.20
  10  -7   0   52.79    7.20
  10  -7   0   46.20   10.00
 -10   7   0   53.79    9.10
 -10   7   0   46.70    7.80
   9  -7   0  561.54   13.70
   9  -7   0  560.84   12.90
   9  -7   0  581.44   18.50
   9  -7   0  572.94   23.60
  -9   7   0  557.04   22.20
  -9   7   0  515.65   19.80
   8  -7   0  480.35   16.50
   8  -7   0  475.25   11.60
   8  -7   0  507.65   21.40
   8  -7   0  516.85   12.60
  -8   7   0  486.15   19.40
  -8   7   0  467.75   18.10
   7  -7   0   40.70    5.50
   7  -7   0   42.60    4.60
   7  -7   0   41.80    2.80
   7  -7   0   54.79    8.40
   7  -7   0   48.10    4.30
   7  -7   0   43.20    2.60
  -7   7   0   40.20    6.40
  -7   7   0   43.90    7.20
   6  -7   0  134.59   11.70
   6  -7   0  133.69    5.70
   6  -7   0  139.09    5.10
   6  -7   0  135.99    8.90
   6  -7   0  134.19    5.10
   6  -7   0  147.89    6.40
  -6   7   0  120.99    9.00
  -6   7   0  139.19    4.00
  -6   7   0  139.59    4.30
  -6   7   0  139.29    9.90
   5  -7   0  756.32   16.50
   5  -7   0  743.63   15.90
   5  -7   0  745.83   23.50
   5  -7   0  789.62   20.30
   5  -7   0  726.13   15.50
   5  -7   0  745.63   15.70
  -5   7   0  730.73   15.30
  -5   7   0  750.72   21.90
  -5   7   0  724.33   21.00
  -5   7   0  770.82   14.60
   4  -7   0   65.69    6.50
   4  -7   0   48.10    6.50
   4  -7   0   52.39    4.20
   4  -7   0   60.59    4.50
   4  -7   0   62.39    4.30
   4  -7   0   53.29    6.40
   4  -7   0   58.89    4.10
  -4   7   0   65.79    6.70
  -4   7   0   52.49    6.80
  -4   7   0   54.79    6.50
  -4   7   0   68.49    3.60
   3  -7   0  712.73   17.40
   3  -7   0  696.03   18.70
   3  -7   0  723.43   15.90
   3  -7   0  686.83   15.70
   3  -7   0  710.73   15.50
   3  -7   0  706.73   16.00
  -3   7   0  715.13   19.80
  -3   7   0  706.43   14.90
  -3   7   0  693.03   16.10
  -3   7   0  715.63   18.80
  -3   7   0  705.63   19.40
   2  -7   0  124.79    6.50
   2  -7   0  131.19    6.00
   2  -7   0  129.09    5.70
   2  -7   0  134.09    7.70
   2  -7   0  128.69    5.90
   2  -7   0  133.29    6.00
  -2   7   0  126.09    3.80
  -2   7   0  126.89    5.20
  -2   7   0  124.99    3.60
  -2   7   0  129.59    6.20
  -2   7   0   98.79    9.40
  -2   7   0  119.99    7.50
   1  -7   0   18.90    3.60
   1  -7   0   16.60    2.80
   1  -7   0   15.90    2.80
   1  -7   0   20.50    2.90
   1  -7   0   17.50    2.70
   1  -7   0   17.50    2.70
  -1   7   0   18.00    2.00
  -1   7   0   18.50    3.60
  -1   7   0   13.50    2.60
  -1   7   0   18.80    2.40
  -1   7   0   13.70    3.40
  -1   7   0   20.10    2.20
   0  -7   0  905.81   20.00
   0  -7   0  922.51   19.90
   0  -7   0  930.31   21.60
   0  -7   0  888.91   19.50
   0  -7   0  920.81   20.10
   0  -7   0  916.91   19.30
   0   7   0  936.61   20.60
   0   7   0  892.41   18.00
   0   7   0  887.81   21.40
   0   7   0  909.31   19.20
   0   7   0  915.81   18.80
  -1  -7   0  327.57    9.50
  -1  -7   0  330.47   10.30
  -1  -7   0  322.17   11.00
  -1  -7   0  309.47   10.00
  -1  -7   0  310.57    9.30
  -1  -7   0  307.67    9.90
   1   7   0  307.47    9.20
   1   7   0  317.67   10.90
   1   7   0  315.67    9.40
   1   7   0  312.97    8.70
   1   7   0  313.87   10.50
  -2  -7   0   81.49    5.90
  -2  -7   0   80.59    5.20
  -2  -7   0   70.69    4.70
  -2  -7   0   74.49    5.40
  -2  -7   0   76.49    5.30
   2   7   0   63.69    5.40
   2   7   0   78.69    4.60
   2   7   0   77.59    4.80
   2   7   0   74.39    4.70
   2   7   0   75.29    5.60
  -3  -7   0 1075.19   23.60
  -3  -7   0 1073.69   23.60
  -3  -7   0 1057.69   22.50
  -3  -7   0 1082.49   23.80
  -3  -7   0 1057.59   23.20
   3   7   0 1067.89   22.60
   3   7   0 1090.49   22.40
   3   7   0 1070.79   22.60
   3   7   0 1076.09   23.60
   3   7   0 1086.99   24.10
  -4  -7   0  556.14   14.20
  -4  -7   0  560.74   15.30
  -4  -7   0  563.34   15.40
  -4  -7   0  574.84   15.10
   4   7   0  556.84   15.70
   4   7   0  565.24   14.30
   4   7   0  577.84   15.00
   4   7   0  560.44   14.40
   4   7   0  583.64   14.60
  -5  -7   0   22.50    3.40
  -5  -7   0   17.60    3.10
  -5  -7   0   25.60    3.60
  -5  -7   0   18.10    3.00
   5   7   0   27.60    3.80
   5   7   0   22.20    3.00
   5   7   0   20.50    2.90
   5   7   0   16.30    3.00
   5   7   0   27.60    3.70
  -6  -7   0  798.52   19.50
  -6  -7   0  780.92   18.60
  -6  -7   0  779.22   19.90
  -6  -7   0  789.92   19.60
  -6  -7   0  781.42   18.40
   6   7   0  780.42   18.60
   6   7   0  773.92   18.70
   6   7   0  785.82   18.30
   6   7   0  769.52   18.40
   6   7   0  778.42   20.20
  -7  -7   0  798.82   20.40
  -7  -7   0  806.72   20.00
  -7  -7   0  795.62   18.80
  -7  -7   0  802.42   20.00
  -7  -7   0  783.52   18.50
   7   7   0  770.62   19.20
   7   7   0  790.52   19.00
   7   7   0  795.02   20.80
   7   7   0  790.32   19.20
   7   7   0  790.42   18.40
  -8  -7   0   44.40    5.60
  -8  -7   0   40.00    4.90
  -8  -7   0   46.70    5.40
  -8  -7   0   44.60    5.00
  -8  -7   0   43.90    5.40
   8   7   0   52.99    5.30
   8   7   0   53.89    5.60
   8   7   0   44.00    5.00
   8   7   0   37.90    5.10
   8   7   0   47.30    5.70
  -9  -7   0   83.19    5.90
  -9  -7   0   85.69    6.30
  -9  -7   0   71.59    6.60
  -9  -7   0   69.39    7.00
  -9  -7   0   83.19    7.20
  -9  -7   0   99.69    7.80
   9   7   0   88.89    6.00
   9   7   0   73.39    6.70
   9   7   0   84.19    6.60
   9   7   0   81.89    7.70
   9   7   0   82.99    6.70
 -10  -7   0   82.59    8.00
 -10  -7   0   69.89    6.20
 -10  -7   0   74.19    7.30
 -10  -7   0   64.89    7.30
  10   7   0   75.69    6.70
  10   7   0   66.39    7.80
  10   7   0   68.39    6.70
  10   7   0   71.69    6.90
  10   7   0   64.99    5.60
 -11  -7   0    8.00    4.00
 -11  -7   0    7.50    2.80
 -11  -7   0    9.80    3.90
 -11  -7   0    4.00    3.20
 -11  -7   0    7.50    4.40
  11   7   0   10.20    3.30
  11   7   0    6.50    2.70
  11   7   0    0.50    3.50
  11   7   0    3.20    3.60
  11   7   0    6.40    3.50
 -12  -7   0   69.99    8.40
 -12  -7   0   53.39    4.90
 -12  -7   0   59.49    7.40
 -12  -7   0   55.99    6.30
 -12  -7   0   46.30    5.90
 -12  -7   0   48.60    6.00
  12   7   0   52.59    6.90
  12   7   0   44.30    5.20
  12   7   0   47.20    6.30
  12   7   0   61.89    8.00
  12   7   0   51.19    5.20
  12   7   0   51.99    6.10
 -13  -7   0  111.29    7.90
 -13  -7   0   88.09    9.30
 -13  -7   0  104.39    9.00
 -13  -7   0  111.39    9.40
 -13  -7   0   98.09    8.80
 -13  -7   0  114.59    6.10
 -13  -7   0  102.09   10.90
  13   7   0  117.39    9.50
  13   7   0   98.89    5.90
  13   7   0  109.29    9.60
  13   7   0   84.69   10.30
 -14  -7   0    8.70    5.60
 -14  -7   0   22.70    5.60
 -14  -7   0   17.40    3.30
 -14  -7   0    8.40    4.70
 -14  -7   0   14.00    4.20
 -14  -7   0    8.80    4.50
 -14  -7   0   14.60    5.40
  14   7   0    7.60    5.30
  14   7   0   19.80    5.90
  14   7   0   16.40    5.50
  14   7   0   18.90    5.80
 -15  -7   0   35.10    6.20
 -15  -7   0   19.60    4.00
 -15  -7   0   17.20    5.80
 -15  -7   0   27.40    7.80
 -15  -7   0   31.90    6.60
 -15  -7   0   34.80    3.90
 -15  -7   0   30.50    4.40
  15   7   0   21.00    7.00
  15   7   0   29.60    7.30
  15   7   0   30.10    6.90
  15   7   0   34.20    7.00
 -16  -7   0   98.49   17.30
 -16  -7   0   62.89   10.90
 -16  -7   0   77.89    6.50
  16   7   0   79.99   10.20
  16   7   0   67.19    8.80
  11  -8   0   92.09   14.80
  11  -8   0   96.29    9.00
  11  -8   0   88.39    7.30
  11  -8   0   93.69   10.20
 -11   8   0  122.09   12.80
  10  -8   0  276.97   15.50
  10  -8   0  248.58   10.50
  10  -8   0  291.97   21.80
  10  -8   0  255.17    9.20
 -10   8   0  239.98   17.40
 -10   8   0  234.38   15.00
   9  -8   0   94.09   10.40
   9  -8   0   90.59    7.30
   9  -8   0   96.99   12.00
   9  -8   0   95.69    6.50
  -9   8   0   98.99   10.80
  -9   8   0   94.69   12.00
   8  -8   0   17.90    7.50
   8  -8   0   25.30    4.10
   8  -8   0   17.00    5.40
   8  -8   0   19.30    3.30
  -8   8   0   24.40    6.50
  -8   8   0   20.00    5.90
   7  -8   0  365.86   11.40
   7  -8   0  339.37   18.30
   7  -8   0  372.46   10.40
   7  -8   0  382.36   15.20
   7  -8   0  349.17    8.30
   7  -8   0  363.76    8.50
  -7   8   0  332.17   15.20
  -7   8   0  347.77   16.30
   6  -8   0   86.09    5.60
   6  -8   0   82.49    4.80
   6  -8   0   85.09   10.20
   6  -8   0   89.39    4.90
   6  -8   0   82.49    8.70
   6  -8   0   86.29    6.10
  -6   8   0   83.59    8.60
  -6   8   0   73.89    8.80
  -6   8   0   78.49    4.00
  -6   8   0   86.59    3.80
   5  -8   0  401.46   10.70
   5  -8   0  413.86   15.10
   5  -8   0  415.56   18.30
   5  -8   0  395.46   11.00
   5  -8   0  388.46   10.50
   5  -8   0  401.86   11.70
  -5   8   0  388.66   15.30
  -5   8   0  403.76   16.20
  -5   8   0  406.86    9.40
  -5   8   0  391.86   10.40
   4  -8   0  515.05   13.10
   4  -8   0  542.35   17.00
   4  -8   0  541.05   14.10
   4  -8   0  545.45   13.40
   4  -8   0  542.55   20.20
   4  -8   0  558.64   13.60
  -4   8   0  513.45   17.30
  -4   8   0  498.65   17.80
  -4   8   0  522.05   17.50
  -4   8   0  539.85   13.40
  -4   8   0  536.15   12.10
   3  -8   0   26.90    3.40
   3  -8   0   25.70    3.50
   3  -8   0   28.20    4.50
   3  -8   0   26.90    3.40
   3  -8   0   30.10    3.50
  -3   8   0   28.70    3.60
  -3   8   0   24.30    5.00
  -3   8   0   27.70    5.30
  -3   8   0   30.40    3.50
  -3   8   0   27.20    4.70
   2  -8   0   64.49    5.10
   2  -8   0   62.69    6.80
   2  -8   0   54.79    4.90
   2  -8   0   65.49    6.10
   2  -8   0   54.89    5.20
   2  -8   0   61.69    4.80
  -2   8   0   60.49    5.40
  -2   8   0   57.39    6.80
  -2   8   0   58.69    2.60
  -2   8   0   51.39    6.20
  -2   8   0   70.49    4.50
  -2   8   0   61.19    2.90
  -2   8   0   57.49    7.00
   1  -8   0  731.93   19.90
   1  -8   0  739.93   17.10
   1  -8   0  759.42   17.80
   1  -8   0  748.33   18.10
   1  -8   0  734.43   17.70
  -1   8   0  750.92   20.40
  -1   8   0  752.82   15.40
  -1   8   0  754.82   16.90
  -1   8   0  739.43   18.30
  -1   8   0  744.73   15.00
  -1   8   0  764.52   20.00
   0  -8   0 1460.45   29.10
   0  -8   0 1423.46   29.70
   0  -8   0 1452.05   29.80
   0  -8   0 1469.05   31.80
   0  -8   0 1498.05   30.30
   0   8   0 1466.75   27.30
   0   8   0 1492.85   30.60
   0   8   0 1413.46   31.30
   0   8   0 1470.25   28.80
   0   8   0 1443.46   31.80
   0   8   0 1483.85   28.30
  -1  -8   0  746.73   18.30
  -1  -8   0  764.12   18.60
  -1  -8   0  774.72   17.80
  -1  -8   0  762.82   19.80
  -1  -8   0  738.73   17.50
  -1  -8   0  774.12   18.90
   1   8   0  755.92   17.50
   1   8   0  756.82   16.50
   1   8   0  750.32   19.70
   1   8   0  764.32   19.10
   1   8   0  756.92   17.30
  -2  -8   0 1447.26   30.30
  -2  -8   0 1463.35   29.50
  -2  -8   0 1453.75   30.50
  -2  -8   0 1459.15   30.70
  -2  -8   0 1458.35   31.40
   2   8   0 1460.35   29.40
   2   8   0 1460.15   28.70
   2   8   0 1487.75   31.40
   2   8   0 1497.45   31.30
   2   8   0 1473.65   29.40
  -3  -8   0  810.72   20.30
  -3  -8   0  819.22   20.20
  -3  -8   0  803.72   19.90
  -3  -8   0  837.82   19.30
  -3  -8   0  828.62   20.60
   3   8   0  824.12   18.70
   3   8   0  828.12   19.10
   3   8   0  802.02   20.20
   3   8   0  835.52   19.30
   3   8   0  852.81   21.00
  -4  -8   0    8.40    2.90
  -4  -8   0   17.40    3.80
  -4  -8   0   11.90    2.80
  -4  -8   0   10.20    3.00
  -4  -8   0   18.40    3.50
   4   8   0   10.40    2.60
   4   8   0   11.80    3.30
   4   8   0   10.60    2.70
   4   8   0   11.30    2.60
   4   8   0   11.40    3.30
  -5  -8   0 1712.63   35.40
  -5  -8   0 1742.43   35.50
  -5  -8   0 1704.03   34.20
  -5  -8   0 1708.43   35.00
  -5  -8   0 1700.83   35.80
   5   8   0 1709.33   34.10
   5   8   0 1695.43   34.70
   5   8   0 1714.73   34.50
   5   8   0 1724.63   34.50
   5   8   0 1685.33   36.10
  -6  -8   0  552.54   16.60
  -6  -8   0  536.15   14.90
  -6  -8   0  555.94   16.20
  -6  -8   0  556.44   15.50
  -6  -8   0  559.44   16.30
   6   8   0  537.85   15.40
   6   8   0  536.45   15.30
   6   8   0  567.44   17.10
   6   8   0  556.14   15.30
   6   8   0  562.34   15.40
  -7  -8   0    7.50    4.40
  -7  -8   0    2.70    2.70
  -7  -8   0    4.50    3.00
  -7  -8   0    2.10    2.50
  -7  -8   0    0.00    2.80
   7   8   0    2.60    2.90
   7   8   0    2.60    2.80
   7   8   0   -0.90    2.90
   7   8   0    1.20    2.60
   7   8   0    1.60    2.40
  -8  -8   0   27.90    4.40
  -8  -8   0   24.40    4.60
  -8  -8   0   22.80    4.80
  -8  -8   0   29.40    4.80
  -8  -8   0   26.80    4.60
  -8  -8   0   25.10    4.00
   8   8   0   26.60    3.90
   8   8   0   25.40    5.00
   8   8   0   21.90    3.60
   8   8   0   20.90    3.70
   8   8   0   21.60    3.60
  -9  -8   0   22.10    4.60
  -9  -8   0   18.50    4.60
  -9  -8   0   19.80    3.80
  -9  -8   0   21.60    5.00
  -9  -8   0   23.00    4.60
   9   8   0   28.80    4.50
   9   8   0   32.20    4.90
   9   8   0   27.90    4.20
   9   8   0   25.20    5.20
   9   8   0   28.20    4.50
 -10  -8   0   -3.70    4.20
 -10  -8   0    0.30    3.50
 -10  -8   0    1.90    3.00
 -10  -8   0    4.70    3.40
 -10  -8   0    3.80    3.20
  10   8   0    4.70    3.20
  10   8   0   -0.90    4.80
  10   8   0    2.50    3.00
  10   8   0    4.10    3.40
  10   8   0   -1.10    3.10
 -11  -8   0   94.79    7.70
 -11  -8   0   87.29    9.10
 -11  -8   0   96.79    9.00
 -11  -8   0   98.69    9.60
  11   8   0   89.79    7.00
  11   8   0   88.59    8.50
  11   8   0   96.49    8.30
  11   8   0   93.79    9.40
  11   8   0   81.09    8.30
 -12  -8   0   97.09    8.90
 -12  -8   0   73.69    7.70
 -12  -8   0   77.59    9.80
 -12  -8   0   90.09    9.40
 -12  -8   0   88.59    8.40
 -12  -8   0   91.29    6.20
  12   8   0   88.39    6.90
  12   8   0   74.19    8.80
  12   8   0  104.09    9.30
  12   8   0   86.49    8.70
  12   8   0  101.79   10.40
 -13  -8   0   37.00    6.30
 -13  -8   0   42.80    5.20
 -13  -8   0   34.20    5.80
 -13  -8   0   38.90    6.50
 -13  -8   0   36.10    6.10
 -13  -8   0   38.20    8.70
 -13  -8   0   27.50    6.60
  13   8   0   39.60    4.50
  13   8   0   45.50    7.40
  13   8   0   48.60    6.50
  13   8   0   34.40    6.20
 -14  -8   0   16.90    5.00
 -14  -8   0   17.90    5.80
 -14  -8   0   13.50    5.40
 -14  -8   0   18.20    6.00
 -14  -8   0   21.50    5.80
 -14  -8   0   15.80    6.50
 -14  -8   0   24.30    3.70
  14   8   0   11.30    6.00
  14   8   0   18.20    6.60
  14   8   0   17.30    5.70
  14   8   0    4.70    7.80
 -15  -8   0   94.39    9.40
 -15  -8   0  108.19   13.20
 -15  -8   0  116.69   10.60
 -15  -8   0  132.49    6.50
 -15  -8   0   83.09   10.00
 -15  -8   0  145.09   12.90
  15   8   0  140.59   13.10
  15   8   0  119.49   14.50
  15   8   0   99.39   10.20
  15   8   0   76.49   14.60
  10  -9   0   24.70    8.10
  10  -9   0   26.50   12.00
  10  -9   0   21.10    4.70
  10  -9   0   31.70    6.20
 -10   9   0   17.60    8.10
 -10   9   0   28.00    7.60
   9  -9   0  116.49   13.30
   9  -9   0  114.69    9.20
   9  -9   0  151.48   18.80
   9  -9   0  119.59    8.00
  -9   9   0  110.09   12.10
  -9   9   0  120.09   13.70
   8  -9   0  110.49   13.70
   8  -9   0  126.09   12.70
   8  -9   0  115.89    8.60
   8  -9   0  130.79    7.80
  -8   9   0  129.59   12.60
  -8   9   0  122.49   11.60
   7  -9   0    7.60    3.30
   7  -9   0   11.00    5.50
   7  -9   0    5.10    3.70
   7  -9   0   12.30    7.40
   7  -9   0    5.90    2.30
   7  -9   0    5.40    2.10
  -7   9   0    6.40    4.60
  -7   9   0    1.80    4.90
   6  -9   0  123.39    6.30
   6  -9   0  120.19    7.80
   6  -9   0  119.89    7.10
   6  -9   0   92.69   11.20
  -6   9   0  130.49   10.90
  -6   9   0  120.29    5.30
  -6   9   0  124.39    4.90
  -6   9   0  134.29   10.60
   5  -9   0  284.67    9.40
   5  -9   0  300.87   13.90
   5  -9   0  316.27   17.70
   5  -9   0  305.77   10.20
   5  -9   0  305.77    9.70
   5  -9   0  293.97   11.00
  -5   9   0  292.77   14.00
  -5   9   0  294.57    9.50
  -5   9   0  310.27    8.40
  -5   9   0  284.47   14.60
   4  -9   0   16.80    3.70
   4  -9   0   15.80    3.30
   4  -9   0   16.80    3.20
   4  -9   0   18.50    3.50
   4  -9   0   19.30    4.90
   4  -9   0   10.20    5.60
  -4   9   0   13.60    4.90
  -4   9   0   27.60    6.10
  -4   9   0   10.50    4.60
  -4   9   0   11.20    4.70
   3  -9   0  505.35   13.90
   3  -9   0  525.05   14.40
   3  -9   0  520.15   13.90
   3  -9   0  532.45   17.70
   3  -9   0  497.45   14.60
  -3   9   0  534.35   18.20
  -3   9   0  512.35   17.90
  -3   9   0  533.15   14.60
  -3   9   0  536.75   17.90
   2  -9   0  496.65   16.60
   2  -9   0  455.75   13.50
   2  -9   0  474.25   13.30
   2  -9   0  481.65   14.30
   2  -9   0  489.35   13.90
  -2   9   0  493.75    9.80
  -2   9   0  497.95   14.30
  -2   9   0  467.95   16.50
  -2   9   0  477.85   16.70
  -2   9   0  460.05    9.40
  -2   9   0  475.85   16.50
   1  -9   0    5.50    2.80
   1  -9   0    3.00    2.80
   1  -9   0    4.80    2.50
   1  -9   0    0.50    3.20
   1  -9   0    5.80    2.90
  -1   9   0    4.60    1.90
  -1   9   0    5.20    1.70
  -1   9   0    9.50    4.20
  -1   9   0   10.00    4.00
  -1   9   0    6.60    3.00
   0  -9   0  608.94   18.20
   0  -9   0  595.34   16.20
   0  -9   0  602.04   15.50
   0  -9   0  577.64   16.20
   0  -9   0  594.34   16.60
   0   9   0  592.84   17.90
   0   9   0  602.84   16.80
   0   9   0  561.04   17.00
   0   9   0  598.54   14.70
   0   9   0  590.14   13.50
   0   9   0  558.74   18.10
  -1  -9   0 1094.29   25.00
  -1  -9   0 1109.89   25.50
  -1  -9   0 1112.89   24.30
  -1  -9   0 1098.49   26.80
  -1  -9   0 1120.49   25.20
   1   9   0 1086.19   23.40
   1   9   0 1098.19   24.70
   1   9   0 1142.89   26.00
   1   9   0 1083.29   34.40
   1   9   0 1110.99   22.60
  -2  -9   0  164.38    9.20
  -2  -9   0  156.08    7.70
  -2  -9   0  166.08    8.40
  -2  -9   0  162.28    8.50
  -2  -9   0  151.48    8.50
   2   9   0  161.18    7.60
   2   9   0  156.18    7.70
   2   9   0  173.18    9.10
   2   9   0  145.49    9.10
   2   9   0  154.68    7.00
  -3  -9   0  568.64   16.80
  -3  -9   0  599.04   17.60
  -3  -9   0  578.94   15.70
  -3  -9   0  578.84   16.50
  -3  -9   0  565.14   16.60
   3   9   0  559.94   15.50
   3   9   0  564.44   17.10
   3   9   0  580.74   15.10
   3   9   0  571.84   16.00
   3   9   0  609.14   17.70
  -4  -9   0 1095.59   25.80
  -4  -9   0 1066.89   25.30
  -4  -9   0 1074.29   25.40
  -4  -9   0 1046.20   25.60
   4   9   0 1089.69   23.70
   4   9   0 1086.29   26.30
   4   9   0 1010.30   24.50
   4   9   0 1083.29   24.30
   4   9   0 1067.99   25.40
  -5  -9   0    4.80    3.30
  -5  -9   0    8.70    3.50
  -5  -9   0   12.10    3.00
  -5  -9   0    5.90    3.10
  -5  -9   0   10.20    3.20
   5   9   0    8.90    3.10
   5   9   0    4.00    2.80
   5   9   0    2.50    3.20
   5   9   0    7.70    3.10
   5   9   0    2.60    3.00
  -6  -9   0   25.70    4.20
  -6  -9   0   34.00    4.30
  -6  -9   0   19.40    4.20
  -6  -9   0   37.50    5.70
  -6  -9   0   34.80    4.60
   6   9   0   36.30    5.00
   6   9   0   30.20    4.90
   6   9   0   32.60    5.20
   6   9   0   31.90    4.40
  -7  -9   0   11.10    3.30
  -7  -9   0    7.20    3.50
  -7  -9   0    8.90    3.50
  -7  -9   0    4.30    3.90
  -7  -9   0    4.70    3.20
   7   9   0    2.40    3.00
   7   9   0    7.70    4.00
   7   9   0    7.80    2.90
   7   9   0    9.50    3.40
  -8  -9   0   80.59    7.90
  -8  -9   0   75.59    6.80
  -8  -9   0   78.69    7.80
  -8  -9   0   93.09    8.70
  -8  -9   0   73.49    7.30
   8   9   0   75.79    7.20
   8   9   0   85.49    7.50
   8   9   0   85.29    8.60
   8   9   0   82.69    8.40
  -9  -9   0    8.70    4.30
  -9  -9   0   11.60    3.70
  -9  -9   0    5.90    3.40
  -9  -9   0   11.70    4.10
  -9  -9   0   11.00    3.90
  -9  -9   0    9.50    4.80
   9   9   0    4.80    5.80
   9   9   0    4.90    3.60
   9   9   0    9.20    3.90
 -10  -9   0  191.98   12.20
 -10  -9   0  217.58   10.00
 -10  -9   0  209.68   12.20
 -10  -9   0  202.58   11.60
 -10  -9   0  212.78   10.50
  10   9   0  223.98   11.50
  10   9   0  228.18   11.20
  10   9   0  209.38   10.30
  10   9   0  211.28   11.00
  10   9   0  209.48   12.50
 -11  -9   0  157.48   11.70
 -11  -9   0  140.39   10.90
 -11  -9   0  138.09   10.70
 -11  -9   0  172.58   12.00
 -11  -9   0  143.49    9.30
 -11  -9   0  146.59    8.70
  11   9   0  143.79   10.10
  11   9   0  124.19    9.80
  11   9   0  148.09    9.00
  11   9   0  144.39   10.60
  11   9   0  126.29   11.30
 -12  -9   0    9.50    3.60
 -12  -9   0   -2.60    5.50
 -12  -9   0    4.40    4.70
 -12  -9   0    3.40    4.20
 -12  -9   0   -5.30    4.30
  12   9   0    5.00    4.60
  12   9   0    0.90    3.90
  12   9   0   -3.50    4.20
  12   9   0    4.90    5.30
  12   9   0   -0.80    4.60
 -13  -9   0   85.29    6.60
 -13  -9   0   81.69    8.60
 -13  -9   0   98.69   11.20
 -13  -9   0   88.99    9.40
 -13  -9   0   70.39    8.50
  13   9   0   84.09    9.00
  13   9   0   95.29   10.20
  13   9   0   73.19    8.20
  13   9   0   78.89    9.60
  13   9   0   75.19    8.40
 -14  -9   0  197.58   13.50
 -14  -9   0  200.68   14.50
 -14  -9   0  197.08   11.80
 -14  -9   0  196.68    7.90
 -14  -9   0  183.48   20.10
 -14  -9   0  197.78   14.80
  14   9   0  195.48   14.40
  14   9   0  201.68    9.80
  14   9   0  163.98   13.90
  14   9   0  193.38   15.70
 -15  -9   0    2.00    6.80
 -15  -9   0    6.30    6.30
 -15  -9   0    3.60    6.50
 -15  -9   0    0.90    3.50
 -15  -9   0   -8.70    6.20
  15   9   0   15.10    8.00
  15   9   0   -5.20    7.70
  15   9   0   -0.30    7.00
   9 -10   0   44.80    7.50
   9 -10   0   46.00    6.90
   9 -10   0   27.50    8.70
   9 -10   0   37.90   12.70
  -9  10   0   34.20    8.20
  -9  10   0   44.50    9.70
   8 -10   0   53.99    6.70
   8 -10   0   51.79    5.80
   8 -10   0   45.00    8.50
   8 -10   0   62.29   12.20
  -8  10   0   54.79    8.60
  -8  10   0   56.99    9.80
   7 -10   0  203.38   18.80
   7 -10   0  191.38   14.80
   7 -10   0  208.38    7.20
   7 -10   0  203.18   11.00
   7 -10   0  216.08    7.70
   7 -10   0  225.98   10.10
  -7  10   0  218.58   15.30
  -7  10   0  195.28   13.60
   6 -10   0   91.69    8.60
   6 -10   0   98.09    9.90
   6 -10   0   86.29    6.40
   6 -10   0   81.49    7.40
   6 -10   0   90.09    6.40
  -6  10   0   90.49    4.90
  -6  10   0   91.39   10.30
  -6  10   0   85.29    5.50
  -6  10   0  102.09   11.00
   5 -10   0   14.70    3.80
   5 -10   0   20.90    3.70
   5 -10   0   13.60    4.20
   5 -10   0   17.80    5.70
   5 -10   0   18.90    3.50
   5 -10   0   14.50    7.70
  -5  10   0   14.70    5.20
  -5  10   0   16.90    5.90
  -5  10   0    8.50    4.10
   4 -10   0  285.87   11.60
   4 -10   0  274.67   14.00
   4 -10   0  264.97    9.90
   4 -10   0  257.87   10.20
   4 -10   0  263.77   10.30
   4 -10   0  267.37   17.30
  -4  10   0  281.57   11.20
  -4  10   0  265.67   14.00
  -4  10   0  278.47    8.80
  -4  10   0  274.97   14.50
   3 -10   0  246.58   10.10
   3 -10   0  237.48    9.80
   3 -10   0  240.48   13.50
   3 -10   0  238.88   10.80
   3 -10   0  253.27    9.90
  -3  10   0  235.88   13.00
  -3  10   0  234.68   13.10
  -3  10   0  243.78    8.60
  -3  10   0  241.48   10.40
   2 -10   0   11.80    3.40
   2 -10   0   12.70    3.80
   2 -10   0   11.40    5.00
   2 -10   0    9.50    3.30
   2 -10   0   11.50    3.80
  -2  10   0   10.70    3.70
  -2  10   0   10.90    1.40
  -2  10   0    9.30    2.80
  -2  10   0   10.10    4.70
  -2  10   0   11.30    1.60
  -2  10   0    9.40    4.50
  -2  10   0   12.20    4.70
   1 -10   0  123.59   10.20
   1 -10   0  141.49    8.20
   1 -10   0  133.59    8.60
   1 -10   0  136.49    8.10
  -1  10   0  143.29    7.20
  -1  10   0  140.89    5.80
  -1  10   0  138.09    5.40
  -1  10   0  151.18   10.40
  -1  10   0  134.89    9.80
  -1  10   0  126.59   10.10
  -1  10   0  130.69    8.60
   0 -10   0  445.06   14.80
   0 -10   0  487.75   14.80
   0 -10   0  465.95   14.60
   0 -10   0  467.65   15.20
   0 -10   0  466.95   16.70
   0  10   0  473.75   16.70
   0  10   0  460.15   13.40
   0  10   0  472.45   15.40
   0  10   0  466.95   11.70
  -1 -10   0    0.90    2.50
  -1 -10   0    3.50    2.90
  -1 -10   0   -1.20    2.80
  -1 -10   0    0.50    2.80
  -1 -10   0    2.70    3.70
   1  10   0    2.10    3.20
   1  10   0    1.60    2.70
   1  10   0   -1.30    3.40
   1  10   0    4.70    3.40
   1  10   0   -0.40    2.20
   1  10   0    3.20    2.30
  -2 -10   0  212.88    9.50
  -2 -10   0  203.98   11.20
  -2 -10   0  219.78   10.30
  -2 -10   0  215.98   10.70
  -2 -10   0  213.18   10.10
   2  10   0  221.18    9.30
   2  10   0  223.98    8.50
   2  10   0  206.88   11.20
   2  10   0  221.08   11.00
   2  10   0  213.58    9.10
  -3 -10   0   -2.40    3.20
  -3 -10   0    4.80    3.20
  -3 -10   0    1.50    2.80
  -3 -10   0   -0.60    3.10
  -3 -10   0    3.30    3.10
   3  10   0    2.80    3.30
   3  10   0    0.50    3.50
   3  10   0    2.50    2.60
   3  10   0    1.70    2.70
   3  10   0    0.90    2.50
  -4 -10   0  102.99    8.40
  -4 -10   0  113.89    8.80
  -4 -10   0  108.49    7.40
  -4 -10   0  102.99    8.70
  -4 -10   0  104.99    8.10
   4  10   0  118.19    7.90
   4  10   0  113.99    8.80
   4  10   0  109.59    8.80
   4  10   0  118.29    7.60
  -5 -10   0  274.17   13.20
  -5 -10   0  270.57   11.90
  -5 -10   0  292.67   12.50
  -5 -10   0  279.17   12.70
   5  10   0  251.37   12.00
   5  10   0  274.57   11.00
   5  10   0  256.97   11.10
   5  10   0  264.77   12.70
   5  10   0  273.17   10.70
  -6 -10   0    8.60    3.70
  -6 -10   0   10.30    4.30
  -6 -10   0    6.70    3.70
  -6 -10   0   11.50    4.10
  -6 -10   0    7.30    3.10
   6  10   0    2.00    3.60
   6  10   0   10.50    3.90
   6  10   0    6.50    2.90
   6  10   0   14.10    4.60
   6  10   0    6.50    3.10
  -7 -10   0  141.39    9.80
  -7 -10   0  149.39   10.00
  -7 -10   0  145.29    9.50
  -7 -10   0  142.29   10.60
  -7 -10   0  149.19    9.00
   7  10   0  149.99    8.80
   7  10   0  140.79   10.80
   7  10   0  127.79    9.50
   7  10   0  139.79    8.80
   7  10   0  150.08    9.50
  -8 -10   0   70.49    8.10
  -8 -10   0   70.79    8.00
  -8 -10   0   66.59    9.50
  -8 -10   0   67.59    8.50
   8  10   0   54.79    7.60
   8  10   0   72.69    7.70
   8  10   0   70.99    7.90
  -9 -10   0  173.78   12.60
  -9 -10   0  176.28   11.30
  -9 -10   0  173.38   11.30
  -9 -10   0  176.68   10.10
  -9 -10   0  151.38   11.50
   9  10   0  177.08   10.60
   9  10   0  176.78   12.30
   9  10   0  172.68   10.30
 -10 -10   0   86.09    9.90
 -10 -10   0   77.29    8.60
 -10 -10   0   77.99    8.40
 -10 -10   0   95.49    8.60
 -10 -10   0   84.49   10.00
  10  10   0   63.39    7.60
  10  10   0   84.19    9.00
  10  10   0  101.59    9.20
  10  10   0   83.19    8.90
  10  10   0   58.19    6.60
 -11 -10   0    6.10    4.30
 -11 -10   0    2.30    4.90
 -11 -10   0   22.90    6.70
 -11 -10   0   15.60    5.30
  11  10   0   13.30    5.00
  11  10   0    9.70    6.00
  11  10   0   10.10    4.90
  11  10   0    8.60    5.20
  11  10   0   12.20    5.00
 -12 -10   0  341.67   16.60
 -12 -10   0  330.47   16.40
 -12 -10   0  345.17   15.00
 -12 -10   0  320.77   15.60
 -12 -10   0  330.97   16.50
  12  10   0  332.57   15.10
  12  10   0  310.57   17.30
  12  10   0  324.87   15.70
  12  10   0  328.67   15.40
  12  10   0  330.57   13.50
 -13 -10   0   90.49   10.50
 -13 -10   0  117.99    7.80
 -13 -10   0  130.09   13.90
 -13 -10   0  131.59   11.80
 -13 -10   0   89.59   14.20
 -13 -10   0  107.79   13.00
  13  10   0  123.39   12.50
  13  10   0  103.19   10.10
  13  10   0  111.59   11.50
  13  10   0  115.29   14.20
  13  10   0   84.19    9.20
 -14 -10   0   -1.50    7.50
 -14 -10   0   10.10    3.80
 -14 -10   0   11.40    8.30
 -14 -10   0   -3.40    7.20
  14  10   0   15.00    8.00
  14  10   0    9.40    5.50
  14  10   0   -0.30    6.80
   8 -11   0  200.28   18.30
   8 -11   0  154.18   13.40
   8 -11   0  178.08   11.40
   8 -11   0  140.89   18.50
  -8  11   0  178.08   16.00
  -8  11   0  172.98   14.80
   7 -11   0   19.40    5.30
   7 -11   0   12.90    7.50
   7 -11   0    5.70    5.80
   7 -11   0   11.90    9.40
   7 -11   0   19.10    3.60
   7 -11   0   16.60    3.30
  -7  11   0    2.50    5.60
  -7  11   0   11.40    6.80
   6 -11   0   78.29    7.90
   6 -11   0   62.99    9.00
   6 -11   0   59.09    7.00
   6 -11   0   68.99    6.60
   6 -11   0   61.99    6.20
   6 -11   0   58.49   12.20
  -6  11   0   65.99    9.50
  -6  11   0   52.89    9.00
  -6  11   0   68.99    5.80
  -6  11   0   61.79    5.30
   5 -11   0  127.59    9.10
   5 -11   0  148.69   13.80
   5 -11   0  137.29    8.00
   5 -11   0  127.49   10.50
   5 -11   0  126.99    8.20
  -5  11   0  123.39   12.20
  -5  11   0  117.89   11.50
   4 -11   0   29.00    6.90
   4 -11   0   28.00    4.50
   4 -11   0   27.00    4.50
   4 -11   0   25.80    5.40
   4 -11   0   24.80    4.70
   4 -11   0   14.80    7.90
  -4  11   0   21.40    6.10
  -4  11   0   27.60    7.30
  -4  11   0   16.90    4.30
   3 -11   0    3.80    4.40
   3 -11   0    2.30    5.40
   3 -11   0    3.00    3.30
   3 -11   0    9.80    7.40
   3 -11   0    5.80    3.50
   3 -11   0    7.50    3.80
  -3  11   0   -0.90    5.40
  -3  11   0    8.10    5.10
  -3  11   0    3.60    5.10
  -3  11   0    4.20    4.00
   2 -11   0  152.88    9.00
   2 -11   0  167.38   10.30
   2 -11   0  145.09   12.10
   2 -11   0  152.48    9.20
   2 -11   0  161.98    9.20
  -2  11   0  165.68   12.70
  -2  11   0  166.98   11.80
  -2  11   0  160.78    9.70
  -2  11   0  171.68   11.80
   1 -11   0  118.29    8.00
   1 -11   0  114.89    9.00
   1 -11   0  108.99   10.70
   1 -11   0  116.89    8.30
   1 -11   0  107.49    8.30
  -1  11   0  112.59    5.00
  -1  11   0  114.79   10.70
  -1  11   0  105.19    5.40
  -1  11   0  106.59   10.10
  -1  11   0  112.89    9.00
  -1  11   0  111.69    9.90
   0 -11   0  191.78   10.20
   0 -11   0  172.08    9.50
   0 -11   0  180.58   12.00
   0 -11   0  175.48    9.90
   0 -11   0  173.88   10.50
   0  11   0  181.58    7.10
   0  11   0  197.08   11.00
   0  11   0  191.98    7.90
   0  11   0  184.48   11.40
  -1 -11   0   36.70    5.20
  -1 -11   0   42.10    5.60
  -1 -11   0   56.39    6.80
  -1 -11   0   43.70    5.10
  -1 -11   0   36.00    6.30
   1  11   0   43.70    4.90
   1  11   0   41.80    4.90
   1  11   0   48.80    6.40
   1  11   0   49.80    7.10
  -2 -11   0  408.66   19.50
  -2 -11   0  469.15   16.10
  -2 -11   0  449.46   15.00
  -2 -11   0  474.15   17.00
   2  11   0  485.15   14.60
   2  11   0  478.55   16.90
   2  11   0  484.85   13.50
   2  11   0  460.15   17.20
   2  11   0  520.65   17.30
  -3 -11   0  178.38   11.20
  -3 -11   0  184.78    9.70
  -3 -11   0  191.48   11.90
  -3 -11   0  144.69   13.00
  -3 -11   0  185.28   10.90
   3  11   0  202.28   11.60
   3  11   0  198.18    9.80
   3  11   0  176.08   11.30
   3  11   0  149.39    9.70
  -4 -11   0    5.60    3.90
  -4 -11   0   12.40    4.90
  -4 -11   0    0.30    7.00
  -4 -11   0    3.20    3.20
   4  11   0    4.00    4.10
   4  11   0    3.50    3.00
   4  11   0    8.00    4.40
   4  11   0    2.80    3.30
  -5 -11   0   27.60    8.00
  -5 -11   0   44.80    6.40
  -5 -11   0   41.40    5.90
  -5 -11   0   49.70    6.50
   5  11   0   48.90    6.70
   5  11   0   52.09    5.60
   5  11   0   54.99    7.00
   5  11   0   54.29    6.30
  -6 -11   0    6.30    4.20
  -6 -11   0    6.60    5.30
  -6 -11   0   12.70    4.70
  -6 -11   0    5.60    4.50
   6  11   0    9.00    4.00
   6  11   0    6.60    4.60
   6  11   0    4.30    3.30
   6  11   0    6.80    4.50
  -7 -11   0   22.90    5.00
  -7 -11   0   23.20    5.30
  -7 -11   0   33.90    6.40
  -7 -11   0   12.60    4.50
  -7 -11   0   23.70    5.50
   7  11   0   27.30    5.50
   7  11   0   43.00    7.30
   7  11   0   17.10    4.60
   7  11   0   26.60    5.10
  -8 -11   0  160.18   11.30
  -8 -11   0  164.88   10.80
  -8 -11   0  159.18   11.40
  -8 -11   0  145.49   11.90
  -8 -11   0  151.08   10.10
   8  11   0  199.68   13.30
   8  11   0  169.38   10.50
   8  11   0  169.78   10.70
   8  11   0  146.19   10.00
   8  11   0  164.18   11.20
  -9 -11   0  159.28   12.10
  -9 -11   0  202.28   11.40
  -9 -11   0  205.38   11.80
  -9 -11   0  171.88   12.40
  -9 -11   0  181.08   13.20
   9  11   0  178.28   11.60
   9  11   0  175.08   11.80
   9  11   0  150.08   13.20
   9  11   0  212.38   11.60
   9  11   0  172.08   10.90
 -10 -11   0  111.19   10.90
 -10 -11   0  120.29   10.50
 -10 -11   0  138.39   11.90
 -10 -11   0  126.49   10.40
 -10 -11   0  114.59   11.60
 -10 -11   0  122.49   12.40
  10  11   0  121.89   13.30
  10  11   0  117.89   10.70
  10  11   0  126.49   10.90
  10  11   0  123.79   10.60
  10  11   0  140.29   11.20
 -11 -11   0  204.58   14.10
 -11 -11   0  205.88   12.70
 -11 -11   0  209.98   15.50
 -11 -11   0  232.88   12.10
 -11 -11   0  240.98   14.80
 -11 -11   0  213.08   14.90
  11  11   0  187.08   15.40
  11  11   0  221.58   13.50
  11  11   0  217.98   13.50
  11  11   0  224.78   13.00
  11  11   0  210.88   13.40
 -12 -11   0   37.90    7.60
 -12 -11   0   24.30    7.60
 -12 -11   0   24.30    6.30
 -12 -11   0   28.40    6.10
 -12 -11   0   28.60    8.40
 -12 -11   0   15.60    7.80
  12  11   0   30.40    8.40
  12  11   0   26.70    6.70
  12  11   0   25.10    6.80
  12  11   0   39.80    7.20
  12  11   0   19.50    6.70
 -13 -11   0   -3.30    7.50
 -13 -11   0   -1.60    7.70
 -13 -11   0   -0.50    6.40
 -13 -11   0    5.30    6.30
  13  11   0   -8.40    5.80
  13  11   0    0.30    7.70
  13  11   0    1.70    6.60
  13  11   0   -4.80    5.60
 -14 -11   0   96.99   10.90
 -14 -11   0  140.59   14.60
 -14 -11   0  116.69    8.60
 -14 -11   0  111.99   11.70
 -14 -11   0  103.89   14.80
  14  11   0  157.58   15.50
  14  11   0  105.49   12.30
   6 -12   0  201.78   12.50
   6 -12   0  206.08   10.20
   6 -12   0  220.08   18.30
   6 -12   0  192.98   14.70
   6 -12   0  172.98    9.80
   6 -12   0  198.08   22.90
  -6  12   0  188.28   14.80
  -6  12   0  180.78   12.30
  -6  12   0  206.18   16.60
   5 -12   0   30.30    5.10
   5 -12   0   37.50   11.20
   5 -12   0   31.60    5.10
   5 -12   0   33.10    8.60
   5 -12   0   26.20    5.80
   5 -12   0   44.80    7.50
  -5  12   0   32.50    7.70
  -5  12   0   23.60    6.50
  -5  12   0   29.10    4.50
  -5  12   0   13.60    7.10
   4 -12   0    6.40    4.20
   4 -12   0    3.80    7.20
   4 -12   0    5.20    5.80
   4 -12   0   -1.00    4.60
   4 -12   0    5.40    4.30
   4 -12   0   33.90   10.80
  -4  12   0    7.60    5.70
  -4  12   0    7.60    6.00
  -4  12   0    8.60    4.60
   3 -12   0  122.09    9.10
   3 -12   0  126.79    9.60
   3 -12   0  122.69   11.80
   3 -12   0  135.79   17.00
   3 -12   0  127.19    9.50
   3 -12   0  123.79   13.30
  -3  12   0  119.09    7.80
  -3  12   0  113.19   11.80
  -3  12   0  127.39   12.10
  -3  12   0  126.29    9.90
   2 -12   0  178.48   10.60
   2 -12   0  134.49   14.60
   2 -12   0  185.48   10.70
   2 -12   0  176.38   14.20
   2 -12   0  184.28   10.80
  -2  12   0  197.48   15.20
  -2  12   0  177.28   13.00
  -2  12   0  186.68   13.10
  -2  12   0  190.68    9.10
  -2  12   0  174.68   10.80
   1 -12   0    2.00    3.90
   1 -12   0    3.80    5.50
   1 -12   0    4.90    4.00
   1 -12   0   12.10    4.30
  -1  12   0   14.40    3.80
  -1  12   0   13.60    5.80
  -1  12   0    2.00    4.90
  -1  12   0   10.00    6.60
  -1  12   0    6.40    4.60
  -1  12   0    6.60    2.50
  -1  12   0   10.90    2.30
   0 -12   0  125.29    9.70
   0 -12   0  147.39    9.50
   0 -12   0  135.89    9.80
   0 -12   0  127.09   12.20
   0 -12   0  133.79   11.20
   0  12   0  153.78   12.90
   0  12   0  153.28    8.80
   0  12   0  142.69    7.30
   0  12   0  142.49    6.60
   0  12   0  143.69   10.90
   0  12   0  146.89   11.40
  -1 -12   0  181.78   10.50
  -1 -12   0  189.58   13.00
  -1 -12   0  192.58   11.30
  -1 -12   0  212.78   11.50
  -1 -12   0  195.18   12.20
   1  12   0  198.78    8.40
   1  12   0  184.28   12.00
   1  12   0  192.88    9.80
   1  12   0  193.38   12.00
  -2 -12   0   40.10    6.50
  -2 -12   0   32.80    5.50
  -2 -12   0   49.90    7.30
  -2 -12   0   31.50    5.50
  -2 -12   0   42.80    6.30
   2  12   0   32.50    6.40
   2  12   0   37.80    7.00
   2  12   0   36.10    5.00
   2  12   0   27.70    5.60
   2  12   0   33.50    5.00
  -3 -12   0   21.90    4.90
  -3 -12   0   22.80    6.00
  -3 -12   0   12.30    4.30
  -3 -12   0   22.70    5.90
   3  12   0   12.20    4.90
   3  12   0   22.20    4.60
   3  12   0   15.30    5.50
   3  12   0   15.50    3.80
   3  12   0    9.10    5.90
  -4 -12   0  166.88   10.40
  -4 -12   0  171.98   12.20
  -4 -12   0  167.28   11.20
  -4 -12   0  179.48   12.40
  -4 -12   0  182.58   11.20
   4  12   0  173.78   12.40
   4  12   0  140.09   11.90
   4  12   0  165.88   12.60
   4  12   0  179.28    9.30
  -5 -12   0  146.99   11.70
  -5 -12   0  121.69   10.40
  -5 -12   0  142.99   11.10
  -5 -12   0  151.28   11.80
   5  12   0  123.29   11.60
   5  12   0  134.99    9.70
   5  12   0  135.69    9.90
   5  12   0  158.98   12.50
  -6 -12   0  238.38   13.30
  -6 -12   0  218.88   13.20
  -6 -12   0  211.88   13.50
  -6 -12   0  194.58   11.60
  -6 -12   0  224.58   12.90
   6  12   0  212.18   15.00
   6  12   0  207.78   11.70
   6  12   0  221.28   11.40
   6  12   0  214.18   13.30
   6  12   0  218.88   12.10
  -7 -12   0  301.07   14.10
  -7 -12   0  318.17   15.30
  -7 -12   0  301.67   16.10
  -7 -12   0  314.97   15.20
  -7 -12   0  342.27   15.70
   7  12   0  338.27   13.70
   7  12   0  316.07   14.40
   7  12   0  320.97   15.50
   7  12   0  302.37   14.00
   7  12   0  306.87   16.40
  -8 -12   0    5.60    5.10
  -8 -12   0   16.40    6.60
  -8 -12   0    3.80    5.00
  -8 -12   0   12.70    6.10
  -8 -12   0    6.30    4.80
   8  12   0    3.90    4.80
   8  12   0    9.30    4.80
   8  12   0   12.30    6.00
   8  12   0   15.50    6.50
   8  12   0    6.60    5.00
  -9 -12   0  314.37   17.60
  -9 -12   0  316.17   14.80
  -9 -12   0  321.07   15.50
  -9 -12   0  321.57   16.40
  -9 -12   0  295.47   16.10
   9  12   0  329.67   15.70
   9  12   0  329.27   17.70
   9  12   0  326.17   15.20
   9  12   0  340.27   15.00
   9  12   0  314.37   15.80
 -10 -12   0  451.25   20.70
 -10 -12   0  448.16   18.10
 -10 -12   0  486.85   19.90
 -10 -12   0  482.75   18.20
 -10 -12   0  496.85   20.40
  10  12   0  477.75   18.50
  10  12   0  460.85   18.50
  10  12   0  421.36   18.20
  10  12   0  444.66   21.00
  10  12   0  480.05   18.60
 -11 -12   0   79.09    8.60
 -11 -12   0   57.39    8.00
 -11 -12   0   67.89    8.20
 -11 -12   0   65.49    9.90
 -11 -12   0   57.79    9.00
  11  12   0   78.49    9.10
  11  12   0   85.79    9.90
  11  12   0   66.59    8.80
  11  12   0   90.29   10.80
 -12 -12   0   57.29    8.30
 -12 -12   0   31.90    9.10
 -12 -12   0   38.50    7.80
 -12 -12   0   36.50   10.20
  12  12   0   56.09   10.40
  12  12   0   51.69    8.70
  12  12   0   66.09    9.20
  12  12   0   64.89    9.00
 -13 -12   0  229.38   17.60
 -13 -12   0  151.98   18.20
 -13 -12   0  196.58   16.00
 -13 -12   0  160.68   19.70
  13  12   0  182.58   16.10
  13  12   0  206.78   17.00
  13  12   0  200.88   15.40
  13  12   0  187.68   19.70
   5 -13   0   77.99   10.30
   5 -13   0   54.59   10.60
   5 -13   0   77.59    7.60
   5 -13   0   80.59   15.70
   5 -13   0   68.89    8.40
  -5  13   0   58.99   11.00
  -5  13   0   66.29    8.30
  -5  13   0   59.69    9.60
   4 -13   0  137.39   17.00
   4 -13   0  137.79   14.10
   4 -13   0  121.09   10.30
   4 -13   0  148.29   11.20
   4 -13   0  104.09   14.40
   4 -13   0  123.29   11.70
  -4  13   0  157.58   13.00
  -4  13   0  106.29   10.10
  -4  13   0  121.59   13.80
  -4  13   0  137.99   14.10
   3 -13   0   89.29   10.80
   3 -13   0   85.19    9.80
   3 -13   0  110.59   15.30
   3 -13   0   85.49   10.20
   3 -13   0   97.49   10.00
   3 -13   0   96.89   12.10
  -3  13   0   90.09   11.40
  -3  13   0  102.99   10.90
  -3  13   0   85.09   11.00
   2 -13   0   55.19    7.20
   2 -13   0   39.60   10.70
   2 -13   0   53.09    7.00
   2 -13   0   60.29   10.30
   2 -13   0   60.49    8.30
   2 -13   0   46.30    6.50
  -2  13   0   53.99    8.70
  -2  13   0   51.59    7.20
  -2  13   0   53.99    5.90
  -2  13   0   49.99    9.00
   1 -13   0  191.38   13.80
   1 -13   0  182.18   12.00
   1 -13   0  173.08   11.50
   1 -13   0  202.38   15.50
   1 -13   0  179.58   12.30
  -1  13   0  172.68    6.00
  -1  13   0  178.48   12.60
  -1  13   0  202.68   14.50
  -1  13   0  178.58   17.10
  -1  13   0  198.08   13.80
  -1  13   0  178.38   10.20
  -1  13   0  196.08    6.50
   0 -13   0  157.58   11.60
   0 -13   0  148.89   11.10
   0 -13   0  149.88   14.10
   0 -13   0  160.78   11.50
   0 -13   0  155.48   12.70
   0  13   0  153.58    9.60
   0  13   0  153.38    7.10
   0  13   0  158.28    7.90
   0  13   0  161.98   15.40
   0  13   0  157.58   12.20
   0  13   0  187.98   13.10
   0  13   0  166.48   13.50
  -1 -13   0    3.40    5.30
  -1 -13   0   -0.70    4.50
  -1 -13   0    2.00    5.70
  -1 -13   0    6.80    4.90
  -1 -13   0   -3.70    5.20
   1  13   0    6.10    7.20
   1  13   0   -5.10    4.80
   1  13   0    1.80    3.30
   1  13   0    3.50    3.40
   1  13   0    2.40    4.10
   1  13   0    5.20    5.30
  -2 -13   0  260.57   15.40
  -2 -13   0  259.47   13.40
  -2 -13   0  234.48   16.00
  -2 -13   0  266.57   13.90
  -2 -13   0  280.57   16.00
   2  13   0  269.67   14.30
   2  13   0  275.57   10.60
   2  13   0  242.48   16.80
   2  13   0  282.27   12.40
   2  13   0  263.37   15.20
   2  13   0  256.57   12.20
  -3 -13   0   -1.40    5.30
  -3 -13   0    3.40    4.50
  -3 -13   0    7.30    5.20
  -3 -13   0    1.90    4.60
  -3 -13   0    5.70    5.70
   3  13   0    3.00    3.70
   3  13   0   -4.20    5.50
   3  13   0    3.20    4.00
   3  13   0  -10.10    5.90
   3  13   0    4.10    5.00
  -4 -13   0   97.69   10.10
  -4 -13   0  102.49   12.20
  -4 -13   0  112.49   11.30
  -4 -13   0   95.49    9.80
  -4 -13   0  111.79   12.00
   4  13   0  108.59    9.80
   4  13   0   97.39   10.00
   4  13   0   90.79    9.90
   4  13   0  107.79   13.10
   4  13   0   99.79   12.40
  -5 -13   0  473.05   17.70
  -5 -13   0  498.45   19.30
  -5 -13   0  473.85   19.30
  -5 -13   0  504.45   20.40
  -5 -13   0  491.35   20.10
   5  13   0  401.36   29.90
   5  13   0  501.85   17.60
   5  13   0  486.35   16.40
   5  13   0  438.36   20.10
   5  13   0  526.25   18.10
  -6 -13   0   50.79    8.60
  -6 -13   0   44.00    6.70
  -6 -13   0   34.10    6.60
  -6 -13   0   44.60    7.60
  -6 -13   0   31.60    6.90
   6  13   0   27.20    7.60
   6  13   0   52.69    9.00
   6  13   0   26.60    5.80
   6  13   0   27.90    6.10
   6  13   0   37.20    6.00
  -7 -13   0    4.70    6.50
  -7 -13   0   -5.50    5.10
  -7 -13   0    2.20    5.70
  -7 -13   0   -3.20    5.70
  -7 -13   0   11.80    6.30
   7  13   0   -2.20    4.50
   7  13   0   -0.10    5.30
   7  13   0    6.90    6.90
   7  13   0    7.70    5.70
   7  13   0   -7.10    5.70
  -8 -13   0  422.16   20.40
  -8 -13   0  431.36   19.10
  -8 -13   0  403.26   17.30
  -8 -13   0  428.86   18.70
  -8 -13   0  417.66   19.20
   8  13   0  446.06   18.00
   8  13   0  413.56   19.50
   8  13   0  400.06   16.70
   8  13   0  434.06   21.20
   8  13   0  432.16   18.30
  -9 -13   0  172.58   13.90
  -9 -13   0  136.69   15.10
  -9 -13   0  151.88   14.50
  -9 -13   0  157.08   14.20
  -9 -13   0  173.78   13.60
   9  13   0  173.98   16.40
   9  13   0  157.58   13.40
   9  13   0  155.68   13.20
   9  13   0  154.48   12.70
   9  13   0  147.69   15.00
 -10 -13   0    1.70    9.40
 -10 -13   0   -4.60    6.50
 -10 -13   0    2.30    6.30
 -10 -13   0    5.90    9.10
 -10 -13   0    6.90    8.00
 -10 -13   0   -7.70    6.60
  10  13   0   -0.30    7.70
  10  13   0   -2.90    7.50
  10  13   0    8.40    6.70
  10  13   0    0.50    6.10
 -11 -13   0  132.19   12.90
 -11 -13   0  126.69   16.00
 -11 -13   0  134.39   13.70
 -11 -13   0  136.59   13.90
  11  13   0  141.39   17.50
  11  13   0  132.59   16.30
  11  13   0  124.59   15.00
  11  13   0  132.69   15.10
 -12 -13   0   88.69   10.60
 -12 -13   0  107.79   13.10
 -12 -13   0   94.69   13.70
 -12 -13   0   72.59    9.30
  12  13   0   79.49   11.30
  12  13   0   99.99   11.50
  12  13   0  101.09   15.10
  12  13   0   64.79   11.20
   3 -14   0   64.09   11.40
   3 -14   0   62.39    8.20
   3 -14   0   83.89    9.00
   3 -14   0   64.59   10.00
   3 -14   0   51.59   14.90
  -3  14   0   71.19   11.10
  -3  14   0   49.60    9.60
   2 -14   0  116.39   13.10
   2 -14   0  106.29   10.20
   2 -14   0  106.09   12.10
   2 -14   0  100.79   12.40
   2 -14   0  121.69   16.70
   2 -14   0  112.39   11.40
  -2  14   0  113.49   13.70
  -2  14   0  135.59   14.60
  -2  14   0  103.99   10.80
   1 -14   0   15.10    6.60
   1 -14   0   11.70    7.90
   1 -14   0    9.90    5.90
   1 -14   0    4.50    8.20
   1 -14   0    6.50    6.40
  -1  14   0   24.00    7.80
  -1  14   0   -3.50    8.00
  -1  14   0   10.60    7.00
  -1  14   0    3.00    6.80
   0 -14   0   20.10    6.30
   0 -14   0   22.30    6.90
   0 -14   0    2.90    7.10
   0 -14   0   12.10    6.30
   0 -14   0   16.90    8.20
   0  14   0   19.20    3.60
   0  14   0   16.60    7.00
   0  14   0   12.70    3.80
   0  14   0   17.60    6.00
   0  14   0    3.40    6.60
   0  14   0    7.40    6.60
  -1 -14   0   51.19    7.50
  -1 -14   0   53.89    8.90
  -1 -14   0   53.29    8.40
  -1 -14   0   38.20    7.50
   1  14   0   49.60    5.50
   1  14   0   45.00    8.10
   1  14   0   53.59    5.20
   1  14   0   56.99    9.10
   1  14   0   36.00    6.60
  -2 -14   0   14.90    6.60
  -2 -14   0   32.50    7.20
  -2 -14   0   19.50    7.30
  -2 -14   0   13.50    6.30
  -2 -14   0   18.40    7.90
   2  14   0   15.80    4.70
   2  14   0   14.00    6.70
   2  14   0    8.60    9.50
   2  14   0    0.90    5.00
   2  14   0   19.70    7.40
  -3 -14   0  308.87   16.60
  -3 -14   0  342.27   17.00
  -3 -14   0  315.97   18.70
  -3 -14   0  335.47   16.20
  -3 -14   0  336.87   18.80
   3  14   0  326.37   18.30
   3  14   0  286.07   14.30
   3  14   0  349.27   16.60
   3  14   0  276.97   19.60
   3  14   0  367.76   18.90
  -4 -14   0  490.05   22.20
  -4 -14   0  528.95   20.70
  -4 -14   0  471.85   19.30
  -4 -14   0  496.15   21.90
  -4 -14   0  539.05   20.80
   4  14   0  503.05   18.40
   4  14   0  526.75   23.80
   4  14   0  511.05   19.60
   4  14   0  494.75   16.60
   4  14   0  448.76   17.80
  -5 -14   0   33.00    8.30
  -5 -14   0   18.90    6.70
  -5 -14   0   23.20    8.00
  -5 -14   0   21.60    6.70
  -5 -14   0   14.20    6.00
   5  14   0   20.40    5.80
   5  14   0   25.70    8.90
   5  14   0   24.10   10.80
   5  14   0   22.70    6.70
   5  14   0   29.30    7.00
  -6 -14   0  236.88   16.90
  -6 -14   0  251.07   17.90
  -6 -14   0  255.37   16.50
  -6 -14   0  265.77   16.70
   6  14   0  249.58   14.90
   6  14   0  245.28   17.60
   6  14   0  211.38   13.20
   6  14   0  223.48   13.50
   6  14   0  249.08   18.40
   6  14   0  236.48   18.10
  -7 -14   0  170.48   15.50
  -7 -14   0  156.48   15.20
  -7 -14   0  183.08   16.10
  -7 -14   0  187.38   16.80
   7  14   0  188.68   17.60
   7  14   0  181.58   17.50
   7  14   0  167.58   13.10
   7  14   0  213.58   14.60
  -8 -14   0  150.78   15.10
  -8 -14   0  123.09   12.60
  -8 -14   0  123.69   15.40
  -8 -14   0  124.69   12.80
   8  14   0  111.09   12.30
   8  14   0   99.69   10.30
   8  14   0   96.69   10.20
   8  14   0  151.48   17.10
  -9 -14   0    3.10    8.50
  -9 -14   0    7.10    7.80
  -9 -14   0   -5.40    7.30
   9  14   0   -6.30    7.20
   9  14   0   -1.50    7.80
   9  14   0   -2.30    8.80
 -10 -14   0  106.09   11.90
 -10 -14   0  125.29   13.70
 -10 -14   0  123.59   11.90
 -10 -14   0  130.59   14.90
  10  14   0  134.59   16.30
  10  14   0  120.29   14.00
  10  14   0  119.69   13.30
   0 -15   0   13.70   10.20
   0 -15   0   10.70    9.20
   0 -15   0   35.60    8.40
   0  15   0   30.10   10.40
  -1 -15   0    9.50    7.40
  -1 -15   0    0.40    9.10
  -1 -15   0   26.00    8.20
  -1 -15   0   32.50    9.50
   1  15   0   14.50    8.40
   1  15   0    5.70    7.40
   1  15   0   12.10    7.10
   1  15   0   15.30    5.00
  -2 -15   0  208.58   16.80
  -2 -15   0  206.98   18.70
  -2 -15   0  204.18   16.70
  -2 -15   0  222.28   19.00
   2  15   0  221.98   15.60
   2  15   0  205.58   18.00
   2  15   0  207.48   11.30
   2  15   0  224.78   12.20
  -3 -15   0   85.59   11.20
  -3 -15   0  135.09   14.60
  -3 -15   0   89.59   11.50
  -3 -15   0  103.79   11.50
   3  15   0  103.99   12.60
   3  15   0  114.69   12.70
   3  15   0  105.69   10.80
  -4 -15   0    8.30    7.00
  -4 -15   0   17.20    8.20
  -4 -15   0   23.30    8.80
  -4 -15   0    3.00    8.90
   4  15   0    3.10    6.60
   4  15   0   17.10    9.20
   4  15   0   16.20    6.10
   4  15   0   17.00    7.10
  -5 -15   0  114.29   13.10
  -5 -15   0  122.99   13.70
  -5 -15   0  105.69   11.80
   5  15   0  101.59   12.00
   5  15   0  109.79   12.10
   5  15   0  110.09   11.90
   5  15   0  127.89   13.80
  -6 -15   0  129.89   15.10
  -6 -15   0  113.29   13.30
  -6 -15   0   90.69   11.20
  -6 -15   0  155.28   18.30
   6  15   0  103.19   12.90
   6  15   0  123.89   12.80
   6  15   0  116.99   12.20
   6  15   0  102.89   10.70
  -7 -15   0    4.00    9.10
  -7 -15   0   12.10    8.20
  -7 -15   0    4.30    8.50
  -7 -15   0   -5.20    9.10
   7  15   0   13.90    7.20
   7  15   0   15.50    9.40
   7  15   0   24.20    7.90
  -8 -15   0    2.40    8.30
  -8 -15   0   -6.50    9.40
  -8 -15   0  -13.40    8.50
   8  15   0  -17.20    9.00
   8  15   0    8.70    8.10
   6  15  -1   14.50    7.80
   6  15  -1   29.70    8.20
   6  15  -1   30.40    7.50
   6  15  -1   15.40    9.80
  -6 -15   1   24.80    8.60
  -6 -15   1   20.60    9.50
  -6 -15   1   41.60   10.10
  -6 -15   1   23.20   10.70
   5  15  -1   59.19    7.80
   5  15  -1   64.99   10.80
   5  15  -1   87.49   11.10
   5  15  -1   74.79    9.20
  -5 -15   1   63.39   10.10
  -5 -15   1   70.79   10.30
  -5 -15   1   71.69   11.60
  -5 -15   1   67.09   11.40
   4  15  -1  169.18   12.50
   4  15  -1  163.38   18.80
   4  15  -1  196.48   14.60
   4  15  -1  173.38   14.40
  -4 -15   1  156.98   17.00
  -4 -15   1  153.08   15.60
  -4 -15   1  158.88   18.90
  -4 -15   1  172.38   18.60
   3  15  -1   12.70    6.00
   3  15  -1   10.50    7.30
   3  15  -1   -6.40    6.40
  -3 -15   1   -9.60    7.60
  -3 -15   1   -6.40    7.30
  -3 -15   1    8.90    9.20
  -3 -15   1    6.80    9.00
   2  15  -1   51.69    7.00
   2  15  -1   62.79    7.40
   2  15  -1   72.69   11.40
   2  15  -1   62.69   10.20
  -2 -15   1   58.19    9.10
  -2 -15   1   43.70   10.80
  -2 -15   1   52.49    9.60
  -2 -15   1   54.29   10.50
   9  14  -1   53.09   11.00
   9  14  -1   40.20   10.70
   9  14  -1   34.80    9.30
  -9 -14   1   46.70    9.30
  -9 -14   1   38.00   10.10
  -9 -14   1   40.60    8.80
   8  14  -1   14.60    6.80
   8  14  -1    3.50    8.50
   8  14  -1    6.20    9.10
  -8 -14   1   19.90    7.90
  -8 -14   1   12.50    7.80
  -8 -14   1    6.40    6.80
  -8 -14   1   28.40    9.00
   7  14  -1   30.50    6.80
   7  14  -1   29.40    9.40
   7  14  -1   38.10    9.80
   7  14  -1   30.70    7.40
  -7 -14   1   24.20    8.50
  -7 -14   1   27.40    8.10
  -7 -14   1   18.90    8.60
  -7 -14   1   29.90    8.80
   6  14  -1   71.59   10.80
   6  14  -1   89.49    8.30
   6  14  -1   98.89   10.00
   6  14  -1   98.39   11.30
  -6 -14   1  100.99   11.90
  -6 -14   1  107.89   11.70
  -6 -14   1  128.29   13.60
  -6 -14   1   94.79   11.60
   5  14  -1  256.07   19.50
   5  14  -1  281.17   13.30
   5  14  -1  280.57   18.50
   5  14  -1  292.67   15.50
  -5 -14   1  278.27   17.10
  -5 -14   1  266.37   18.10
  -5 -14   1  275.87   18.30
  -5 -14   1  285.47   17.40
   4  14  -1   10.10    5.10
   4  14  -1   -8.20    8.40
   4  14  -1   -0.50    7.60
   4  14  -1   12.10    6.90
   4  14  -1   12.60    5.90
  -4 -14   1    3.80    7.20
  -4 -14   1    7.60    6.30
  -4 -14   1    3.80    7.30
  -4 -14   1   18.00    6.90
   3  14  -1   47.60    7.00
   3  14  -1   75.59   10.20
   3  14  -1   44.90    9.00
  -3 -14   1   65.59   10.10
  -3 -14   1   56.59    8.00
  -3 -14   1   52.09    8.90
  -3 -14   1   56.49    8.50
  -3 -14   1   68.89    9.70
   2  14  -1  263.17   17.30
   2  14  -1  245.58   15.30
   2  14  -1  234.78   11.00
  -2 -14   1  204.58   14.70
  -2 -14   1  257.37   17.10
  -2 -14   1  219.88   14.90
  -2 -14   1  276.97   18.10
  -2 -14   1  250.07   15.50
   1  14  -1  112.79    7.70
   1  14  -1   92.49   11.20
   1  14  -1  102.19    8.60
   1  14  -1   87.29   10.20
  -1 -14   1   78.79   10.30
  -1 -14   1   84.49    9.30
  -1 -14   1  100.59   12.30
  -1 -14   1  103.09   12.70
  -1 -14   1  105.49   12.30
   0  14  -1  -11.00    5.90
   0  14  -1   -6.90    3.50
   0  14  -1   -6.40    6.80
   0  14  -1    4.40    6.60
   0 -14   1   -1.60    6.60
   0 -14   1  -17.50    6.70
   0 -14   1   -3.80    7.50
   0 -14   1    7.50    6.30
   0 -14   1   -2.50    6.10
  -1  14  -1   33.60    8.30
  -1  14  -1   24.80    8.00
  -1  14  -1   19.50    7.80
   1 -14   1   34.70    8.50
   1 -14   1   14.40    7.30
   1 -14   1   24.30    9.20
   1 -14   1   12.50    7.10
   1 -14   1   35.00    7.50
  -2  14  -1   18.80    8.60
  -2  14  -1    5.10    7.20
   2 -14   1    7.20   12.20
   2 -14   1   11.70    6.50
   2 -14   1    6.50    7.80
   2 -14   1   30.30    9.80
   2 -14   1   15.90    7.40
  11  13  -1    5.30    7.90
  11  13  -1   14.50    8.80
  11  13  -1   -3.60    8.60
 -11 -13   1   24.30    8.10
 -11 -13   1   10.30    7.30
 -11 -13   1   -2.10    8.80
 -11 -13   1   19.10   10.40
  10  13  -1   38.50    9.20
  10  13  -1   46.80    8.60
  10  13  -1   20.50    8.00
  10  13  -1   37.40    8.90
 -10 -13   1   53.19    8.40
 -10 -13   1   54.29   12.00
 -10 -13   1   32.70    9.10
 -10 -13   1   37.80    9.00
   9  13  -1   15.30    7.00
   9  13  -1   14.30    6.50
   9  13  -1   31.10    8.30
   9  13  -1   15.60    7.70
   9  13  -1   32.60    7.00
  -9 -13   1   17.30    8.40
  -9 -13   1    9.10    6.70
  -9 -13   1   12.90    8.50
  -9 -13   1    8.70    6.80
  -9 -13   1   29.00    7.80
   8  13  -1  117.69   11.80
   8  13  -1  127.09   12.80
   8  13  -1  127.59   12.70
   8  13  -1  125.69   12.10
   8  13  -1  147.09   12.40
  -8 -13   1  125.69   14.00
  -8 -13   1  110.79   13.00
  -8 -13   1  138.29   12.40
  -8 -13   1  155.38   15.10
  -8 -13   1  143.09   13.90
   7  13  -1  205.68   13.80
   7  13  -1  212.08   12.80
   7  13  -1  263.77   14.70
   7  13  -1  235.38   16.20
   7  13  -1  230.28   16.60
  -7 -13   1  229.38   15.40
  -7 -13   1  220.68   15.80
  -7 -13   1  209.98   13.70
  -7 -13   1  243.88   15.40
  -7 -13   1  227.98   15.30
   6  13  -1   42.00    8.10
   6  13  -1   41.70    6.90
   6  13  -1   46.10    8.50
   6  13  -1   39.80    5.90
   6  13  -1   39.60    6.80
  -6 -13   1   50.79    8.20
  -6 -13   1   70.19    8.70
  -6 -13   1   55.29    8.00
  -6 -13   1   54.69    8.40
   5  13  -1   31.60    8.30
   5  13  -1   26.20    5.40
   5  13  -1   29.10    6.00
   5  13  -1   20.30    8.50
   5  13  -1   35.80    5.60
  -5 -13   1   30.90    6.40
  -5 -13   1   36.20    7.30
  -5 -13   1   26.30    6.50
  -5 -13   1   41.40    7.30
  -5 -13   1   25.80    7.60
   4  13  -1  350.96   18.30
   4  13  -1  354.36   14.90
   4  13  -1  370.16   15.10
   4  13  -1  357.56   18.90
  -4 -13   1  354.36   15.70
  -4 -13   1  359.46   16.60
  -4 -13   1  345.47   17.90
  -4 -13   1  352.66   17.60
  -4 -13   1  349.57   16.40
   3  13  -1  377.16   17.20
   3  13  -1  398.56   13.50
   3  13  -1  379.16   15.10
   3  13  -1  394.86   18.20
   3  13  -1  383.16   19.60
   3  13  -1  377.86   15.50
  -3 -13   1  403.46   17.00
  -3 -13   1  398.16   18.40
  -3 -13   1  405.66   19.00
  -3 -13   1  361.26   15.90
  -3 -13   1  403.66   17.10
   2  13  -1   10.60    7.50
   2  13  -1    8.80    4.40
   2  13  -1   -1.80    4.40
   2  13  -1   -1.10    5.30
   2  13  -1   -1.90    3.60
   2  13  -1    4.80    5.60
  -2 -13   1   -2.00    4.60
  -2 -13   1   11.20    5.40
  -2 -13   1    5.20    6.10
  -2 -13   1    7.10    5.30
  -2 -13   1    5.20    6.50
   1  13  -1   94.89    9.00
   1  13  -1   87.29    7.00
   1  13  -1  118.19   12.40
   1  13  -1   88.09   10.30
   1  13  -1   83.09    9.10
  -1 -13   1   71.89    7.70
  -1 -13   1   97.89   10.80
  -1 -13   1   84.99    9.20
  -1 -13   1   87.89   10.30
  -1 -13   1   92.39   10.70
   0  13  -1  140.49   13.30
   0  13  -1  140.49    7.50
   0  13  -1  134.39    6.80
   0  13  -1  144.99   12.50
   0  13  -1  148.99   10.10
   0  13  -1  161.78   15.80
   0  13  -1  129.19   12.50
   0 -13   1  151.58   11.30
   0 -13   1  109.39   12.70
   0 -13   1  150.08   11.80
   0 -13   1  129.99   14.60
   0 -13   1  139.79   11.30
  -1  13  -1   42.40    8.00
  -1  13  -1   46.00    6.00
  -1  13  -1   45.30    7.00
  -1  13  -1   49.90    3.70
  -1  13  -1   51.69    8.90
  -1  13  -1   44.30    3.40
   1 -13   1   41.70    7.00
   1 -13   1   40.60    9.10
   1 -13   1   43.70    6.80
   1 -13   1   46.30    7.00
   1 -13   1   47.50    7.90
  -2  13  -1  238.28   15.70
  -2  13  -1  230.98   15.70
  -2  13  -1  252.57   13.80
   2 -13   1  232.18   17.70
   2 -13   1  211.98   13.20
   2 -13   1  230.78   12.90
   2 -13   1  255.27   15.50
   2 -13   1  203.28   12.90
  -3  13  -1   77.69   10.50
  -3  13  -1   86.69    9.60
  -3  13  -1   59.79    8.40
  -3  13  -1   81.49   11.50
   3 -13   1   88.99    9.90
   3 -13   1   69.29    9.20
   3 -13   1   68.39   10.50
   3 -13   1   89.09   14.50
   3 -13   1   71.39    7.80
   3 -13   1   66.39    7.50
  -4  13  -1    9.00    6.90
  -4  13  -1    3.40    4.90
  -4  13  -1    6.60    6.80
   4 -13   1   17.70    9.40
   4 -13   1    1.70    7.30
   4 -13   1   -3.00    6.20
   4 -13   1  -12.00   10.80
   4 -13   1   13.30    5.80
  12  12  -1    3.00    7.30
  12  12  -1   11.10    6.90
  12  12  -1    3.20    8.30
 -12 -12   1   16.50    7.50
 -12 -12   1   21.40    8.80
 -12 -12   1   18.70    8.00
 -12 -12   1   17.60    7.10
 -12 -12   1    5.80    9.80
  11  12  -1  137.89   13.40
  11  12  -1  117.69   13.70
  11  12  -1  143.49   16.50
  11  12  -1  128.29   13.70
 -11 -12   1  141.99   13.60
 -11 -12   1  133.39   15.80
 -11 -12   1  118.39   12.00
 -11 -12   1  122.39   13.00
 -11 -12   1  116.99   14.20
  10  12  -1    0.90    5.60
  10  12  -1    3.60    6.50
  10  12  -1  -10.40    6.70
  10  12  -1    4.40    5.40
  10  12  -1   -0.70    5.00
 -10 -12   1    2.10    5.90
 -10 -12   1    2.80    6.20
 -10 -12   1   13.90   10.30
 -10 -12   1   -0.30    6.30
 -10 -12   1   -4.90    5.80
 -10 -12   1   13.50    5.90
   9  12  -1  155.28   11.90
   9  12  -1  156.58   13.40
   9  12  -1  134.29   11.40
   9  12  -1  147.89   12.30
   9  12  -1  133.29   14.40
  -9 -12   1  150.08   12.20
  -9 -12   1  135.79   13.80
  -9 -12   1  164.98   13.50
  -9 -12   1  152.68   13.20
  -9 -12   1  155.58   12.40
   8  12  -1  738.33   23.80
   8  12  -1  736.93   25.70
   8  12  -1  733.43   21.70
   8  12  -1  759.92   23.30
   8  12  -1  701.23   22.10
  -8 -12   1  681.73   22.10
  -8 -12   1  790.32   25.60
  -8 -12   1  783.82   23.60
  -8 -12   1  701.53   23.60
  -8 -12   1  752.02   24.30
   7  12  -1   19.10    6.30
   7  12  -1   30.60    6.20
   7  12  -1   21.00    4.90
   7  12  -1   25.30    6.50
  -7 -12   1   20.70    5.70
  -7 -12   1   24.90    5.40
  -7 -12   1   29.80    6.30
  -7 -12   1   27.90    6.00
  -7 -12   1   21.50    7.00
   6  12  -1   84.39    8.90
   6  12  -1   88.69    8.80
   6  12  -1   96.59   11.60
   6  12  -1   88.39    9.50
  -6 -12   1   96.99    9.60
  -6 -12   1  106.19   10.30
  -6 -12   1  103.29   11.60
  -6 -12   1   84.89   10.50
   5  12  -1  349.96   14.20
   5  12  -1  382.86   17.30
   5  12  -1  379.96   14.80
   5  12  -1  387.96   17.40
  -5 -12   1  358.96   14.70
  -5 -12   1  363.66   15.90
  -5 -12   1  372.76   16.70
  -5 -12   1  373.76   16.90
  -5 -12   1  363.66   15.80
   4  12  -1  178.38   13.50
   4  12  -1  166.48    9.20
   4  12  -1  159.48   12.70
   4  12  -1  142.49    9.60
   4  12  -1  180.58   13.00
  -4 -12   1  185.68   11.90
  -4 -12   1  173.38   11.50
  -4 -12   1  179.78   10.80
  -4 -12   1  171.48   12.60
  -4 -12   1  165.38   12.20
   3  12  -1   28.30    5.00
   3  12  -1   40.70    7.00
   3  12  -1   35.00    4.80
   3  12  -1   36.20    5.60
  -3 -12   1   32.90    5.70
  -3 -12   1   21.10    5.80
  -3 -12   1   44.60    6.70
  -3 -12   1   35.90    5.60
  -3 -12   1   39.00    6.80
   2  12  -1   25.80    5.80
   2  12  -1   14.60    6.10
   2  12  -1   20.10    4.40
   2  12  -1   25.90    4.90
   2  12  -1   32.30    6.60
  -2 -12   1   27.90    5.60
  -2 -12   1   28.50    7.20
  -2 -12   1   17.80    5.30
  -2 -12   1   23.90    5.20
  -2 -12   1   12.70    4.60
   1  12  -1    1.50    4.60
   1  12  -1   -3.20    5.30
   1  12  -1    1.50    2.80
   1  12  -1    8.50    3.70
   1  12  -1    1.60    3.40
   1  12  -1    6.30    4.70
  -1 -12   1    4.90    4.20
  -1 -12   1    2.00    4.90
  -1 -12   1    1.60    4.00
  -1 -12   1    1.20    3.80
  -1 -12   1   10.00    4.90
   0  12  -1  111.79   12.80
   0  12  -1  144.39    6.50
   0  12  -1  135.79   10.90
   0  12  -1  122.49    8.30
   0  12  -1  130.59    7.00
   0  12  -1  129.19   11.20
   0 -12   1  132.29   12.50
   0 -12   1  122.99   10.50
   0 -12   1  126.49    9.80
   0 -12   1  120.69    9.70
   0 -12   1  130.79    9.60
  -1  12  -1  263.77    7.30
  -1  12  -1  265.67   13.30
  -1  12  -1  246.08   16.00
  -1  12  -1  277.17   15.20
  -1  12  -1  268.37   15.20
  -1  12  -1  252.97   10.80
  -1  12  -1  268.07    7.80
   1 -12   1  268.77   13.80
   1 -12   1  284.77   12.60
   1 -12   1  248.28   12.00
   1 -12   1  278.87   12.80
   1 -12   1  267.27   15.90
  -2  12  -1   25.80    6.60
  -2  12  -1   34.60    6.10
  -2  12  -1   36.90    7.80
  -2  12  -1   35.10    4.80
   2 -12   1   26.90    5.40
   2 -12   1   33.00    5.60
   2 -12   1   38.20    6.80
   2 -12   1   34.50    8.00
   2 -12   1   33.80    5.60
  -3  12  -1  275.67   12.90
  -3  12  -1  274.57   16.20
  -3  12  -1  295.07   16.20
   3 -12   1  284.47   12.70
   3 -12   1  253.37   16.90
   3 -12   1  273.57   12.80
   3 -12   1  263.57   11.90
   3 -12   1  235.08   17.90
  -4  12  -1  212.18   14.80
  -4  12  -1  225.28   15.50
  -4  12  -1  210.78    9.90
  -4  12  -1  215.68   11.40
   4 -12   1  204.88   11.60
   4 -12   1  245.78   21.90
   4 -12   1  216.98   11.50
   4 -12   1  226.28   17.00
   4 -12   1  214.68   10.50
  -5  12  -1   46.40    8.90
  -5  12  -1   66.19    9.30
  -5  12  -1   54.99    6.90
  -5  12  -1   56.09    6.40
   5 -12   1   35.30   12.00
   5 -12   1   54.49    5.80
   5 -12   1   48.70    6.00
   5 -12   1   68.59    7.30
   5 -12   1   62.69   10.80
  -6  12  -1   15.60    7.80
  -6  12  -1    2.30    6.70
   6 -12   1    8.30    5.80
   6 -12   1   -2.30    8.80
   6 -12   1   11.50   11.80
   6 -12   1    8.50    4.60
  13  11  -1   33.10    8.40
  13  11  -1   20.20    9.10
 -13 -11   1   47.70    9.90
 -13 -11   1   22.10    7.70
 -13 -11   1   36.10    9.00
 -13 -11   1   40.20    4.80
  12  11  -1   23.60    7.10
  12  11  -1   39.20    8.60
  12  11  -1   27.30    7.00
  12  11  -1   33.50    7.00
 -12 -11   1   26.40    7.20
 -12 -11   1   39.10    9.10
 -12 -11   1   34.00    7.00
 -12 -11   1   31.60    6.20
 -12 -11   1   17.30    7.60
  11  11  -1   17.50    6.30
  11  11  -1   30.50    8.00
  11  11  -1   21.20    5.80
  11  11  -1   22.20    6.50
  11  11  -1   25.70    6.50
 -11 -11   1   10.60    5.80
 -11 -11   1   29.50    6.00
 -11 -11   1   19.30    6.60
 -11 -11   1   14.70    6.10
 -11 -11   1    5.70    6.50
 -11 -11   1   23.50    8.10
  10  11  -1  662.23   23.80
  10  11  -1  628.34   21.10
  10  11  -1  633.54   20.50
  10  11  -1  658.03   20.60
  10  11  -1  611.64   20.40
 -10 -11   1  629.64   23.20
 -10 -11   1  618.34   21.50
 -10 -11   1  608.14   22.50
 -10 -11   1  638.84   22.20
 -10 -11   1  603.64   20.20
 -10 -11   1  617.14   19.80
   9  11  -1  217.28   13.10
   9  11  -1  232.18   12.60
   9  11  -1  211.88   12.70
   9  11  -1  261.07   13.10
   9  11  -1  254.97   15.40
  -9 -11   1  232.68   14.70
  -9 -11   1  234.88   12.60
  -9 -11   1  232.78   12.50
  -9 -11   1  228.48   13.70
  -9 -11   1  226.68   13.70
  -9 -11   1  276.57   16.30
   8  11  -1   33.00    5.20
   8  11  -1   38.60    6.30
   8  11  -1   47.30    6.80
   8  11  -1   48.90    8.10
   8  11  -1   42.80    6.30
  -8 -11   1   40.30    6.70
  -8 -11   1   25.60    5.90
  -8 -11   1   36.60    6.10
  -8 -11   1   36.80    5.80
  -8 -11   1   46.90    8.90
   7  11  -1  354.36   15.20
   7  11  -1  347.27   14.30
   7  11  -1  356.26   13.60
   7  11  -1  353.66   14.00
  -7 -11   1  355.66   15.10
  -7 -11   1  351.66   14.10
  -7 -11   1  361.76   15.50
  -7 -11   1  361.86   15.50
  -7 -11   1  357.66   16.10
   6  11  -1  172.78   10.60
   6  11  -1  181.68   12.70
   6  11  -1  179.28   10.40
   6  11  -1  174.98   11.80
  -6 -11   1  181.18   11.30
  -6 -11   1  185.48   11.50
  -6 -11   1  177.48   11.80
  -6 -11   1  199.58   11.90
   5  11  -1    3.20    3.40
   5  11  -1    4.10    4.60
   5  11  -1    7.90    4.60
   5  11  -1    6.10    3.20
   5  11  -1    2.20    4.10
  -5 -11   1    0.00    3.90
  -5 -11   1   -4.90    3.40
  -5 -11   1    4.50    4.10
  -5 -11   1   -1.20    3.70
   4  11  -1   78.59    7.70
   4  11  -1   64.39    7.30
   4  11  -1   79.19    7.00
   4  11  -1   81.19    9.50
  -4 -11   1   78.99    9.00
  -4 -11   1   79.39    7.80
  -4 -11   1   60.69    8.00
  -4 -11   1   65.69    7.80
   3  11  -1   16.80    4.90
   3  11  -1   14.80    5.10
   3  11  -1   23.40    3.80
   3  11  -1   22.10    4.40
  -3 -11   1   25.60    6.80
  -3 -11   1   24.60    4.60
  -3 -11   1   21.80    4.70
  -3 -11   1   17.80    4.60
   2  11  -1   11.40    3.80
   2  11  -1    3.50    4.20
   2  11  -1   11.70    3.20
   2  11  -1    7.60    5.20
  -2 -11   1    3.00    4.50
  -2 -11   1   12.20    3.60
  -2 -11   1    9.20    4.00
  -2 -11   1   10.20    3.80
  -2 -11   1    7.60    4.30
   1  11  -1  323.07   10.20
   1  11  -1  295.27   14.30
   1  11  -1  298.27   11.10
   1  11  -1  317.87   13.80
  -1 -11   1  316.17   13.80
  -1 -11   1  310.27   12.90
  -1 -11   1  291.97   12.60
  -1 -11   1  299.87   12.30
  -1 -11   1  340.07   15.30
   0  11  -1  341.17   15.50
   0  11  -1  360.46   14.30
   0  11  -1  362.46   10.10
   0 -11   1  365.56   13.30
   0 -11   1  355.46   13.70
   0 -11   1  379.06   16.30
   0 -11   1  362.06   14.60
   0 -11   1  367.46   13.50
  -1  11  -1   10.40    5.00
  -1  11  -1   15.80    4.70
  -1  11  -1   13.80    5.10
  -1  11  -1   10.40    2.20
  -1  11  -1    8.50    6.10
  -1  11  -1   11.00    2.40
   1 -11   1    2.80    3.50
   1 -11   1    6.60    5.20
   1 -11   1   13.90    4.20
   1 -11   1    8.30    3.70
   1 -11   1   11.30    4.30
  -2  11  -1  133.49   11.00
  -2  11  -1  146.29    9.30
  -2  11  -1  120.79   11.00
   2 -11   1  125.49    8.50
   2 -11   1  127.79    8.70
   2 -11   1  145.49   12.00
   2 -11   1  158.38   10.10
   2 -11   1  141.09    8.80
  -3  11  -1  330.07   16.00
  -3  11  -1  330.27   13.00
  -3  11  -1  351.86   16.80
   3 -11   1  334.77   12.20
   3 -11   1  366.66   17.00
   3 -11   1  315.07   12.40
   3 -11   1  344.77   12.90
   3 -11   1  333.77   13.70
  -4  11  -1    7.20    4.00
  -4  11  -1   -2.60    4.40
  -4  11  -1   -3.90    5.00
   4 -11   1    8.00    3.50
   4 -11   1    6.50    7.90
   4 -11   1    0.70    3.50
   4 -11   1   -1.70    5.90
   4 -11   1    4.70    4.70
   4 -11   1    4.70    4.00
  -5  11  -1   62.79    9.70
  -5  11  -1   53.79    8.00
  -5  11  -1   63.09    7.10
   5 -11   1   68.19    8.30
   5 -11   1   61.59    9.60
   5 -11   1   60.79    7.20
   5 -11   1   51.69    6.30
   5 -11   1   67.79    7.30
   5 -11   1   71.99   12.00
  -6  11  -1   66.09    5.10
  -6  11  -1   41.80    8.10
  -6  11  -1   49.70    6.10
  -6  11  -1   39.60    8.10
   6 -11   1   54.99    6.30
   6 -11   1   51.89   11.50
   6 -11   1   57.69    7.00
   6 -11   1   63.29    7.50
   6 -11   1   52.19    9.00
  -7  11  -1   28.80    7.80
  -7  11  -1   22.50    8.10
   7 -11   1   37.90    6.10
   7 -11   1   36.90    9.40
   7 -11   1   39.50    7.10
   7 -11   1   33.50    4.10
   7 -11   1   31.30    3.70
   7 -11   1   32.70   12.50
   8 -11   1   -4.00    9.00
  14  10  -1   84.29   11.10
  14  10  -1   71.49    9.90
  14  10  -1   71.39   10.40
 -14 -10   1   81.59   10.90
 -14 -10   1   87.59   10.30
 -14 -10   1   64.29    9.50
 -14 -10   1   84.59    8.80
  13  10  -1   21.10    7.00
  13  10  -1    6.70    7.30
 -13 -10   1   10.50    8.00
 -13 -10   1   -6.10    5.80
 -13 -10   1    4.30    6.40
 -13 -10   1   10.10    6.40
 -13 -10   1    5.00    3.30
  12  10  -1   79.09    8.30
  12  10  -1   94.89   11.10
  12  10  -1   57.39    8.80
  12  10  -1   73.79    8.30
  12  10  -1   82.19    9.80
 -12 -10   1   67.09    8.90
 -12 -10   1   74.79    8.70
 -12 -10   1   81.09    8.50
 -12 -10   1   79.29   10.60
 -12 -10   1  102.89   11.70
  11  10  -1  479.55   20.30
  11  10  -1  480.95   17.70
  11  10  -1  499.15   18.10
  11  10  -1  522.45   18.70
  11  10  -1  491.45   16.60
 -11 -10   1  521.55   19.80
 -11 -10   1  495.55   17.60
 -11 -10   1  504.55   16.10
 -11 -10   1  525.25   20.60
 -11 -10   1  505.75   18.80
  10  10  -1   65.39    8.20
  10  10  -1   84.79    9.40
  10  10  -1   86.39    9.00
  10  10  -1   81.59    9.00
 -10 -10   1   71.59    8.70
 -10 -10   1   73.99    8.40
 -10 -10   1   67.89    7.90
 -10 -10   1   70.49    8.10
 -10 -10   1   74.99    8.80
 -10 -10   1   67.39    8.00
   9  10  -1   42.60    6.00
   9  10  -1   20.50    5.70
   9  10  -1   40.10    7.00
   9  10  -1   30.40    5.40
  -9 -10   1   36.60    6.00
  -9 -10   1   34.00    7.10
  -9 -10   1   29.50    6.00
  -9 -10   1   30.50    5.30
  -9 -10   1   30.60    6.20
   8  10  -1  408.16   14.80
   8  10  -1  406.26   14.60
   8  10  -1  339.67   24.50
   8  10  -1  392.66   14.80
  -8 -10   1  376.36   15.30
  -8 -10   1  408.86   15.60
  -8 -10   1  405.16   14.70
  -8 -10   1  402.66   16.30
   7  10  -1  193.78   10.70
   7  10  -1  186.98   12.10
   7  10  -1  186.18   10.00
   7  10  -1  200.68   12.30
  -7 -10   1  194.68   11.00
  -7 -10   1  174.58   12.40
  -7 -10   1  184.58   10.60
  -7 -10   1  190.58   11.00
   6  10  -1  213.28   10.40
   6  10  -1  227.88   10.30
   6  10  -1  226.08   10.90
   6  10  -1  226.68   11.60
   6  10  -1  254.87   12.90
  -6 -10   1  238.68   10.60
  -6 -10   1  213.68   11.30
  -6 -10   1  233.68   11.50
  -6 -10   1  229.58   11.60
  -6 -10   1  206.08   11.90
   5  10  -1  159.08   10.40
   5  10  -1  146.09    8.90
   5  10  -1  124.49    9.50
   5  10  -1  130.19    7.90
   5  10  -1  144.79    8.50
  -5 -10   1  140.29    9.80
  -5 -10   1  145.99    9.70
  -5 -10   1  133.89    9.10
   4  10  -1   28.30    4.50
   4  10  -1   25.60    5.10
   4  10  -1   37.40    5.80
   4  10  -1   31.20    4.10
   4  10  -1   32.80    4.30
  -4 -10   1   28.50    4.50
  -4 -10   1   28.30    4.60
  -4 -10   1   41.60    5.70
  -4 -10   1   38.70    5.90
  -4 -10   1   23.70    4.80
   3  10  -1    1.50    2.90
   3  10  -1    3.60    3.80
   3  10  -1    6.90    2.90
   3  10  -1    4.10    3.50
  -3 -10   1    6.70    3.20
  -3 -10   1    2.50    2.90
  -3 -10   1    3.10    3.60
  -3 -10   1    2.30    3.10
  -3 -10   1    3.60    3.50
   2  10  -1  289.27   11.20
   2  10  -1  323.67   13.40
   2  10  -1  339.37   11.70
   2  10  -1  332.27   10.60
   2  10  -1  336.87   14.30
  -2 -10   1  350.96   12.20
  -2 -10   1  339.47   12.70
  -2 -10   1  342.77   13.30
  -2 -10   1  334.87   14.20
  -2 -10   1  324.77   12.40
   1  10  -1  376.36   11.00
   1  10  -1  390.96   12.10
   1  10  -1  398.16   12.40
   1  10  -1  399.26   14.50
  -1 -10   1  375.96   12.90
  -1 -10   1  409.16   14.60
  -1 -10   1  387.76   15.30
  -1 -10   1  394.56   13.60
  -1 -10   1  388.56   13.40
   0  10  -1   93.49    8.00
   0  10  -1  102.99    5.40
   0  10  -1   92.39    6.20
   0  10  -1  103.09    6.50
   0  10  -1  100.59    9.00
   0 -10   1  104.99    7.60
   0 -10   1   99.59    8.10
   0 -10   1  115.09    9.40
   0 -10   1   98.09    7.60
   0 -10   1  101.09    7.30
  -1  10  -1  482.95   11.10
  -1  10  -1  465.35   17.60
  -1  10  -1  483.85   11.50
  -1  10  -1  505.55   15.80
  -1  10  -1  505.75   13.60
  -1  10  -1  502.55   17.90
   1 -10   1  436.86   20.10
   1 -10   1  489.75   14.40
   1 -10   1  488.95   14.90
   1 -10   1  470.25   15.50
   1 -10   1  503.75   14.90
  -2  10  -1  175.88   11.40
  -2  10  -1  198.48    9.90
  -2  10  -1  216.48   12.40
  -2  10  -1  202.08    8.20
   2 -10   1  198.28   12.00
   2 -10   1  197.88    9.10
   2 -10   1  208.88   10.10
   2 -10   1  210.68    9.60
   2 -10   1  172.28   10.60
  -3  10  -1   -0.20    3.00
  -3  10  -1   -0.50    4.00
  -3  10  -1   -3.40    3.80
  -3  10  -1    2.80    2.40
   3 -10   1    5.90    4.90
   3 -10   1   -2.60    3.20
   3 -10   1    0.80    2.80
   3 -10   1   -0.90    2.70
  -4  10  -1   73.99    9.20
  -4  10  -1   69.29    9.20
   4 -10   1   72.49    8.70
   4 -10   1   72.59    6.60
   4 -10   1   56.89    5.90
   4 -10   1   63.29    7.20
  -5  10  -1  179.18   13.00
  -5  10  -1  162.28   11.80
  -5  10  -1  175.38    8.10
  -5  10  -1  173.18    7.00
   5 -10   1  164.18   10.20
   5 -10   1  178.08    9.70
   5 -10   1  176.58    8.50
   5 -10   1  181.58   16.70
   5 -10   1  175.28   13.00
   5 -10   1  178.48    7.80
  -6  10  -1  175.38    6.10
  -6  10  -1  166.48    6.80
  -6  10  -1  172.68   13.40
  -6  10  -1  175.98   12.60
   6 -10   1  178.98    7.90
   6 -10   1  178.88   13.70
   6 -10   1  173.18   10.10
   6 -10   1  186.58   18.10
   6 -10   1  177.28   10.30
  -7  10  -1    6.00    5.50
  -7  10  -1   12.50    6.20
   7 -10   1    7.80    4.60
   7 -10   1    8.80    2.90
   7 -10   1    5.40    4.60
   7 -10   1   11.60    8.70
   7 -10   1    4.50    2.50
   7 -10   1    1.90    6.40
  -8  10  -1   15.70    6.90
  -8  10  -1   23.70    7.10
   8 -10   1   21.00    8.00
   8 -10   1   16.60    7.30
   8 -10   1   18.70    5.70
   8 -10   1   34.60   10.80
  -9  10  -1  146.89   14.10
  -9  10  -1  142.99   15.00
   9 -10   1  103.99   16.10
   9 -10   1  134.89   11.60
   9 -10   1  133.49   13.20
  15   9  -1   66.69   10.50
  15   9  -1   54.99    8.70
  15   9  -1   47.00    9.80
 -15  -9   1   35.90    8.80
 -15  -9   1   42.80   10.40
 -15  -9   1   44.30    8.90
  14   9  -1   23.70    8.00
  14   9  -1   22.20    7.20
  14   9  -1   16.60    7.70
 -14  -9   1   17.70    6.40
 -14  -9   1   13.30    7.00
 -14  -9   1   11.80    7.50
 -14  -9   1   13.10    2.90
 -14  -9   1   15.30    6.10
  13   9  -1  365.76   18.30
  13   9  -1  371.06   17.00
  13   9  -1  366.96   16.30
 -13  -9   1  380.56    9.90
 -13  -9   1  336.67   17.40
 -13  -9   1  358.46   16.30
 -13  -9   1  397.06   17.70
 -13  -9   1  343.97   16.70
  12   9  -1  337.77   15.30
  12   9  -1  338.47   12.40
  12   9  -1  322.37   16.50
  12   9  -1  349.96   15.10
 -12  -9   1  337.47   10.00
 -12  -9   1  314.17   15.00
 -12  -9   1  356.46   16.00
 -12  -9   1  345.27   16.80
 -12  -9   1  333.87   15.80
  11   9  -1   34.10    5.20
  11   9  -1   35.80    6.00
  11   9  -1   37.80    6.50
  11   9  -1   38.90    6.20
  11   9  -1   42.10    6.20
 -11  -9   1   45.60    7.60
 -11  -9   1   48.10    7.00
 -11  -9   1   43.30    5.30
 -11  -9   1   36.40    5.50
 -11  -9   1   39.70    6.30
 -11  -9   1   30.00    5.20
  10   9  -1   87.49   10.00
  10   9  -1   91.29    8.30
  10   9  -1   90.79    8.90
  10   9  -1  110.99    8.30
 -10  -9   1   96.89    7.80
 -10  -9   1  106.09    9.20
 -10  -9   1  106.49    9.60
 -10  -9   1  104.69   11.00
 -10  -9   1  102.59    8.50
   9   9  -1  481.35   15.70
   9   9  -1  466.75   18.40
   9   9  -1  488.35   16.30
   9   9  -1  484.75   15.10
  -9  -9   1  479.25   15.10
  -9  -9   1  483.85   18.10
  -9  -9   1  494.55   17.10
  -9  -9   1  502.35   15.70
  -9  -9   1  478.05   16.80
  -9  -9   1  481.05   17.30
   8   9  -1   45.10    5.40
   8   9  -1   39.20    5.40
   8   9  -1   47.60    5.60
   8   9  -1   32.40    5.50
  -8  -9   1   42.30    5.40
  -8  -9   1   55.99    6.70
  -8  -9   1   37.80    6.00
  -8  -9   1   58.49    6.80
  -8  -9   1   49.70    5.90
   7   9  -1  111.59    8.10
   7   9  -1  114.39    7.50
   7   9  -1  120.79    8.20
   7   9  -1  109.29    7.70
   7   9  -1   98.09    9.30
  -7  -9   1  109.39    7.60
  -7  -9   1  123.69    9.00
  -7  -9   1  109.39    8.30
  -7  -9   1  120.79    8.70
  -7  -9   1  111.79    8.10
   6   9  -1  244.28   10.30
   6   9  -1  254.77   12.20
   6   9  -1  259.67   10.80
   6   9  -1  269.17   11.30
   6   9  -1  251.97   10.30
  -6  -9   1  254.97   11.10
  -6  -9   1  251.47   11.30
  -6  -9   1  266.17   11.90
  -6  -9   1  255.67   10.50
   5   9  -1  103.79    7.10
   5   9  -1  109.69    8.00
   5   9  -1   82.09    7.70
   5   9  -1  100.69    7.00
   5   9  -1   97.29    8.30
  -5  -9   1  101.89    7.90
  -5  -9   1  105.89    7.50
  -5  -9   1  103.99    7.80
  -5  -9   1   91.99    7.80
  -5  -9   1   99.59    6.90
   4   9  -1  108.79    7.10
   4   9  -1   95.39    6.40
   4   9  -1   93.39    7.90
   4   9  -1   87.79    7.90
   4   9  -1   95.39    6.60
  -4  -9   1   97.69    6.10
  -4  -9   1  100.39    7.40
  -4  -9   1   91.99    7.70
  -4  -9   1   95.29    6.80
  -4  -9   1   97.29    7.30
  -4  -9   1   95.89    7.90
   3   9  -1 1461.45   30.10
   3   9  -1 1442.96   32.70
   3   9  -1 1455.85   29.20
   3   9  -1 1451.75   32.20
   3   9  -1 1387.56   30.30
  -3  -9   1 1450.15   32.30
  -3  -9   1 1414.76   31.10
  -3  -9   1 1444.26   31.80
  -3  -9   1 1411.56   31.20
   2   9  -1   46.40    4.60
   2   9  -1   44.80    5.00
   2   9  -1   48.70    5.40
   2   9  -1   33.70    4.60
  -2  -9   1   62.79    6.40
  -2  -9   1   47.90    5.80
  -2  -9   1   47.50    5.40
  -2  -9   1   54.89    6.70
  -2  -9   1   41.50    5.00
   1   9  -1    7.40    2.20
   1   9  -1    9.30    2.80
   1   9  -1    4.90    3.90
   1   9  -1    9.00    2.70
   1   9  -1   13.30    3.70
  -1  -9   1    9.20    3.00
  -1  -9   1    9.80    3.00
  -1  -9   1   13.10    3.10
  -1  -9   1   14.20    4.20
  -1  -9   1    7.70    3.20
   0   9  -1   60.29    6.50
   0   9  -1   55.79    4.90
   0   9  -1   55.59    5.00
   0   9  -1   55.99    4.10
   0   9  -1   60.99    6.80
   0  -9   1   53.89    5.80
   0  -9   1   61.59    5.50
   0  -9   1   57.49    5.70
   0  -9   1   42.80    5.80
   0  -9   1   46.30    5.10
  -1   9  -1  526.25   17.40
  -1   9  -1  509.85   11.50
  -1   9  -1  513.55   17.60
  -1   9  -1  516.15   15.30
  -1   9  -1  521.15   13.60
  -1   9  -1  538.25   12.10
   1  -9   1  537.45   15.40
   1  -9   1  548.45   14.50
   1  -9   1  542.45   14.90
   1  -9   1  497.25   17.10
   1  -9   1  518.65   14.80
  -2   9  -1   24.00    4.10
  -2   9  -1   25.10    2.20
  -2   9  -1   23.60    4.90
  -2   9  -1   26.00    3.30
  -2   9  -1   17.90    4.80
  -2   9  -1   22.60    1.90
  -2   9  -1   17.10    5.00
   2  -9   1   28.50    4.30
   2  -9   1   24.20    3.80
   2  -9   1   17.60    3.40
   2  -9   1   25.10    3.70
   2  -9   1   19.60    5.00
  -3   9  -1   29.00    5.80
  -3   9  -1   29.30    5.40
  -3   9  -1   44.90    4.20
  -3   9  -1   44.00    5.50
   3  -9   1   37.30    4.20
   3  -9   1   44.00    4.60
   3  -9   1   41.30    5.20
   3  -9   1   32.10    5.40
   3  -9   1   41.60    4.80
  -4   9  -1  184.48   11.30
  -4   9  -1  202.58    8.50
  -4   9  -1  192.88   12.00
   4  -9   1  188.58   11.50
   4  -9   1  193.78    7.80
   4  -9   1  197.28    9.00
   4  -9   1  188.98    8.20
   4  -9   1  182.18    8.20
  -5   9  -1  126.09   10.60
  -5   9  -1  102.79    7.90
  -5   9  -1  127.69    6.50
  -5   9  -1  122.29    9.80
   5  -9   1  138.39   14.10
   5  -9   1  118.09    6.00
   5  -9   1  119.99    6.60
   5  -9   1  132.79   12.00
   5  -9   1  124.09    6.90
   5  -9   1  121.29    7.60
  -6   9  -1   10.50    4.70
  -6   9  -1    6.80    1.80
  -6   9  -1    6.20    2.20
  -6   9  -1    3.30    5.00
   6  -9   1    2.50    2.50
   6  -9   1    7.40    2.40
   6  -9   1    5.80    3.00
   6  -9   1    1.60    5.10
   6  -9   1    8.00    3.60
   6  -9   1   14.90    7.30
  -7   9  -1  193.98   13.20
  -7   9  -1  178.58   12.40
   7  -9   1  193.58   13.10
   7  -9   1  156.48   16.60
   7  -9   1  183.48    5.80
   7  -9   1  167.58    8.10
   7  -9   1  190.88    6.30
   7  -9   1  168.98    9.10
  -8   9  -1    7.30    6.10
  -8   9  -1   12.70    5.70
   8  -9   1    8.20    8.80
   8  -9   1   22.50    4.70
   8  -9   1   11.90    3.70
   8  -9   1   17.70    6.40
  -9   9  -1   14.60    7.50
  -9   9  -1   26.30    7.10
   9  -9   1   32.30    7.80
   9  -9   1   31.80   10.80
   9  -9   1   34.40    4.80
   9  -9   1   25.00    5.30
 -10   9  -1  159.58   14.20
 -10   9  -1  157.48   16.30
  10  -9   1  151.58   16.60
  10  -9   1  143.89    9.90
  10  -9   1  134.89   10.40
  10  -9   1  168.08   17.30
  15   8  -1   93.79   10.10
  15   8  -1   97.69   10.80
 -15  -8   1   99.79   10.10
 -15  -8   1  111.29   11.40
 -15  -8   1   76.29    9.90
 -15  -8   1   82.09   10.50
 -15  -8   1   93.59    8.30
  14   8  -1  287.57   15.10
  14   8  -1  313.57   16.30
  14   8  -1  304.47   16.90
  14   8  -1  277.97   15.30
 -14  -8   1  305.17   15.50
 -14  -8   1  300.17   14.60
 -14  -8   1  295.07    7.70
 -14  -8   1  295.07   15.50
 -14  -8   1  255.57   14.50
 -14  -8   1  253.97   19.50
 -14  -8   1  285.47   17.00
  13   8  -1  197.58   12.20
  13   8  -1  165.18   13.20
  13   8  -1  162.88   13.30
  13   8  -1  178.88   12.10
 -13  -8   1  173.98   12.20
 -13  -8   1  167.78   10.50
 -13  -8   1  170.78   11.70
 -13  -8   1  169.68    6.30
 -13  -8   1  173.58   13.00
 -13  -8   1  198.38   12.80
  12   8  -1    6.70    4.90
  12   8  -1   -7.80    3.90
  12   8  -1   -3.30    3.10
  12   8  -1    5.80    4.40
 -12  -8   1    0.80    4.00
 -12  -8   1    1.30    5.70
 -12  -8   1   -0.90    3.90
 -12  -8   1    3.90    4.30
 -12  -8   1  -11.90    4.30
 -12  -8   1   -2.30    2.40
  11   8  -1  219.68   11.10
  11   8  -1  196.48   12.50
  11   8  -1  199.28    9.10
  11   8  -1  230.28   11.60
  11   8  -1  213.08   12.40
 -11  -8   1  211.48    7.70
 -11  -8   1  207.88   11.80
 -11  -8   1  218.78    9.00
 -11  -8   1  217.38   11.80
 -11  -8   1  213.28   12.50
 -11  -8   1  209.28   10.30
  10   8  -1  347.77   11.60
  10   8  -1  350.56   14.90
  10   8  -1  346.47   13.20
  10   8  -1  348.07   13.00
 -10  -8   1  344.77   11.50
 -10  -8   1  357.16   14.10
 -10  -8   1  358.56   14.30
 -10  -8   1  343.77   15.30
 -10  -8   1  368.06   13.10
   9   8  -1   36.20    4.70
   9   8  -1   27.50    4.50
   9   8  -1   32.00    4.30
   9   8  -1   36.50    6.10
   9   8  -1   50.99    6.20
  -9  -8   1   39.70    4.60
  -9  -8   1   24.20    4.30
  -9  -8   1   25.90    4.90
  -9  -8   1   33.40    5.80
  -9  -8   1   36.40    5.00
  -9  -8   1   33.70    5.40
   8   8  -1   68.99    6.40
   8   8  -1   84.59    6.80
   8   8  -1   63.29    6.20
   8   8  -1   72.59    6.70
   8   8  -1   71.19    7.80
  -8  -8   1   73.79    7.40
  -8  -8   1   62.29    7.40
  -8  -8   1   75.79    7.10
  -8  -8   1   68.99    6.50
  -8  -8   1   65.79    6.30
  -8  -8   1   84.09    8.80
   7   8  -1  111.19    7.20
   7   8  -1  113.99    7.40
   7   8  -1  119.99    8.70
   7   8  -1  111.79    7.20
   7   8  -1  118.29    7.20
  -7  -8   1  116.49    8.40
  -7  -8   1  101.29    9.00
  -7  -8   1  104.59    7.60
  -7  -8   1  100.29    6.90
   6   8  -1    0.60    2.60
   6   8  -1    0.00    2.60
   6   8  -1    0.70    2.50
   6   8  -1   -1.10    2.30
   6   8  -1    2.20    2.40
  -6  -8   1   -1.00    2.40
  -6  -8   1   -1.30    2.20
  -6  -8   1    2.60    3.00
  -6  -8   1    3.30    2.50
  -6  -8   1   -1.30    2.40
   5   8  -1  206.88   10.20
   5   8  -1  209.08    8.50
   5   8  -1  208.78    8.90
   5   8  -1  205.68    8.70
   5   8  -1  205.98    9.30
  -5  -8   1  188.78    9.10
  -5  -8   1  213.58    9.60
  -5  -8   1  209.98    9.30
  -5  -8   1  209.08    9.60
  -5  -8   1  203.28    8.60
   4   8  -1  450.05   12.60
   4   8  -1  447.86   12.90
   4   8  -1  423.86   13.70
   4   8  -1  474.45   14.90
   4   8  -1  454.85   13.20
  -4  -8   1  421.66   13.60
  -4  -8   1  425.16   13.40
  -4  -8   1  452.25   14.20
  -4  -8   1  458.15   14.10
  -4  -8   1  430.56   12.90
   3   8  -1   58.89    4.90
   3   8  -1   51.99    4.60
   3   8  -1   58.39    6.10
   3   8  -1   59.19    5.20
   3   8  -1   57.19    6.10
  -3  -8   1   65.19    5.50
  -3  -8   1   57.49    4.80
  -3  -8   1   56.79    5.50
  -3  -8   1   57.39    5.70
  -3  -8   1   57.79    6.00
  -3  -8   1   59.59    5.20
   2   8  -1    1.70    2.50
   2   8  -1    2.70    1.90
   2   8  -1    5.00    2.50
   2   8  -1    3.30    2.70
   2   8  -1    4.80    1.90
  -2  -8   1    5.00    2.20
  -2  -8   1    1.90    2.40
  -2  -8   1    1.10    2.30
  -2  -8   1    3.20    2.40
  -2  -8   1    2.80    2.40
  -2  -8   1   10.70    3.50
   1   8  -1  737.23   18.90
   1   8  -1  746.93   17.20
   1   8  -1  735.63   16.20
   1   8  -1  744.63   19.70
   1   8  -1  750.42   17.10
  -1  -8   1  748.63   19.80
  -1  -8   1  739.73   18.30
  -1  -8   1  750.12   17.50
  -1  -8   1  733.73   17.30
  -1  -8   1  716.53   18.00
  -1  -8   1  743.73   18.30
   0   8  -1  380.56   10.90
   0   8  -1  389.66   12.50
   0   8  -1  388.26   10.60
   0   8  -1  390.16   13.60
   0   8  -1  388.86    9.80
   0  -8   1  392.26   11.90
   0  -8   1  364.56   13.30
   0  -8   1  382.76   11.30
   0  -8   1  388.36   11.90
   0  -8   1  392.26   12.10
  -1   8  -1    6.50    3.40
  -1   8  -1    7.80    3.70
  -1   8  -1    6.20    1.60
  -1   8  -1    4.00    2.70
  -1   8  -1    9.10    2.30
   1  -8   1    2.70    2.20
   1  -8   1    4.20    2.40
   1  -8   1    7.50    2.40
   1  -8   1    4.70    3.20
   1  -8   1    5.00    2.60
  -2   8  -1  336.17    7.20
  -2   8  -1  348.37   13.20
  -2   8  -1  332.97    6.90
  -2   8  -1  336.97    9.60
  -2   8  -1  330.37   13.50
  -2   8  -1  338.27   11.10
   2  -8   1  345.57   13.10
   2  -8   1  344.97   10.80
   2  -8   1  340.17   10.30
   2  -8   1  327.27   10.40
   2  -8   1  352.46   10.90
  -3   8  -1 1414.26   33.90
  -3   8  -1 1463.55   33.10
  -3   8  -1 1387.26   32.90
  -3   8  -1 1485.25   27.60
  -3   8  -1 1464.85   29.10
   3  -8   1 1478.95   28.90
   3  -8   1 1436.16   32.60
   3  -8   1 1476.45   29.20
   3  -8   1 1434.36   28.30
   3  -8   1 1434.16   28.50
  -4   8  -1  206.58   11.00
  -4   8  -1  179.28   11.20
  -4   8  -1  206.68    8.20
   4  -8   1  209.38    7.90
   4  -8   1  208.98    8.30
   4  -8   1  212.68    7.90
   4  -8   1  195.68    7.40
   4  -8   1  201.88   10.90
  -5   8  -1  331.47    9.30
  -5   8  -1  330.17    8.60
  -5   8  -1  327.37   15.00
  -5   8  -1  309.27   13.90
   5  -8   1  332.47   16.90
   5  -8   1  324.17   10.30
   5  -8   1  327.17    9.20
   5  -8   1  324.17    9.60
   5  -8   1  330.37    9.90
   5  -8   1  328.37   13.90
  -6   8  -1  322.07   14.40
  -6   8  -1  339.67    7.40
  -6   8  -1  309.27   15.20
  -6   8  -1  331.87    7.80
   6  -8   1  316.87    9.60
   6  -8   1  346.67   10.50
   6  -8   1  325.17   19.10
   6  -8   1  332.17    8.60
   6  -8   1  334.07    9.00
   6  -8   1  338.27   14.30
  -7   8  -1   -1.30    3.80
  -7   8  -1    0.20    4.20
   7  -8   1    1.40    1.50
   7  -8   1    4.50    2.60
   7  -8   1    1.80    2.90
   7  -8   1   -0.30    1.60
   7  -8   1   -0.70    4.00
   7  -8   1   -3.10    6.00
  -8   8  -1   38.30    7.10
  -8   8  -1   42.10    7.00
   8  -8   1   33.30    8.50
   8  -8   1   28.10    6.30
   8  -8   1   38.30    3.90
   8  -8   1   34.30    4.20
  -9   8  -1  138.89   13.10
  -9   8  -1  103.39   11.00
   9  -8   1  119.59   12.10
   9  -8   1  113.09    7.70
   9  -8   1  140.89   14.60
   9  -8   1  104.69    6.60
 -10   8  -1   10.90    6.20
 -10   8  -1   -6.80    6.30
  10  -8   1    9.60    3.40
  10  -8   1    0.90    6.20
  10  -8   1    9.80    4.10
  10  -8   1    9.40    9.70
 -11   8  -1  224.18   15.70
 -11   8  -1  229.18   18.80
  11  -8   1  186.08   11.50
  11  -8   1  214.08   23.10
  11  -8   1  202.98   16.50
  16   7  -1   72.09    9.20
  16   7  -1   99.49   10.90
 -16  -7   1  104.99   13.50
  15   7  -1  233.58   16.30
  15   7  -1  226.88   14.30
  15   7  -1  213.38   14.20
  15   7  -1  230.68   14.80
 -15  -7   1  232.28   10.70
 -15  -7   1  250.37   16.70
 -15  -7   1  230.68   14.10
 -15  -7   1  264.07   14.70
 -15  -7   1  194.58   10.20
 -15  -7   1  221.98    6.90
  14   7  -1   83.19    8.30
  14   7  -1   99.69   10.50
  14   7  -1   91.99   11.10
  14   7  -1   79.39    9.00
 -14  -7   1   72.39    7.90
 -14  -7   1   93.79    8.50
 -14  -7   1   83.39    4.60
 -14  -7   1   85.59    8.70
 -14  -7   1   71.59   10.10
 -14  -7   1   90.99    9.70
 -14  -7   1   97.99    9.60
  13   7  -1   -0.30    4.50
  13   7  -1    6.40    4.80
  13   7  -1   10.10    4.90
  13   7  -1    9.70    5.30
 -13  -7   1    3.00    4.50
 -13  -7   1    6.20    5.20
 -13  -7   1    8.00    4.50
 -13  -7   1    7.80    4.00
 -13  -7   1    3.90    4.20
 -13  -7   1   18.60    6.10
 -13  -7   1   10.10    2.40
  12   7  -1   63.59    5.40
  12   7  -1   66.49    7.70
  12   7  -1   66.49    8.00
  12   7  -1   70.19    7.20
 -12  -7   1   63.89    7.10
 -12  -7   1   75.69    7.20
 -12  -7   1   57.09    6.90
 -12  -7   1   69.89    7.90
 -12  -7   1   70.29    4.50
 -12  -7   1   56.89    6.50
  11   7  -1   38.50    5.30
  11   7  -1   51.49    5.80
  11   7  -1   45.40    5.30
  11   7  -1   40.70    6.30
  11   7  -1   62.59    7.30
 -11  -7   1   52.99    4.40
 -11  -7   1   51.79    6.80
 -11  -7   1   36.10    5.00
 -11  -7   1   43.10    5.70
 -11  -7   1   38.20    5.50
  10   7  -1  250.97   10.80
  10   7  -1  257.17   10.50
  10   7  -1  255.97   12.20
  10   7  -1  269.17   11.10
  10   7  -1  243.48    8.90
 -10  -7   1  260.77   12.40
 -10  -7   1  251.17   11.60
 -10  -7   1  249.97    9.00
 -10  -7   1  252.77   11.30
 -10  -7   1  258.67   10.40
   9   7  -1    4.40    3.30
   9   7  -1    1.10    2.70
   9   7  -1   -2.10    2.30
   9   7  -1   -2.00    2.40
   9   7  -1   -0.80    2.70
  -9  -7   1   -0.30    3.70
  -9  -7   1   -1.60    2.50
  -9  -7   1    1.70    2.60
  -9  -7   1   -1.10    2.30
  -9  -7   1    1.50    3.10
  -9  -7   1   -4.00    2.60
   8   7  -1   35.80    4.20
   8   7  -1   34.70    5.10
   8   7  -1   43.70    5.00
   8   7  -1   28.20    3.90
   8   7  -1   31.10    4.20
  -8  -7   1   34.10    4.30
  -8  -7   1   32.60    4.80
  -8  -7   1   30.80    3.90
  -8  -7   1   33.80    4.40
  -8  -7   1   27.70    4.20
  -8  -7   1   26.60    4.90
   7   7  -1    2.80    2.50
   7   7  -1    3.10    2.30
   7   7  -1    5.10    3.00
   7   7  -1    1.90    2.40
   7   7  -1    9.20    2.80
  -7  -7   1    1.70    2.30
  -7  -7   1    1.80    2.30
  -7  -7   1    1.50    2.60
  -7  -7   1    5.70    3.30
  -7  -7   1    2.30    2.60
  -7  -7   1    6.10    3.00
   6   7  -1  373.36   11.60
   6   7  -1  371.36   11.60
   6   7  -1  369.06   13.00
   6   7  -1  379.96   11.90
   6   7  -1  369.06   11.60
  -6  -7   1  387.36   12.50
  -6  -7   1  377.26   11.60
  -6  -7   1  382.96   11.70
  -6  -7   1  373.36   12.60
  -6  -7   1  379.06   12.50
   5   7  -1  701.73   17.40
   5   7  -1  703.13   17.20
   5   7  -1  719.43   19.00
   5   7  -1  722.53   17.60
   5   7  -1  723.33   17.30
  -5  -7   1  725.03   18.20
  -5  -7   1  724.63   18.30
  -5  -7   1  721.33   17.40
  -5  -7   1  718.23   18.40
  -5  -7   1  731.23   17.80
   4   7  -1   43.70    4.20
   4   7  -1   49.90    4.50
   4   7  -1   42.10    4.40
   4   7  -1   43.40    5.10
   4   7  -1   43.20    5.00
  -4  -7   1   38.90    4.70
  -4  -7   1   44.50    4.60
  -4  -7   1   47.90    4.50
  -4  -7   1   46.60    5.00
  -4  -7   1   49.20    5.00
   3   7  -1  278.97   10.40
   3   7  -1  275.87    9.00
   3   7  -1  286.27    9.40
   3   7  -1  271.77    8.70
   3   7  -1  276.57   10.10
  -3  -7   1  277.37    9.90
  -3  -7   1  280.67    9.70
  -3  -7   1  281.37    9.30
  -3  -7   1  297.37   10.40
  -3  -7   1  283.87   10.00
   2   7  -1 1179.28   24.30
   2   7  -1 1190.58   23.60
   2   7  -1 1187.68   24.20
   2   7  -1 1185.68   25.80
   2   7  -1 1179.08   25.90
  -2  -7   1 1171.28   24.90
  -2  -7   1 1183.48   26.00
  -2  -7   1 1167.28   25.10
  -2  -7   1 1184.78   24.30
  -2  -7   1 1228.48   23.70
  -2  -7   1 1165.78   25.20
   1   7  -1  151.48    6.30
   1   7  -1  149.99    5.80
   1   7  -1  150.48    7.70
   1   7  -1  155.18    6.30
   1   7  -1  166.88    7.60
  -1  -7   1  157.58    6.60
  -1  -7   1  155.78    7.90
  -1  -7   1  161.48    7.10
  -1  -7   1  146.39    6.80
  -1  -7   1  154.58    6.80
  -1  -7   1  154.98    6.50
   0   7  -1    0.00    1.30
   0   7  -1    2.90    1.70
   0   7  -1   -0.90    1.40
   0   7  -1    1.80    2.00
   0   7  -1   -0.70    2.30
   0  -7   1    0.20    1.60
   0  -7   1    2.70    1.90
   0  -7   1    0.40    1.80
   0  -7   1    0.00    1.70
   0  -7   1    3.00    2.40
   0  -7   1   -0.20    2.00
  -1   7  -1 1058.39   21.20
  -1   7  -1 1079.89   22.80
  -1   7  -1 1063.59   24.60
  -1   7  -1 1047.80   19.50
   1  -7   1 1034.70   22.00
   1  -7   1 1046.70   22.00
   1  -7   1 1048.50   21.50
   1  -7   1 1046.10   22.00
   1  -7   1 1032.90   22.40
   1  -7   1 1058.19   24.40
  -2   7  -1  603.94   13.40
  -2   7  -1  600.34   14.70
  -2   7  -1  584.04   17.00
  -2   7  -1  608.34   17.90
  -2   7  -1  602.84   11.20
  -2   7  -1  590.44   11.00
   2  -7   1  572.64   14.20
   2  -7   1  608.84   14.40
   2  -7   1  563.74   14.10
   2  -7   1  620.44   17.20
   2  -7   1  619.34   16.00
   2  -7   1  607.04   14.00
  -3   7  -1  124.89    8.50
  -3   7  -1  131.79    5.00
  -3   7  -1  116.59    6.20
  -3   7  -1  124.39    8.20
  -3   7  -1  117.19    8.10
   3  -7   1  122.29    5.80
   3  -7   1  123.49    7.80
   3  -7   1  132.39    8.20
   3  -7   1  122.49    5.80
   3  -7   1  118.99    5.60
   3  -7   1  125.99    5.50
  -4   7  -1  283.07   11.80
  -4   7  -1  285.07    7.50
  -4   7  -1  267.87   12.30
   4  -7   1  294.27    8.80
   4  -7   1  290.17    8.40
   4  -7   1  292.67   11.80
   4  -7   1  287.57    8.40
   4  -7   1  288.47    8.60
  -5   7  -1  111.29    4.90
  -5   7  -1  117.79    8.50
  -5   7  -1  119.69    4.50
  -5   7  -1  117.89    9.40
   5  -7   1  133.29    8.70
   5  -7   1  130.49   10.90
   5  -7   1  120.09    5.70
   5  -7   1  123.99    5.30
   5  -7   1  117.89    4.90
   5  -7   1  122.99    5.50
  -6   7  -1  142.49    9.70
  -6   7  -1  145.69    4.00
  -6   7  -1  143.99    3.70
  -6   7  -1  142.79   10.40
   6  -7   1  146.49    9.40
   6  -7   1  155.48   12.40
   6  -7   1  149.59    5.90
   6  -7   1  141.09    4.80
   6  -7   1  145.39    5.20
   6  -7   1  139.89    6.10
  -7   7  -1  426.26   17.40
  -7   7  -1  417.76   16.40
   7  -7   1  435.86    8.30
   7  -7   1  447.46   15.80
   7  -7   1  435.26   11.10
   7  -7   1  442.56   19.10
   7  -7   1  440.16    8.40
   7  -7   1  423.36   10.60
  -8   7  -1   71.49    9.40
  -8   7  -1   72.79    8.80
   8  -7   1   76.19    5.30
   8  -7   1   72.59    8.80
   8  -7   1   75.89    4.80
   8  -7   1   58.59    9.90
  -9   7  -1   39.90    7.40
  -9   7  -1   37.00    7.50
   9  -7   1   43.70    4.50
   9  -7   1   39.00    6.20
   9  -7   1   44.40    5.10
   9  -7   1   46.70    9.10
 -10   7  -1  343.67   16.70
 -10   7  -1  315.67   18.20
  10  -7   1  329.57   20.50
  10  -7   1  309.27    8.80
  10  -7   1  328.27    9.80
 -11   7  -1  206.38   16.90
 -11   7  -1  188.98   14.40
  11  -7   1  204.98    7.30
  11  -7   1  218.78   19.70
  11  -7   1  211.98    8.70
  11  -7   1  218.68   14.40
 -12   7  -1   14.50    7.50
  12  -7   1   17.70   11.80
  12  -7   1   14.90    8.10
  16   6  -1   50.09    8.30
  16   6  -1   87.39    9.70
  16   6  -1   77.89    9.40
 -16  -6   1   68.79   10.10
  15   6  -1  102.09   12.20
  15   6  -1   98.59   10.90
  15   6  -1   92.89    9.20
  15   6  -1   88.59    9.10
 -15  -6   1  109.69   10.40
 -15  -6   1   96.19    5.30
 -15  -6   1  106.09   12.60
 -15  -6   1   90.79   11.50
 -15  -6   1   89.79   10.70
  14   6  -1    8.20    4.90
  14   6  -1    1.30    4.70
  14   6  -1   -4.00    4.30
  14   6  -1    2.30    5.10
 -14  -6   1   -1.20    4.90
 -14  -6   1    2.50    3.70
 -14  -6   1   -1.50    4.40
 -14  -6   1    1.70    3.30
 -14  -6   1  -11.90    5.10
 -14  -6   1    9.20    4.10
 -14  -6   1    0.80    2.20
  13   6  -1  157.38   10.60
  13   6  -1  159.88   11.30
  13   6  -1  163.98   10.10
  13   6  -1  184.58   10.60
 -13  -6   1  146.09   11.10
 -13  -6   1  162.98   10.30
 -13  -6   1  144.69    9.30
 -13  -6   1  171.28    8.60
 -13  -6   1  157.68    9.10
 -13  -6   1  159.98   12.20
 -13  -6   1  156.48    5.80
  12   6  -1  123.19    9.70
  12   6  -1  106.59    8.40
  12   6  -1   95.59    8.80
  12   6  -1  110.99    8.60
 -12  -6   1  114.59    8.40
 -12  -6   1  104.69    4.90
 -12  -6   1  100.09    9.50
 -12  -6   1  101.69    7.90
 -12  -6   1   99.99    8.40
 -12  -6   1   92.09    7.00
  11   6  -1   53.89    4.50
  11   6  -1   66.09    6.90
  11   6  -1   62.09    6.80
 -11  -6   1   59.89    7.00
 -11  -6   1   62.29    6.10
 -11  -6   1   50.09    5.90
 -11  -6   1   58.19    6.60
 -11  -6   1   61.19    4.10
  10   6  -1   28.80    4.40
  10   6  -1   42.20    4.90
  10   6  -1   48.60    4.40
  10   6  -1   53.79    6.00
  10   6  -1   33.20    4.00
 -10  -6   1   37.90    3.80
 -10  -6   1   39.10    5.10
 -10  -6   1   46.50    5.40
 -10  -6   1   36.40    4.60
 -10  -6   1   36.50    5.50
 -10  -6   1   34.00    4.20
   9   6  -1  175.78    8.10
   9   6  -1  193.68    7.20
   9   6  -1  183.58    8.70
   9   6  -1  175.38    9.50
  -9  -6   1  185.98    8.90
  -9  -6   1  182.68    7.00
  -9  -6   1  188.68    9.30
  -9  -6   1  187.48    8.80
  -9  -6   1  180.38    8.00
  -9  -6   1  190.08    9.90
   8   6  -1    1.80    2.00
   8   6  -1    1.30    2.40
   8   6  -1    2.30    2.40
   8   6  -1   -0.20    2.00
   8   6  -1    1.00    2.30
  -8  -6   1    0.50    2.20
  -8  -6   1    4.20    2.30
  -8  -6   1    1.10    2.00
  -8  -6   1    1.80    2.10
  -8  -6   1    2.40    3.20
  -8  -6   1    3.20    2.60
   7   6  -1  375.76   11.40
   7   6  -1  378.46   11.60
   7   6  -1  391.96   11.90
   7   6  -1  393.66   10.80
   7   6  -1  378.76   12.70
  -7  -6   1  389.56   10.90
  -7  -6   1  363.46   12.80
  -7  -6   1  386.36   11.50
  -7  -6   1  389.56   12.50
  -7  -6   1  386.86   12.10
  -7  -6   1  383.46   12.20
   6   6  -1  404.66   12.80
   6   6  -1  382.36   10.90
   6   6  -1  391.76   11.40
   6   6  -1  387.46   11.50
   6   6  -1  380.56   11.30
  -6  -6   1  379.96   12.10
  -6  -6   1  382.26   11.00
  -6  -6   1  390.56   11.20
  -6  -6   1  381.56   11.70
  -6  -6   1  395.76   12.10
   5   6  -1  178.78    7.10
   5   6  -1  177.68    8.20
   5   6  -1  185.08    7.30
   5   6  -1  185.98    7.40
  -5  -6   1  181.38    7.80
  -5  -6   1  199.28    7.50
  -5  -6   1  179.28    7.20
  -5  -6   1  185.18    7.70
  -5  -6   1  183.88    8.00
   4   6  -1  541.15   13.70
   4   6  -1  561.64   13.70
   4   6  -1  547.35   14.00
   4   6  -1  558.24   13.60
   4   6  -1  563.34   15.10
  -4  -6   1  547.95   14.40
  -4  -6   1  556.64   14.10
  -4  -6   1  560.94   14.60
  -4  -6   1  550.54   13.70
  -4  -6   1  554.04   14.20
   3   6  -1  599.54   14.40
   3   6  -1  608.14   14.10
   3   6  -1  604.14   15.10
   3   6  -1  602.24   14.30
   3   6  -1  612.94   15.70
  -3  -6   1  599.94   15.10
  -3  -6   1  612.94   15.20
  -3  -6   1  612.04   14.90
  -3  -6   1  604.54   14.40
  -3  -6   1  608.94   15.10
   2   6  -1    1.60    1.40
   2   6  -1   -0.50    1.60
   2   6  -1    1.30    1.40
   2   6  -1   -0.20    1.50
   2   6  -1    3.30    2.10
  -2  -6   1    2.50    1.90
  -2  -6   1    2.40    1.80
  -2  -6   1   -0.80    1.60
  -2  -6   1   -2.70    1.40
  -2  -6   1    0.80    1.40
  -2  -6   1    0.20    1.40
   1   6  -1  569.94   14.90
   1   6  -1  583.34   13.40
   1   6  -1  601.94   14.80
   1   6  -1  579.94   12.80
   1   6  -1  580.84   13.30
  -1  -6   1  588.84   14.00
  -1  -6   1  576.74   15.00
  -1  -6   1  571.54   13.90
  -1  -6   1  556.84   14.00
  -1  -6   1  599.14   13.60
  -1  -6   1  590.44   13.20
   0   6  -1 1168.48   22.60
   0   6  -1 1169.88   24.90
   0   6  -1 1136.59   21.50
   0   6  -1 1159.08   22.20
   0   6  -1 1162.78   23.80
   0  -6   1 1157.88   23.10
   0  -6   1 1137.69   22.60
   0  -6   1 1139.69   24.80
   0  -6   1 1145.49   23.30
   0  -6   1 1157.78   23.10
   0  -6   1 1152.48   22.90
  -1   6  -1  183.58    8.20
  -1   6  -1  184.78    5.10
  -1   6  -1  194.08    5.80
  -1   6  -1  188.58    7.10
  -1   6  -1  183.88    6.10
   1  -6   1  187.88    8.20
   1  -6   1  187.98    6.70
   1  -6   1  184.98    6.60
   1  -6   1  191.48    6.60
   1  -6   1  185.98    6.30
   1  -6   1  181.48    6.90
  -2   6  -1    7.30    1.60
  -2   6  -1    4.10    2.30
  -2   6  -1    4.00    0.90
  -2   6  -1   -0.30    2.20
  -2   6  -1    2.20    0.70
  -2   6  -1    4.50    1.80
  -2   6  -1    6.00    3.10
   2  -6   1    4.50    2.60
   2  -6   1    3.00    1.50
   2  -6   1    6.80    2.60
   2  -6   1    3.80    1.70
   2  -6   1    3.10    1.60
   2  -6   1    4.00    2.40
   2  -6   1    4.50    1.60
  -3   6  -1  535.75   15.70
  -3   6  -1  570.94   15.90
  -3   6  -1  562.14   13.00
  -3   6  -1  570.74   12.00
   3  -6   1  588.64   16.00
   3  -6   1  587.04   15.00
   3  -6   1  564.54   12.70
   3  -6   1  562.94   12.50
   3  -6   1  556.44   12.80
   3  -6   1  564.64   12.60
  -4   6  -1   12.10    3.80
  -4   6  -1   16.50    1.80
  -4   6  -1   14.80    2.40
  -4   6  -1   14.20    3.70
   4  -6   1   20.60    2.40
   4  -6   1   17.70    2.30
   4  -6   1   17.30    2.10
   4  -6   1   19.00    2.30
   4  -6   1   19.00    3.80
   4  -6   1   22.10    4.00
  -5   6  -1    1.90    1.10
  -5   6  -1    2.30    3.40
  -5   6  -1    3.80    3.10
  -5   6  -1    2.60    1.30
   5  -6   1   -0.50    1.40
   5  -6   1    6.20    4.30
   5  -6   1    0.00    3.70
   5  -6   1   -1.40    2.60
   5  -6   1    0.70    1.40
   5  -6   1    1.70    1.50
  -6   6  -1  162.28   10.30
  -6   6  -1  177.18    9.70
   6  -6   1  184.68    5.90
   6  -6   1  184.08    9.60
   6  -6   1  173.88    5.70
   6  -6   1  175.08   11.80
   6  -6   1  179.08    5.00
   6  -6   1  180.38    4.80
  -7   6  -1   21.40    4.80
  -7   6  -1   28.00    6.00
   7  -6   1   39.40    3.40
   7  -6   1   27.90    3.30
   7  -6   1   34.50    5.10
   7  -6   1   46.10    7.10
  -8   6  -1  188.58   11.10
  -8   6  -1  153.68   11.00
   8  -6   1  173.18    5.60
   8  -6   1  167.28    5.80
   8  -6   1  160.48   12.80
   8  -6   1  164.18    9.80
  -9   6  -1  126.29   11.10
  -9   6  -1  118.39   10.00
   9  -6   1  114.49    9.30
   9  -6   1  125.29    5.30
   9  -6   1  135.69   13.20
   9  -6   1  117.69    4.80
 -10   6  -1   69.39    9.70
 -10   6  -1   69.09    8.80
  10  -6   1   56.39    4.70
  10  -6   1   66.59    4.30
  10  -6   1   61.69    7.10
 -11   6  -1    6.40    7.10
 -11   6  -1    2.90    5.00
  11  -6   1    5.60    5.30
  11  -6   1   32.60    8.80
  11  -6   1   10.60    2.50
  11  -6   1    8.30    2.90
 -12   6  -1   60.79    9.90
  12  -6   1   58.39    4.80
  12  -6   1   59.79   11.40
  12  -6   1   60.89    8.00
  12  -6   1   65.69    5.70
  16   5  -1  110.49   12.50
  16   5  -1  107.29   10.30
  16   5  -1   86.49    9.00
 -16  -5   1   76.69    7.30
 -16  -5   1  109.39   13.70
  15   5  -1   28.70    6.00
  15   5  -1   27.00    6.10
  15   5  -1   28.70    6.40
  15   5  -1   31.60    5.70
 -15  -5   1   20.40    5.00
 -15  -5   1   25.00    7.50
 -15  -5   1   17.60    6.10
 -15  -5   1   19.00    5.50
 -15  -5   1   30.70    3.60
  14   5  -1  166.48   10.40
  14   5  -1  167.98   10.90
  14   5  -1  191.18   11.20
  14   5  -1  180.18   11.50
 -14  -5   1  175.88    9.80
 -14  -5   1  157.58   10.20
 -14  -5   1  184.58    6.70
 -14  -5   1  170.28   13.40
 -14  -5   1  175.78   11.50
  13   5  -1  143.69    9.10
  13   5  -1  149.09    9.40
  13   5  -1  151.48   10.40
  13   5  -1  140.29    9.20
 -13  -5   1  144.49    6.90
 -13  -5   1  148.59   10.30
 -13  -5   1  161.38   12.40
 -13  -5   1  142.49    5.80
 -13  -5   1  146.39    9.30
 -13  -5   1  134.79    8.40
 -13  -5   1  154.48    6.50
  12   5  -1   16.60    3.90
  12   5  -1    8.50    3.50
  12   5  -1    8.00    4.10
  12   5  -1   10.60    3.90
 -12  -5   1   14.30    5.00
 -12  -5   1   10.10    4.50
 -12  -5   1   12.40    2.40
 -12  -5   1   15.20    4.10
 -12  -5   1    8.80    3.00
 -12  -5   1   10.50    3.60
  11   5  -1   45.80    5.50
  11   5  -1   46.80    5.70
  11   5  -1   41.30    7.00
  11   5  -1   51.99    6.00
 -11  -5   1   48.10    6.10
 -11  -5   1   49.10    5.10
 -11  -5   1   40.90    4.70
 -11  -5   1   46.90    5.80
 -11  -5   1   48.80    5.90
 -11  -5   1   46.00    3.70
  10   5  -1   94.99    6.70
  10   5  -1   89.99    7.40
  10   5  -1   90.99    6.90
  10   5  -1   94.29    6.20
  10   5  -1   89.19    4.30
 -10  -5   1   94.39    7.70
 -10  -5   1   91.39    5.90
 -10  -5   1   97.59    6.50
 -10  -5   1   97.89    6.80
 -10  -5   1   94.89    4.40
 -10  -5   1   98.89    6.80
   9   5  -1   93.89    4.60
   9   5  -1   87.49    6.10
   9   5  -1   94.99    6.20
   9   5  -1   89.79    5.80
   9   5  -1   94.49    7.00
  -9  -5   1   83.79    4.30
  -9  -5   1   86.79    6.50
  -9  -5   1   92.09    6.40
  -9  -5   1   86.99    5.60
  -9  -5   1   94.59    6.40
  -9  -5   1   87.79    7.40
   8   5  -1 1396.66   28.60
   8   5  -1 1391.46   28.30
   8   5  -1 1400.66   30.00
   8   5  -1 1377.46   28.60
   8   5  -1 1390.96   26.20
  -8  -5   1 1436.86   29.20
  -8  -5   1 1421.56   30.20
  -8  -5   1 1420.96   29.30
  -8  -5   1 1412.36   26.40
  -8  -5   1 1401.46   29.00
  -8  -5   1 1408.06   28.10
   7   5  -1  204.48    8.80
   7   5  -1  215.38    8.10
   7   5  -1  209.38    7.80
   7   5  -1  206.38    8.00
   7   5  -1  220.58    7.00
  -7  -5   1  211.48    8.50
  -7  -5   1  204.58    8.10
  -7  -5   1  204.18    9.10
  -7  -5   1  212.88    7.00
  -7  -5   1  218.28    7.80
  -7  -5   1  223.88    8.30
   6   5  -1  297.87   10.20
   6   5  -1  295.37    9.30
   6   5  -1  293.87    9.20
   6   5  -1  293.57    9.10
   6   5  -1  295.47    8.50
  -6  -5   1  302.27    9.80
  -6  -5   1  304.87    9.80
  -6  -5   1  287.27    8.50
  -6  -5   1  278.17   10.50
  -6  -5   1  296.27    9.50
  -6  -5   1  301.77    9.20
   5   5  -1  582.84   14.90
   5   5  -1  554.54   13.50
   5   5  -1  565.14   13.70
   5   5  -1  570.04   13.80
   5   5  -1  580.04   13.30
  -5  -5   1  574.54   14.20
  -5  -5   1  553.24   14.30
  -5  -5   1  563.34   14.30
  -5  -5   1  560.34   13.20
  -5  -5   1  557.34   13.50
   4   5  -1 1414.56   28.30
   4   5  -1 1387.46   26.90
   4   5  -1 1374.96   27.00
   4   5  -1 1419.66   27.00
   4   5  -1 1407.76   27.00
  -4  -5   1 1417.26   27.50
  -4  -5   1 1400.26   27.70
  -4  -5   1 1354.86   27.60
  -4  -5   1 1390.56   27.00
  -4  -5   1 1381.66   26.80
   3   5  -1  157.98    5.90
   3   5  -1  166.58    6.90
   3   5  -1  158.98    6.10
   3   5  -1  156.48    6.40
   3   5  -1  148.79    5.80
  -3  -5   1  158.78    6.30
  -3  -5   1  154.38    6.00
  -3  -5   1  150.58    6.40
  -3  -5   1  154.18    6.40
  -3  -5   1  152.28    6.30
   2   5  -1 1356.36   25.70
   2   5  -1 1365.16   26.90
   2   5  -1 1351.06   26.70
   2   5  -1 1362.06   25.70
   2   5  -1 1358.56   25.40
  -2  -5   1 1370.46   25.80
  -2  -5   1 1325.07   26.10
  -2  -5   1 1347.57   26.40
  -2  -5   1 1346.77   26.60
  -2  -5   1 1336.07   26.00
   1   5  -1  500.75   12.90
   1   5  -1  518.55   12.70
   1   5  -1  514.05   11.60
   1   5  -1  504.55   11.20
   1   5  -1  516.15   11.70
  -1  -5   1  508.55   12.10
  -1  -5   1  509.35   12.30
  -1  -5   1  497.05   12.00
  -1  -5   1  529.35   11.50
  -1  -5   1  515.35   11.80
  -1  -5   1  494.85   12.90
   0   5  -1  678.33   14.20
   0   5  -1  666.13   13.50
   0   5  -1  674.63   15.20
   0   5  -1  691.13   14.10
   0   5  -1  664.23   15.90
   0  -5   1  678.73   14.90
   0  -5   1  710.33   14.60
   0  -5   1  678.93   14.50
   0  -5   1  691.83   14.40
   0  -5   1  673.53   14.60
   0  -5   1  655.73   16.00
  -1   5  -1  213.08    6.90
  -1   5  -1  212.88    5.30
  -1   5  -1  217.58    8.20
  -1   5  -1  208.48    6.10
  -1   5  -1  206.78    5.70
   1  -5   1  214.28    6.30
   1  -5   1  210.58    6.30
   1  -5   1  210.48    6.80
   1  -5   1  205.98    8.00
   1  -5   1  204.78    6.60
   1  -5   1  211.18    6.50
  -2   5  -1    9.40    1.00
  -2   5  -1    3.80    2.20
  -2   5  -1    7.10    1.40
  -2   5  -1    8.60    0.90
  -2   5  -1    7.70    1.90
  -2   5  -1   10.00    2.60
  -2   5  -1    8.30    2.50
   2  -5   1   12.10    2.50
   2  -5   1    8.50    2.00
   2  -5   1    9.00    2.60
   2  -5   1    9.50    1.70
   2  -5   1    9.80    1.70
   2  -5   1    9.40    1.80
   2  -5   1   10.00    1.70
  -3   5  -1    7.70    2.60
  -3   5  -1    4.10    1.10
  -3   5  -1    4.60    2.40
  -3   5  -1    1.00    2.00
   3  -5   1    4.00    1.40
   3  -5   1    3.70    2.40
   3  -5   1    3.50    1.30
   3  -5   1    6.50    2.00
   3  -5   1    1.10    2.10
   3  -5   1    4.30    1.30
   3  -5   1    5.20    1.50
  -4   5  -1  175.78    5.20
  -4   5  -1  173.08    8.10
  -4   5  -1  161.08    8.40
   4  -5   1  175.78    5.10
   4  -5   1  171.38    4.90
   4  -5   1  170.18    5.00
   4  -5   1  170.68    7.80
   4  -5   1  175.18    5.30
   4  -5   1  156.48    7.50
   4  -5   1  180.48    7.60
  -5   5  -1  116.49    8.00
  -5   5  -1  124.89    3.20
  -5   5  -1  123.39    6.60
  -5   5  -1  121.99    3.50
   5  -5   1  123.09    7.10
   5  -5   1  117.09    4.10
   5  -5   1  121.99    4.00
   5  -5   1  117.89    8.70
   5  -5   1  122.69    3.90
   5  -5   1  128.29    3.90
   5  -5   1  124.09    7.30
  -6   5  -1   -0.70    2.70
  -6   5  -1    0.20    2.00
  -6   5  -1    1.30    2.70
   6  -5   1    1.10    1.20
   6  -5   1    3.10    4.40
   6  -5   1    0.80    1.10
   6  -5   1    0.60    0.70
   6  -5   1   -0.50    0.80
   6  -5   1   -7.00    3.20
   6  -5   1   -1.00    2.40
  -7   5  -1  177.78    9.80
  -7   5  -1  176.18    8.60
  -7   5  -1  168.98   10.10
   7  -5   1  180.68    8.90
   7  -5   1  181.18    4.70
   7  -5   1  158.98   10.90
  -8   5  -1  370.36   13.50
  -8   5  -1  347.37   14.20
  -8   5  -1  377.56   15.40
   8  -5   1  368.56   13.00
   8  -5   1  381.86   16.50
   8  -5   1  377.56    7.90
   8  -5   1  363.36    7.60
  -9   5  -1   31.30    6.70
  -9   5  -1   24.30    4.80
  -9   5  -1   26.20    5.60
   9  -5   1   37.60    3.00
   9  -5   1   32.60    2.40
   9  -5   1   14.40    6.00
   9  -5   1   31.10    4.70
 -10   5  -1   10.70    4.50
 -10   5  -1    6.80    4.30
 -10   5  -1    4.00    5.00
  10  -5   1    4.50    6.00
  10  -5   1   12.10    1.60
  10  -5   1    9.50    2.10
  10  -5   1   11.50    4.10
 -11   5  -1   45.00    7.20
 -11   5  -1   46.20    8.90
 -11   5  -1   44.00    6.70
  11  -5   1   53.59    9.00
  11  -5   1   38.20    4.10
  11  -5   1   37.10    5.40
  11  -5   1   42.40    3.10
 -12   5  -1  102.69   10.20
 -12   5  -1  104.89   11.50
  12  -5   1   81.79    9.90
  12  -5   1   68.69   10.90
 -13   5  -1    6.00    6.10
 -13   5  -1    3.40    5.70
  13  -5   1   -3.60    5.70
  13  -5   1    8.70    9.80
  16   4  -1  165.58   13.00
  16   4  -1  174.68   12.80
  16   4  -1  173.48   12.60
 -16  -4   1  163.58   10.50
 -16  -4   1  177.68   15.40
  15   4  -1   66.29    7.60
  15   4  -1   68.99    7.40
  15   4  -1   72.19    8.50
  15   4  -1   80.09    9.70
 -15  -4   1   75.29    5.80
 -15  -4   1   58.99    9.50
 -15  -4   1   71.09    7.70
 -15  -4   1   70.29    7.80
 -15  -4   1   71.39    8.70
  14   4  -1   31.20    5.40
  14   4  -1   38.60    5.00
  14   4  -1   30.90    5.50
  14   4  -1   29.10    5.20
 -14  -4   1   38.10    4.60
 -14  -4   1   25.40    4.80
 -14  -4   1   25.30    5.90
 -14  -4   1   29.50    7.10
 -14  -4   1   30.70    4.40
  13   4  -1  121.19    9.10
  13   4  -1  126.69    8.20
  13   4  -1  134.09    8.60
  13   4  -1  145.49    8.90
 -13  -4   1  133.19    5.80
 -13  -4   1  133.39    8.40
 -13  -4   1  132.09    9.80
 -13  -4   1  124.79   11.10
  12   4  -1  259.77   10.60
  12   4  -1  270.67   10.50
  12   4  -1  276.17   10.70
  12   4  -1  269.07   12.00
 -12  -4   1  272.67   10.00
 -12  -4   1  286.27   12.00
 -12  -4   1  266.97   13.80
 -12  -4   1  263.17    7.90
 -12  -4   1  284.67    7.60
 -12  -4   1  278.07    7.80
 -12  -4   1  296.17   11.00
  11   4  -1    2.10    2.70
  11   4  -1   -1.10    2.70
  11   4  -1    1.90    5.30
  11   4  -1    1.50    2.60
  11   4  -1    0.20    2.90
 -11  -4   1    0.50    3.50
 -11  -4   1   -2.80    2.20
 -11  -4   1   -1.80    2.40
 -11  -4   1   -0.30    2.50
 -11  -4   1   -0.80    1.70
 -11  -4   1    2.50    2.20
 -11  -4   1   -3.20    3.40
  10   4  -1  222.98    8.90
  10   4  -1  234.28    9.90
  10   4  -1  227.48    9.00
  10   4  -1  218.78    5.30
 -10  -4   1  224.68    8.50
 -10  -4   1  226.58   10.10
 -10  -4   1  224.58    6.70
 -10  -4   1  236.78    8.00
 -10  -4   1  231.38    9.10
   9   4  -1  898.21   20.40
   9   4  -1  928.41   20.60
   9   4  -1  938.41   21.70
   9   4  -1  924.11   20.00
   9   4  -1  887.81   16.90
  -9  -4   1  917.21   17.80
  -9  -4   1  902.61   21.70
  -9  -4   1  921.01   20.40
  -9  -4   1  922.11   20.50
  -9  -4   1  935.21   20.70
  -9  -4   1  895.51   19.40
   8   4  -1  131.79    4.60
   8   4  -1  151.98    6.60
   8   4  -1  134.09    6.10
   8   4  -1  132.29    6.30
   8   4  -1  130.29    6.90
  -8  -4   1  140.99    7.80
  -8  -4   1  128.79    6.40
  -8  -4   1  139.59    6.70
  -8  -4   1  130.79    5.90
  -8  -4   1  130.19    4.80
  -8  -4   1  133.19    6.40
   7   4  -1  224.88    7.90
   7   4  -1  227.68    7.60
   7   4  -1  240.78    8.00
   7   4  -1  222.38    6.40
   7   4  -1  230.58    8.70
  -7  -4   1  221.38    8.00
  -7  -4   1  230.78    7.60
  -7  -4   1  241.28    8.40
  -7  -4   1  231.28    6.50
  -7  -4   1  229.18    9.00
  -7  -4   1  237.68    8.20
   6   4  -1  644.34   14.70
   6   4  -1  627.14   13.20
   6   4  -1  626.14   14.60
   6   4  -1  623.44   15.50
   6   4  -1  628.14   14.40
  -6  -4   1  622.24   14.30
  -6  -4   1  625.44   14.90
  -6  -4   1  654.93   16.00
  -6  -4   1  651.03   15.20
  -6  -4   1  638.34   13.40
  -6  -4   1  650.13   15.00
   5   4  -1  245.98    8.40
   5   4  -1  234.98    7.40
   5   4  -1  245.18    6.90
   5   4  -1  241.48    7.60
   5   4  -1  246.98    7.70
  -5  -4   1  231.48    8.70
  -5  -4   1  241.48    8.00
  -5  -4   1  233.58    7.40
  -5  -4   1  237.48    7.90
  -5  -4   1  241.68    7.80
  -5  -4   1  242.18    7.00
   4   4  -1 1073.19   21.20
   4   4  -1 1116.09   20.90
   4   4  -1 1068.79   22.20
   4   4  -1 1094.99   21.20
  -4  -4   1 1067.09   21.70
  -4  -4   1 1061.39   21.80
  -4  -4   1 1085.09   21.20
  -4  -4   1 1045.20   20.70
  -4  -4   1 1086.09   21.60
   3   4  -1 2048.50   36.50
   3   4  -1 2105.79   37.60
   3   4  -1 1940.51   38.70
   3   4  -1 2122.39   36.70
   3   4  -1 2099.69   36.60
  -3  -4   1 2098.89   36.60
  -3  -4   1 2091.39   37.00
  -3  -4   1 2025.80   36.80
  -3  -4   1 1904.61   39.40
  -3  -4   1 2077.29   37.30
   2   4  -1  345.57    9.10
   2   4  -1  332.57    8.50
   2   4  -1  347.57    8.60
   2   4  -1  337.17    8.40
  -2  -4   1  338.87    9.00
  -2  -4   1  344.97    8.60
  -2  -4   1  331.57    9.00
  -2  -4   1  340.97    8.80
   1   4  -1  132.89    4.70
   1   4  -1  133.69    4.60
   1   4  -1  140.19    5.40
   1   4  -1  137.59    4.80
   1   4  -1  142.19    5.60
  -1  -4   1  142.59    5.20
  -1  -4   1  142.49    5.00
  -1  -4   1  138.09    4.90
  -1  -4   1  144.39    4.50
  -1  -4   1  141.09    4.80
  -1  -4   1  135.99    5.60
   0   4  -1  356.06    9.70
   0   4  -1  366.26    9.10
   0   4  -1  349.07    8.30
   0   4  -1  356.66    8.20
   0   4  -1  353.26    7.80
   0  -4   1  357.56    9.70
   0  -4   1  351.36    8.40
   0  -4   1  358.26    8.40
   0  -4   1  351.56    8.50
   0  -4   1  363.36    8.90
   0  -4   1  374.46    8.60
  -1   4  -1   66.59    4.50
  -1   4  -1   60.69    2.80
  -1   4  -1   65.49    2.40
  -1   4  -1   71.19    3.60
  -1   4  -1   65.49    3.00
   1  -4   1   64.69    3.20
   1  -4   1   57.19    4.30
   1  -4   1   62.29    3.10
   1  -4   1   61.89    3.10
   1  -4   1   68.09    3.50
   1  -4   1   59.99    3.30
  -2   4  -1    0.20    0.90
  -2   4  -1   -0.10    1.20
  -2   4  -1    0.60    1.70
  -2   4  -1    1.40    2.10
  -2   4  -1    0.10    1.70
  -2   4  -1    1.40    1.20
   2  -4   1    0.10    0.90
   2  -4   1   -1.30    1.50
   2  -4   1    1.30    1.40
   2  -4   1    0.20    1.40
   2  -4   1    0.60    1.00
   2  -4   1    0.20    1.00
   2  -4   1    0.70    1.00
  -3   4  -1  135.29    6.90
  -3   4  -1  143.29    3.90
  -3   4  -1  133.59    6.40
  -3   4  -1  132.59    5.70
   3  -4   1  138.89    4.30
   3  -4   1  137.99    4.10
   3  -4   1  135.39    5.70
   3  -4   1  144.39    6.00
   3  -4   1  141.19    3.90
   3  -4   1  140.79    4.30
   3  -4   1  136.89    6.40
  -4   4  -1    8.00    3.10
  -4   4  -1    6.90    1.90
  -4   4  -1    5.00    2.20
  -4   4  -1    6.90    1.20
   4  -4   1   11.30    1.10
   4  -4   1    9.40    1.20
   4  -4   1    8.20    1.30
   4  -4   1    6.50    2.60
   4  -4   1    8.80    2.60
   4  -4   1    8.20    1.20
   4  -4   1    9.80    2.50
  -5   4  -1   25.30    3.30
  -5   4  -1   23.60    3.60
  -5   4  -1   32.40    3.90
  -5   4  -1   22.20    3.80
   5  -4   1   28.90    3.90
   5  -4   1   24.20    3.30
   5  -4   1   25.20    1.80
   5  -4   1   26.10    1.60
   5  -4   1   27.50    1.80
   5  -4   1   33.70    4.30
   5  -4   1   25.70    1.60
   5  -4   1   35.60    4.80
   5  -4   1   27.60    4.50
  -6   4  -1  456.75   14.80
  -6   4  -1  447.06   13.10
  -6   4  -1  418.66   13.00
   6  -4   1  451.75   15.30
   6  -4   1  454.05   14.00
   6  -4   1  473.45   15.30
   6  -4   1  464.75   13.00
  -7   4  -1  412.06   14.80
  -7   4  -1  439.76   14.50
  -7   4  -1  441.26   13.00
  -7   4  -1  432.36   13.60
   7  -4   1  440.26   12.80
   7  -4   1  427.56   15.50
  -8   4  -1  107.79    7.50
  -8   4  -1  125.59    7.30
  -8   4  -1  109.69    8.10
  -8   4  -1  111.99    8.70
   8  -4   1  111.49    9.60
   8  -4   1  114.89    7.00
  -9   4  -1   26.20    4.90
  -9   4  -1   27.00    4.50
  -9   4  -1   33.40    5.70
  -9   4  -1   24.60    5.40
   9  -4   1   26.10    5.80
   9  -4   1   31.30    4.40
 -10   4  -1  604.34   19.10
 -10   4  -1  633.34   18.20
 -10   4  -1  625.84   22.30
 -10   4  -1  604.44   20.30
  10  -4   1  639.84   17.10
  10  -4   1  637.14   21.50
 -11   4  -1  138.99   11.00
 -11   4  -1  131.39   10.00
  11  -4   1  134.99   12.80
  11  -4   1  133.19    8.80
 -12   4  -1   48.60    7.50
 -12   4  -1   51.49    7.20
  12  -4   1   48.00    5.90
  12  -4   1   78.19   10.00
  12  -4   1   54.59    3.20
  12  -4   1   56.89    3.90
 -13   4  -1  135.39   12.90
 -13   4  -1  150.78   11.90
  13  -4   1  134.09    5.00
  13  -4   1  141.59   10.50
  13  -4   1  170.98   16.50
  13  -4   1  130.59    5.40
 -14   4  -1   34.40    8.00
  14  -4   1   45.30   11.00
  14  -4   1   21.10    6.10
  16   3  -1   78.29    8.10
  16   3  -1   68.49    8.10
  16   3  -1   68.79    7.60
 -16  -3   1   67.79    9.90
 -16  -3   1   71.29    8.10
  15   3  -1    2.40    4.60
  15   3  -1    3.30    4.70
  15   3  -1    4.00    3.80
  15   3  -1    9.90    4.90
 -15  -3   1   -2.70    5.30
 -15  -3   1    3.60    3.60
  14   3  -1   51.69    6.10
  14   3  -1   69.59    7.70
  14   3  -1   56.39    6.20
  14   3  -1   61.49    6.80
 -14  -3   1   60.19    9.30
 -14  -3   1   58.69    5.30
 -14  -3   1   50.09    6.90
 -14  -3   1   63.59    6.80
 -14  -3   1   60.49    7.60
  13   3  -1   48.40    5.00
  13   3  -1   46.30    5.60
  13   3  -1   47.50    5.20
  13   3  -1   47.50    5.20
 -13  -3   1   53.39    5.30
 -13  -3   1   47.10    8.00
 -13  -3   1   45.70    4.40
 -13  -3   1   51.89    6.20
  12   3  -1   47.30    5.70
  12   3  -1   46.10    4.90
  12   3  -1   46.80    5.40
  12   3  -1   64.39    6.60
 -12  -3   1   46.80    6.90
 -12  -3   1   40.10    5.00
 -12  -3   1   48.60    5.80
 -12  -3   1   59.29    7.50
 -12  -3   1   50.89    4.20
  11   3  -1  616.34   15.80
  11   3  -1  632.94   16.10
  11   3  -1  641.54   15.90
  11   3  -1  637.44   17.10
 -11  -3   1  605.44   19.90
 -11  -3   1  648.74   15.70
 -11  -3   1  661.93   18.00
 -11  -3   1  630.04   13.90
 -11  -3   1  651.43   16.20
  10   3  -1  259.57    8.90
  10   3  -1  242.78    9.50
  10   3  -1  242.18    8.90
  10   3  -1  240.38    8.70
  10   3  -1  244.68   11.10
 -10  -3   1  257.57    7.50
 -10  -3   1  240.08   10.20
 -10  -3   1  239.48    7.10
 -10  -3   1  260.47    8.70
 -10  -3   1  246.98    8.90
 -10  -3   1  236.38    7.00
 -10  -3   1  228.78   11.40
   9   3  -1   25.10    3.50
   9   3  -1   27.60    4.80
   9   3  -1   26.10    3.30
   9   3  -1   24.70    3.30
   9   3  -1   25.40    3.40
   9   3  -1   25.70    1.50
  -9  -3   1   22.70    3.90
  -9  -3   1   25.10    3.00
  -9  -3   1   21.40    2.90
  -9  -3   1   24.20    3.20
  -9  -3   1   27.00    2.80
  -9  -3   1   18.00    4.10
  -9  -3   1   21.70    2.70
   8   3  -1 1175.68   20.60
   8   3  -1 1195.78   24.90
   8   3  -1 1168.98   23.90
   8   3  -1 1139.79   26.30
   8   3  -1 1242.58   24.20
  -8  -3   1 1192.88   25.50
  -8  -3   1 1208.48   22.00
  -8  -3   1 1212.18   24.20
  -8  -3   1 1211.48   24.10
  -8  -3   1 1206.78   23.20
  -8  -3   1 1190.18   23.70
   7   3  -1  604.64   13.90
   7   3  -1  589.94   14.60
   7   3  -1  598.54   13.60
   7   3  -1  580.14   11.40
   7   3  -1  591.34   13.80
  -7  -3   1  613.64   15.30
  -7  -3   1  603.34   12.20
  -7  -3   1  608.84   14.00
  -7  -3   1  603.64   14.10
  -7  -3   1  599.64   13.90
  -7  -3   1  608.24   13.50
   6   3  -1  102.19    4.80
   6   3  -1   92.99    5.10
   6   3  -1   91.99    3.40
   6   3  -1  100.49    4.80
   6   3  -1   98.19    4.60
  -6  -3   1   99.79    3.60
  -6  -3   1   96.49    4.80
  -6  -3   1   94.09    4.40
  -6  -3   1   95.59    3.60
  -6  -3   1   90.09    4.80
  -6  -3   1   94.99    4.70
  -6  -3   1   96.99    5.80
   5   3  -1  102.09    4.40
   5   3  -1   92.39    4.40
   5   3  -1   97.39    4.50
   5   3  -1   98.29    3.60
   5   3  -1   94.39    4.90
  -5  -3   1   98.89    5.50
  -5  -3   1   93.99    4.50
  -5  -3   1   97.49    3.80
  -5  -3   1   98.59    4.60
  -5  -3   1   92.09    4.70
  -5  -3   1   96.49    4.30
   4   3  -1 1045.60   20.20
   4   3  -1 1076.69   19.40
   4   3  -1 1053.29   20.20
   4   3  -1 1049.70   21.10
   4   3  -1 1059.29   20.30
  -4  -3   1 1048.60   20.60
  -4  -3   1 1061.79   20.50
  -4  -3   1 1051.19   19.40
  -4  -3   1 1056.09   21.60
  -4  -3   1 1044.20   20.70
  -4  -3   1 1050.79   20.20
   3   3  -1   25.60    2.80
   3   3  -1   25.90    2.40
   3   3  -1   25.40    2.40
   3   3  -1   25.40    2.40
  -3  -3   1   27.40    2.60
  -3  -3   1   28.00    2.50
  -3  -3   1   22.90    2.60
  -3  -3   1   22.40    2.30
  -3  -3   1   24.70    2.50
   2   3  -1  197.08    5.80
   2   3  -1  202.98    5.60
   2   3  -1  196.48    6.10
   2   3  -1  192.58    5.50
  -2  -3   1  201.58    5.90
  -2  -3   1  200.58    5.80
  -2  -3   1  193.08    5.60
  -2  -3   1  203.88    6.00
   1   3  -1  115.29    4.60
   1   3  -1  130.79    4.20
   1   3  -1  126.29    4.00
   1   3  -1  130.89    4.60
   1   3  -1  127.39    4.10
  -1  -3   1  122.39    4.30
  -1  -3   1  126.89    4.10
  -1  -3   1  123.29    4.20
  -1  -3   1  131.09    4.80
  -1  -3   1  123.29    4.20
  -1  -3   1  121.19    4.40
   0   3  -1  584.04   11.30
   0   3  -1  591.94   12.20
   0   3  -1  613.04   13.00
   0   3  -1  592.34   11.70
   0   3  -1  594.04   11.60
   0  -3   1  631.64   11.90
   0  -3   1  594.84   11.80
   0  -3   1  609.94   12.10
   0  -3   1  582.34   11.60
   0  -3   1  594.74   11.70
   0  -3   1  587.34   12.90
  -1   3  -1  185.88    4.60
  -1   3  -1  173.68    4.00
  -1   3  -1  176.28    6.10
  -1   3  -1  173.98    4.20
  -1   3  -1  176.08    5.30
   1  -3   1  181.78    4.50
   1  -3   1  179.38    4.80
   1  -3   1  182.78    6.10
   1  -3   1  184.78    5.30
   1  -3   1  181.48    4.60
   1  -3   1  177.88    4.90
  -2   3  -1  180.88    6.90
  -2   3  -1  192.98    6.60
  -2   3  -1  183.58    5.80
  -2   3  -1  183.08    6.50
  -2   3  -1  194.28    4.50
   2  -3   1  189.78    4.70
   2  -3   1  188.78    6.50
   2  -3   1  202.48    5.90
   2  -3   1  194.98    4.30
   2  -3   1  195.08    4.90
   2  -3   1  200.18    6.10
   2  -3   1  189.38    4.50
  -3   3  -1   89.49    2.90
  -3   3  -1   81.89    5.20
  -3   3  -1   88.29    4.90
  -3   3  -1   84.99    4.20
   3  -3   1   87.09    4.80
   3  -3   1   92.19    4.40
   3  -3   1   87.49    4.50
   3  -3   1   86.79    2.80
   3  -3   1   89.69    4.90
   3  -3   1   88.19    2.90
  -4   3  -1  711.23   16.80
  -4   3  -1  717.43   16.20
  -4   3  -1  703.73   15.70
  -4   3  -1  685.23   17.20
   4  -3   1  711.33   12.60
   4  -3   1  732.63   16.40
   4  -3   1  740.53   15.90
   4  -3   1  726.13   12.60
   4  -3   1  742.53   16.10
   4  -3   1  762.62   17.10
  -5   3  -1 1544.05   32.20
  -5   3  -1 1538.25   30.70
  -5   3  -1 1578.94   31.70
  -5   3  -1 1540.95   30.10
   5  -3   1 1614.24   30.60
   5  -3   1 1556.64   32.50
   5  -3   1 1674.03   32.20
   5  -3   1 1598.44   31.40
   5  -3   1 1582.84   30.30
  -6   3  -1  677.53   17.90
  -6   3  -1  648.24   17.20
  -6   3  -1  636.14   16.30
  -6   3  -1  642.14   15.60
   6  -3   1  667.03   17.60
   6  -3   1  709.43   17.50
   6  -3   1  685.93   16.40
   6  -3   1  660.43   18.00
   6  -3   1  663.93   15.60
  -7   3  -1   11.80    3.70
  -7   3  -1   14.90    3.30
  -7   3  -1   15.70    3.50
   7  -3   1   12.10    2.80
   7  -3   1   10.40    3.70
   7  -3   1   12.40    3.70
   7  -3   1   14.10    3.90
  -8   3  -1  318.37   11.60
  -8   3  -1  296.77   12.60
  -8   3  -1  314.57   12.20
  -8   3  -1  302.57   10.50
   8  -3   1  307.77   10.10
   8  -3   1  319.07   13.00
  -9   3  -1  320.97   12.60
  -9   3  -1  334.97   11.50
  -9   3  -1  344.67   14.60
  -9   3  -1  338.27   13.60
   9  -3   1  348.77   14.10
   9  -3   1  354.86   11.10
 -10   3  -1   23.50    4.30
 -10   3  -1   19.40    5.20
 -10   3  -1   12.90    4.20
 -10   3  -1   20.60    6.10
  10  -3   1   18.50    5.50
  10  -3   1   16.20    3.60
 -11   3  -1   95.79    9.20
 -11   3  -1   91.09    8.80
 -11   3  -1   93.79    7.50
  11  -3   1  113.19   10.90
  11  -3   1   96.89    4.00
  11  -3   1  105.79    3.60
  11  -3   1   95.19    7.10
 -12   3  -1  260.37   11.80
 -12   3  -1  253.97   14.40
 -12   3  -1  280.37   13.70
  12  -3   1  281.57   10.70
  12  -3   1  261.07    6.90
  12  -3   1  281.37   15.40
  12  -3   1  267.47    6.60
 -13   3  -1   51.59    7.80
  13  -3   1   40.80    8.80
  13  -3   1   43.20    4.30
  13  -3   1   38.40    3.80
  13  -3   1   50.79    5.60
 -14   3  -1  111.49   11.40
  14  -3   1   93.39    5.70
  14  -3   1   85.59    9.00
  14  -3   1   96.29   11.40
  14  -3   1   85.89    5.30
  16   2  -1   22.30    5.90
  16   2  -1   32.90    5.80
 -16  -2   1   32.80    8.70
 -16  -2   1   28.30    4.20
  15   2  -1   93.49    9.10
  15   2  -1   83.29    7.20
  15   2  -1   87.19    8.90
  15   2  -1   89.39    8.90
 -15  -2   1   74.19   10.20
 -15  -2   1   86.59    7.20
  14   2  -1   50.29    5.30
  14   2  -1   46.90    5.40
  14   2  -1   50.89    6.10
  14   2  -1   53.59    7.50
  14   2  -1   37.30    5.20
 -14  -2   1   44.10    4.70
  13   2  -1   91.49    9.60
  13   2  -1   94.59    7.40
  13   2  -1   96.29    6.30
  13   2  -1   96.89    7.90
  13   2  -1   93.79    7.00
 -13  -2   1   89.99    6.00
 -13  -2   1  106.29    6.00
 -13  -2   1   96.29   10.00
 -13  -2   1   99.39    9.20
 -13  -2   1  105.09    6.50
  12   2  -1  161.38    7.60
  12   2  -1  142.69    6.90
  12   2  -1  157.28    9.90
  12   2  -1  149.49    8.00
  12   2  -1  165.88    7.70
 -12  -2   1  133.99   10.40
 -12  -2   1  145.59    6.60
 -12  -2   1  155.08    7.30
 -12  -2   1  166.38    6.70
 -12  -2   1  159.98    9.80
  11   2  -1  105.49    6.10
  11   2  -1  102.69    6.60
  11   2  -1  101.09    6.00
  11   2  -1  106.19    8.20
  11   2  -1   97.39    5.60
 -11  -2   1  100.09    8.00
 -11  -2   1   90.39    8.50
 -11  -2   1  100.79    5.10
 -11  -2   1  110.09    5.60
 -11  -2   1  108.19    6.10
  10   2  -1   -1.20    3.00
  10   2  -1    1.30    1.90
  10   2  -1   -4.60    4.00
  10   2  -1    3.40    2.40
  10   2  -1    1.40    2.00
  10   2  -1    2.20    2.00
 -10  -2   1    0.40    1.90
 -10  -2   1   -1.70    1.60
 -10  -2   1    1.20    1.50
 -10  -2   1    0.50    3.10
 -10  -2   1    2.40    3.00
   9   2  -1  113.19    7.50
   9   2  -1  117.59    5.60
   9   2  -1  128.39    6.30
   9   2  -1  117.49    7.20
   9   2  -1  117.89    5.50
   9   2  -1  124.19    5.60
  -9  -2   1  117.79    5.50
  -9  -2   1  110.79    7.80
  -9  -2   1  118.19    5.30
  -9  -2   1  113.29    3.70
  -9  -2   1  115.99    3.90
  -9  -2   1  119.59    7.30
  -9  -2   1  110.09    4.60
   8   2  -1  136.59    7.20
   8   2  -1  139.59    5.80
   8   2  -1  145.29    5.70
   8   2  -1  143.99    7.80
   8   2  -1  144.49    7.60
   8   2  -1  143.79    5.70
   8   2  -1  143.99    6.30
  -8  -2   1  147.69    5.20
  -8  -2   1  141.79    4.80
  -8  -2   1  143.59    4.80
  -8  -2   1  138.39    7.70
  -8  -2   1  140.19    5.50
  -8  -2   1  149.79    5.80
  -8  -2   1  146.39    7.20
   7   2  -1  249.08    9.10
   7   2  -1  238.88    7.30
   7   2  -1  251.37    8.80
   7   2  -1  239.28    4.80
   7   2  -1  245.18    7.90
   7   2  -1  248.58    7.30
  -7  -2   1  255.67    6.40
  -7  -2   1  251.07    7.10
  -7  -2   1  251.47    7.40
  -7  -2   1  236.68    7.30
  -7  -2   1  239.58    6.70
  -7  -2   1  248.88    8.80
   6   2  -1 2306.87   41.20
   6   2  -1 2310.87   41.30
   6   2  -1 2481.65   43.70
   6   2  -1 2348.57   41.10
   6   2  -1 2331.17   38.80
   6   2  -1 2348.57   42.00
   6   2  -1 2349.86   42.80
  -6  -2   1 2396.26   43.10
  -6  -2   1 2348.27   41.40
  -6  -2   1 2342.57   41.50
  -6  -2   1 2392.66   40.90
  -6  -2   1 2321.57   41.20
  -6  -2   1 2403.06   39.90
   5   2  -1 1455.55   27.60
   5   2  -1 1417.76   25.90
   5   2  -1 1438.66   26.80
   5   2  -1 1450.85   26.20
   5   2  -1 1428.66   26.10
   5   2  -1 1421.56   24.30
  -5  -2   1 1465.85   27.60
  -5  -2   1 1416.16   26.40
  -5  -2   1 1452.65   26.00
  -5  -2   1 1456.65   24.80
  -5  -2   1 1425.56   26.20
  -5  -2   1 1428.46   24.30
  -5  -2   1 1418.06   26.20
   4   2  -1  249.08    6.50
   4   2  -1  251.57    7.10
   4   2  -1  263.77    6.70
   4   2  -1  250.77    5.50
   4   2  -1  258.77    6.70
  -4  -2   1  255.67    7.70
  -4  -2   1  255.47    6.70
  -4  -2   1  253.57    6.50
  -4  -2   1  258.07    5.60
  -4  -2   1  250.47    6.80
  -4  -2   1  254.17    6.80
   3   2  -1  157.08    4.20
   3   2  -1  155.98    5.10
   3   2  -1  166.08    4.80
   3   2  -1  162.88    4.80
   3   2  -1  163.28    4.80
  -3  -2   1  161.98    4.80
  -3  -2   1  164.48    5.70
  -3  -2   1  167.68    5.00
  -3  -2   1  163.68    5.00
  -3  -2   1  164.78    4.80
  -3  -2   1  154.68    4.20
   2   2  -1  296.97    6.80
   2   2  -1  291.27    6.70
   2   2  -1  293.67    6.60
   2   2  -1  286.17    6.60
  -2  -2   1  284.27    6.70
  -2  -2   1  277.47    6.70
  -2  -2   1  292.07    6.70
  -2  -2   1  292.57    6.60
  -2  -2   1  295.27    7.00
   1   2  -1  460.95    9.20
   1   2  -1  462.05    9.30
   1   2  -1  466.05    9.60
   1   2  -1  476.55    9.30
   1   2  -1  461.85    9.70
  -1  -2   1  476.55    9.70
  -1  -2   1  464.05    9.30
  -1  -2   1  460.95    9.60
  -1  -2   1  458.95    9.30
  -1  -2   1  476.65    8.70
   0   2  -1   28.40    1.80
   0   2  -1   27.00    1.70
   0   2  -1   27.80    2.50
   0   2  -1   27.40    1.80
   0   2  -1   22.40    2.00
   0   2  -1   25.90    1.50
   0  -2   1   24.70    1.70
   0  -2   1   27.80    2.60
   0  -2   1   24.60    1.70
   0  -2   1   25.20    1.90
   0  -2   1   28.70    1.80
   0  -2   1   25.20    1.70
  -1   2  -1  296.67    6.30
  -1   2  -1  298.17    5.90
  -1   2  -1  282.97    5.40
  -1   2  -1  294.27    6.70
  -1   2  -1  296.97    7.20
   1  -2   1  288.87    6.20
   1  -2   1  295.77    5.90
   1  -2   1  294.07    5.80
   1  -2   1  294.27    6.00
   1  -2   1  310.37    6.80
   1  -2   1  304.37    7.40
  -2   2  -1  362.36    8.80
  -2   2  -1  347.27    9.20
  -2   2  -1  362.46    8.20
  -2   2  -1  357.96    8.50
   2  -2   1  373.06    8.80
   2  -2   1  366.66    8.50
   2  -2   1  352.36    6.70
   2  -2   1  349.67    6.80
   2  -2   1  348.67    6.20
   2  -2   1  359.66    8.20
   2  -2   1  353.96    8.60
  -3   2  -1  898.51   15.10
  -3   2  -1  901.31   18.20
  -3   2  -1  909.21   19.10
  -3   2  -1  877.01   17.70
  -3   2  -1  919.61   15.00
  -3   2  -1  899.91   18.50
   3  -2   1  898.91   15.40
   3  -2   1  971.20   18.80
   3  -2   1  913.91   18.10
   3  -2   1  942.01   17.90
   3  -2   1  967.50   18.50
  -4   2  -1 2068.59   39.30
  -4   2  -1 2083.09   38.40
  -4   2  -1 2093.59   38.80
  -4   2  -1 2072.09   37.60
   4  -2   1 2242.58   39.00
   4  -2   1 2069.79   39.40
   4  -2   1 2203.68   39.00
   4  -2   1 2042.30   37.60
   4  -2   1 2252.67   38.20
  -5   2  -1  511.25   13.30
  -5   2  -1  497.25   12.00
  -5   2  -1  510.55   13.60
  -5   2  -1  503.65   13.00
   5  -2   1  544.15   13.60
   5  -2   1  498.25   13.70
   5  -2   1  505.55   13.30
   5  -2   1  525.65   12.60
   5  -2   1  517.95   12.00
  -6   2  -1    4.10    2.50
  -6   2  -1    9.00    2.00
  -6   2  -1    7.90    2.50
  -6   2  -1    2.70    2.00
   6  -2   1    7.90    2.30
   6  -2   1    5.40    1.80
   6  -2   1    8.30    2.60
   6  -2   1    8.50    3.00
   6  -2   1    6.60    2.70
  -7   2  -1  401.76   13.20
  -7   2  -1  383.86   11.00
  -7   2  -1  392.86   12.50
  -7   2  -1  386.76   12.60
   7  -2   1  416.66   13.40
   7  -2   1  394.96   12.90
   7  -2   1  417.56   13.70
   7  -2   1  413.06   13.20
   7  -2   1  409.26   10.80
   7  -2   1  415.56   12.20
  -8   2  -1  576.04   16.90
  -8   2  -1  605.64   17.90
  -8   2  -1  599.94   16.80
   8  -2   1  550.04   15.90
   8  -2   1  579.94   16.80
   8  -2   1  581.74   14.00
  -9   2  -1  152.58    9.20
  -9   2  -1  161.28    9.10
  -9   2  -1  162.08    7.50
  -9   2  -1  160.78   10.20
   9  -2   1  153.78    4.00
   9  -2   1  165.28    7.10
   9  -2   1  164.28    9.80
 -10   2  -1  699.03   18.00
 -10   2  -1  690.23   20.90
 -10   2  -1  705.53   20.50
  10  -2   1  702.33   13.30
  10  -2   1  697.93   13.20
  10  -2   1  702.53   20.50
  10  -2   1  727.93   16.60
 -11   2  -1  119.89    9.80
 -11   2  -1  148.29    9.80
 -11   2  -1  141.49    8.00
  11  -2   1  139.29    4.70
  11  -2   1  150.78    4.90
  11  -2   1  144.39    7.30
  11  -2   1  154.98   10.80
 -12   2  -1    6.40    3.40
 -12   2  -1   -0.30    3.40
  12  -2   1   -1.60    1.70
  12  -2   1   12.50    5.60
  12  -2   1   -0.70    1.80
  12  -2   1   -1.00    3.00
 -13   2  -1  161.98   11.90
 -13   2  -1  158.98    9.60
  13  -2   1  160.58   13.20
  13  -2   1  152.18    5.90
  13  -2   1  156.58    6.10
  13  -2   1  154.58    8.00
 -14   2  -1   23.00    5.50
 -14   2  -1   17.00    6.10
  14  -2   1   21.20    3.50
  14  -2   1   16.90    4.20
  14  -2   1   19.20    7.80
  14  -2   1   22.30    3.30
 -15   2  -1   28.10    7.80
  15  -2   1   25.80    9.60
  15  -2   1   16.60    4.10
  16   1  -1   96.09    8.70
  16   1  -1   85.39    9.80
  16   1  -1   86.19   10.30
  16   1  -1   94.89   10.70
 -16  -1   1  108.39   12.90
  15   1  -1    2.30    4.00
  15   1  -1    8.10    6.90
  15   1  -1   -2.70    3.30
  15   1  -1    4.30    4.20
  15   1  -1   -7.50    3.70
 -15  -1   1   -1.30    3.00
 -15  -1   1   -4.80    5.60
 -15  -1   1    0.80    2.60
  14   1  -1   78.79    8.30
  14   1  -1   92.99    7.40
  14   1  -1   89.49    6.30
  14   1  -1   89.89   11.20
  14   1  -1   66.59    7.80
 -14  -1   1   86.99    5.80
 -14  -1   1   91.19    6.90
 -14  -1   1   87.69   10.60
 -14  -1   1   91.89    5.40
  13   1  -1   91.69    6.60
  13   1  -1   97.09    5.90
  13   1  -1   88.29   10.00
  13   1  -1   91.39    6.70
  13   1  -1   93.49    6.70
 -13  -1   1  103.59    5.50
 -13  -1   1   91.79    6.40
 -13  -1   1   97.69    9.90
 -13  -1   1  100.09    5.80
  12   1  -1   10.00    2.50
  12   1  -1    7.00    2.90
  12   1  -1    5.00    4.50
  12   1  -1   12.40    3.20
  12   1  -1    9.70    2.80
 -12  -1   1    9.30    4.60
 -12  -1   1    7.60    4.10
 -12  -1   1   11.60    2.80
 -12  -1   1   12.20    2.90
  11   1  -1   27.00    5.00
  11   1  -1   23.40    3.40
  11   1  -1   29.10    3.20
  11   1  -1   21.80    3.10
  11   1  -1   22.70    3.20
 -11  -1   1   26.70    4.80
 -11  -1   1   27.30    5.60
 -11  -1   1   33.80    3.70
 -11  -1   1   22.50    3.10
  10   1  -1  354.56    9.50
  10   1  -1  353.76   10.00
  10   1  -1  362.66   12.90
  10   1  -1  365.06    9.90
  10   1  -1  361.66   10.50
 -10  -1   1  363.26    9.40
 -10  -1   1  357.66   12.60
 -10  -1   1  370.36    9.70
 -10  -1   1  365.26   13.90
 -10  -1   1  356.26    9.70
   9   1  -1   95.69    4.80
   9   1  -1  103.39    5.00
   9   1  -1  104.29    7.40
   9   1  -1   97.49    7.20
   9   1  -1  102.59    5.30
   9   1  -1   97.09    4.60
  -9  -1   1   93.59    7.00
  -9  -1   1   95.09    4.50
  -9  -1   1  102.39    4.60
  -9  -1   1  103.59    7.50
   8   1  -1   20.40    2.60
   8   1  -1   27.40    3.00
   8   1  -1   25.80    4.20
   8   1  -1   22.20    2.80
   8   1  -1   18.60    3.90
   8   1  -1   29.40    4.00
   8   1  -1   24.50    3.00
  -8  -1   1   28.40    2.80
  -8  -1   1   21.80    2.60
  -8  -1   1   15.90    3.40
  -8  -1   1   24.20    4.30
  -8  -1   1   27.80    2.90
   7   1  -1   35.00    4.20
   7   1  -1   31.00    2.90
   7   1  -1   30.10    2.70
   7   1  -1   32.10    4.10
   7   1  -1   34.80    2.90
   7   1  -1   31.80    3.10
   7   1  -1   30.70    3.80
  -7  -1   1   29.60    2.60
  -7  -1   1   33.80    4.40
  -7  -1   1   29.90    2.50
  -7  -1   1   36.30    2.00
  -7  -1   1   32.00    1.80
  -7  -1   1   29.10    3.70
  -7  -1   1   31.60    2.70
   6   1  -1 1140.09   23.10
   6   1  -1 1107.89   20.90
   6   1  -1 1096.49   21.40
   6   1  -1 1164.98   23.80
   6   1  -1 1123.99   21.00
   6   1  -1 1116.39   21.20
   6   1  -1 1161.28   23.50
  -6  -1   1 1139.59   21.00
  -6  -1   1 1155.58   23.30
  -6  -1   1 1119.29   20.20
  -6  -1   1 1121.69   20.40
  -6  -1   1 1094.09   23.70
  -6  -1   1 1126.59   20.10
  -6  -1   1 1126.09   21.00
   5   1  -1 1363.76   24.90
   5   1  -1 1410.16   26.50
   5   1  -1 1361.66   24.50
   5   1  -1 1380.76   26.40
   5   1  -1 1358.36   24.50
   5   1  -1 1322.47   24.90
  -5  -1   1 1373.16   24.20
  -5  -1   1 1328.77   24.40
  -5  -1   1 1380.16   23.70
  -5  -1   1 1391.36   24.60
  -5  -1   1 1371.96   26.40
  -5  -1   1 1400.66   24.20
   4   1  -1   61.29    2.80
   4   1  -1   60.39    2.80
   4   1  -1   69.39    3.70
   4   1  -1   61.59    1.60
   4   1  -1   68.19    4.10
   4   1  -1   65.29    3.10
  -4  -1   1   59.19    2.80
  -4  -1   1   64.29    2.90
  -4  -1   1   58.69    2.80
  -4  -1   1   57.59    3.90
  -4  -1   1   62.79    2.80
  -4  -1   1   62.49    2.30
   3   1  -1  697.93   14.10
   3   1  -1  684.63   13.20
   3   1  -1  678.33   11.60
   3   1  -1  695.53   12.90
   3   1  -1  667.13   12.80
   3   1  -1  672.33   12.80
  -3  -1   1  692.63   14.10
  -3  -1   1  697.03   12.90
  -3  -1   1  674.53   11.60
  -3  -1   1  680.43   13.00
  -3  -1   1  686.13   12.90
  -3  -1   1  667.33   12.80
  -3  -1   1  706.03   11.80
   2   1  -1  176.88    4.30
   2   1  -1  177.38    4.60
   2   1  -1  176.18    5.40
   2   1  -1  180.18    4.50
   2   1  -1  174.58    4.30
   2   1  -1  176.28    3.80
  -2  -1   1  162.48    3.90
  -2  -1   1  173.88    4.40
  -2  -1   1  179.18    5.40
  -2  -1   1  174.08    4.50
  -2  -1   1  175.78    4.40
  -2  -1   1  182.58    4.40
   1   1  -1  112.39    3.00
   1   1  -1  113.69    3.10
   1   1  -1  120.69    3.30
   1   1  -1  120.39    3.10
   1   1  -1  115.29    3.00
  -1  -1   1  120.99    3.10
  -1  -1   1  123.19    2.40
  -1  -1   1  115.49    3.20
  -1  -1   1  114.29    3.10
  -1  -1   1  117.59    3.10
  -1   1  -1    2.90    0.80
  -1   1  -1    2.00    0.50
  -1   1  -1    1.70    0.90
   1  -1   1    2.20    0.50
   1  -1   1    2.10    0.90
   1  -1   1    2.20    0.90
   1  -1   1    2.60    0.90
   1  -1   1    2.10    0.50
   1  -1   1    2.40    0.40
  -2   1  -1 9667.23  156.68
  -3   1  -1 2425.56   42.50
  -3   1  -1 2450.75   43.20
  -3   1  -1 2441.26   43.40
  -3   1  -1 2480.15   43.60
   3  -1   1 2588.34   43.40
   3  -1   1 2556.44   42.90
   3  -1   1 2593.94   43.70
  -4   1  -1  870.91   17.10
  -4   1  -1  842.32   17.90
  -4   1  -1  847.42   17.90
  -4   1  -1  850.61   18.10
   4  -1   1  905.31   18.10
   4  -1   1  887.11   18.30
   4  -1   1  885.11   17.30
   4  -1   1  902.51   18.30
   4  -1   1  845.52   17.90
  -5   1  -1    5.70    2.10
  -5   1  -1    9.20    2.00
  -5   1  -1   11.40    2.40
  -5   1  -1    8.50    2.30
   5  -1   1    9.00    2.40
   5  -1   1    6.80    1.70
   5  -1   1    8.20    2.30
   5  -1   1    6.10    2.00
   5  -1   1    3.90    2.30
   5  -1   1    6.60    2.40
  -6   1  -1  936.61   21.10
  -6   1  -1  933.51   20.90
  -6   1  -1  905.51   19.10
  -6   1  -1  924.01   21.00
   6  -1   1  964.80   21.10
   6  -1   1  944.21   15.80
   6  -1   1  989.90   20.10
   6  -1   1  969.60   21.30
   6  -1   1  940.81   20.60
   6  -1   1  932.21   18.60
   6  -1   1  956.20   20.90
  -7   1  -1  660.53   17.40
  -7   1  -1  633.24   14.90
  -7   1  -1  645.64   17.00
  -7   1  -1  648.64   16.90
   7  -1   1  669.53   17.10
   7  -1   1  667.13   17.10
   7  -1   1  659.63   14.30
   7  -1   1  665.53   11.50
   7  -1   1  665.63   16.60
   7  -1   1  678.43   16.20
   7  -1   1  656.13   17.20
   7  -1   1  660.03   11.30
  -8   1  -1    7.10    3.20
  -8   1  -1    4.80    2.10
  -8   1  -1    5.20    2.70
   8  -1   1    3.60    3.70
   8  -1   1    3.40    1.10
   8  -1   1    3.60    1.20
   8  -1   1    3.40    1.80
   8  -1   1    6.30    3.80
   8  -1   1    4.60    0.90
   8  -1   1    5.70    2.90
   8  -1   1    6.10    3.20
  -9   1  -1  200.18    9.80
  -9   1  -1  207.48   10.20
   9  -1   1  210.58    9.60
   9  -1   1  207.78    5.40
   9  -1   1  207.18    5.50
   9  -1   1  217.28    7.30
   9  -1   1  209.28    9.90
 -10   1  -1  721.33   20.80
 -10   1  -1  735.63   18.00
  10  -1   1  737.13   14.30
  10  -1   1  759.12   20.20
  10  -1   1  747.93   16.30
  10  -1   1  721.93   14.40
 -11   1  -1  127.09    9.30
 -11   1  -1  135.29    7.40
  11  -1   1  133.99    6.20
  11  -1   1  125.29    9.70
  11  -1   1  127.19    5.00
  11  -1   1  128.19    5.00
 -12   1  -1  269.47   10.90
 -12   1  -1  277.87   13.60
  12  -1   1  283.67    7.90
  12  -1   1  283.07    7.90
  12  -1   1  278.47    8.90
  12  -1   1  291.57   13.30
 -13   1  -1   22.30    5.60
 -13   1  -1   13.40    4.00
  13  -1   1   17.10    2.90
  13  -1   1   17.40    6.10
  13  -1   1   17.00    2.90
  13  -1   1   19.10    3.20
 -14   1  -1   62.19    7.80
 -14   1  -1   71.29    8.90
  14  -1   1   68.39    5.80
  14  -1   1   67.29    5.90
  14  -1   1   74.49    5.60
  14  -1   1   77.19    8.70
 -15   1  -1   76.89   10.40
 -15   1  -1   80.49    9.20
  15  -1   1   86.49    7.40
  15  -1   1   79.59   10.00
  15  -1   1   88.59    7.00
  16   0  -1    2.80    9.20
  16   0  -1   -0.50    5.20
  16   0  -1   -2.10    5.00
 -16   0   1   13.70    7.20
  15   0  -1  114.99    8.60
  15   0  -1  123.89   14.20
  15   0  -1  122.49    6.40
  15   0  -1  119.99    8.50
  15   0  -1  121.09    7.10
 -15   0   1  112.79   12.00
  14   0  -1   66.09    6.50
  14   0  -1   59.39    8.30
  14   0  -1   64.59    6.00
  14   0  -1   66.59    6.50
  14   0  -1   61.29    5.20
 -14   0   1   57.39    8.50
  13   0  -1    5.60    2.80
  13   0  -1    0.80    2.70
  13   0  -1    0.60    2.70
  13   0  -1    5.30    5.30
  13   0  -1    6.30    2.30
 -13   0   1    0.40    1.90
 -13   0   1    0.10    2.90
 -13   0   1    1.90    4.50
 -13   0   1    4.00    2.00
  12   0  -1   64.09    5.20
  12   0  -1   54.39    7.00
  12   0  -1   50.19    6.00
  12   0  -1   59.59    5.00
  12   0  -1   69.09    5.30
 -12   0   1   65.19    4.10
 -12   0   1   63.29    7.90
 -12   0   1   63.49    5.70
 -12   0   1   63.99    4.00
  11   0  -1   69.29    4.80
  11   0  -1   72.99    4.80
  11   0  -1   70.89    4.20
  11   0  -1   66.89    4.90
  11   0  -1   72.89    8.30
 -11   0   1   71.19    8.10
 -11   0   1   75.89    5.20
 -11   0   1   61.89    4.00
 -11   0   1   59.99    7.40
 -11   0   1   74.89    4.00
  10   0  -1  216.58   10.70
  10   0  -1  221.58    7.10
  10   0  -1  206.08    6.50
  10   0  -1  205.68    9.30
  10   0  -1  207.18    7.20
  10   0  -1  206.48    6.80
 -10   0   1  209.58    6.40
 -10   0   1  192.68    9.80
 -10   0   1  208.08    7.50
 -10   0   1  210.48   10.60
 -10   0   1  212.48    6.20
   9   0  -1  191.68    9.80
   9   0  -1  210.68    8.40
   9   0  -1  205.78    9.70
   9   0  -1  215.78    6.80
   9   0  -1  213.08    6.50
   9   0  -1  219.98    7.00
   9   0  -1  220.98    6.40
  -9   0   1  213.18    9.70
  -9   0   1  216.98    6.20
  -9   0   1  223.88    7.30
  -9   0   1  232.58   10.30
   8   0  -1 1087.59   21.80
   8   0  -1 1040.00   20.30
   8   0  -1 1042.60   19.90
   8   0  -1 1035.60   18.10
   8   0  -1 1039.10   23.70
   8   0  -1 1061.69   20.20
   8   0  -1 1014.30   19.70
   8   0  -1 1104.89   24.10
  -8   0   1 1051.79   19.60
  -8   0   1 1069.09   23.70
  -8   0   1 1031.20   20.60
  -8   0   1 1062.89   24.50
   7   0  -1  608.14   11.10
   7   0  -1  601.14   12.40
   7   0  -1  628.24   16.00
   7   0  -1  612.54   12.90
   7   0  -1  635.34   15.70
   7   0  -1  604.64   12.40
   7   0  -1  627.24   13.80
   7   0  -1  621.54   12.70
   7   0  -1  622.14   15.80
  -7   0   1  616.24   12.30
  -7   0   1  586.14   15.90
  -7   0   1  607.54   13.00
  -7   0   1  627.94   15.80
   6   0  -1  127.99    4.30
   6   0  -1  123.09    4.00
   6   0  -1  119.89    4.00
   6   0  -1  117.29    4.30
   6   0  -1  121.99    5.90
   6   0  -1  124.19    6.40
   6   0  -1  122.39    6.10
   6   0  -1  122.29    4.90
  -6   0   1  134.69    6.40
  -6   0   1  126.39    4.00
  -6   0   1  118.69    6.20
  -6   0   1  115.49    3.90
  -6   0   1  120.59    6.10
  -6   0   1  121.99    4.30
   5   0  -1  736.03   13.90
   5   0  -1  735.43   15.80
   5   0  -1  613.74   12.00
   5   0  -1  703.83   13.20
   5   0  -1  689.33   13.00
   5   0  -1  700.73   15.80
   5   0  -1  720.23   15.60
   5   0  -1  675.33   13.40
   5   0  -1  701.43   13.30
  -5   0   1  696.53   13.10
  -5   0   1  677.93   15.60
  -5   0   1  670.83   15.60
  -5   0   1  699.93   13.10
  -5   0   1  707.23   15.80
  -5   0   1  710.73   13.40
   4   0  -1 2440.26   38.90
   4   0  -1 2395.96   41.30
   4   0  -1 2399.06   40.70
   4   0  -1 2228.88   37.30
   4   0  -1 2257.17   38.40
   4   0  -1 2277.37   38.60
   4   0  -1 2279.87   38.60
   4   0  -1 2270.77   38.70
   4   0  -1 2271.07   40.80
  -4   0   1 2267.67   40.70
  -4   0   1 2299.27   38.50
  -4   0   1 2322.37   38.60
  -4   0   1 2295.67   37.80
  -4   0   1 2282.17   38.60
  -4   0   1 2292.57   40.70
  -4   0   1 2297.37   40.90
   3   0  -1  200.78    4.70
   3   0  -1  206.08    6.30
   3   0  -1  214.78    5.80
   3   0  -1  212.68    4.80
   3   0  -1  197.68    4.50
   3   0  -1  214.68    4.60
   3   0  -1  200.78    4.70
  -3   0   1  199.38    5.80
  -3   0   1  204.88    4.40
  -3   0   1  200.78    4.60
  -3   0   1  201.08    4.60
  -3   0   1  203.98    4.40
  -3   0   1  200.18    6.20
  -3   0   1  198.98    4.50
   2   0  -1 4710.33   78.79
   2   0  -1 4863.71   78.29
  -1   0   1 2124.59   35.70
   1   0   1 5680.73   94.29
  -2   0  -1  903.31   17.00
  -2   0  -1  907.81   16.70
  -2   0  -1  927.61   16.60
  -2   0  -1  955.20   16.80
  -2   0  -1  888.11   15.40
   2   0   1  974.30   16.80
   2   0   1  886.91   15.40
   2   0   1  951.40   16.80
   2   0   1  988.30   17.20
   2   0   1  945.01   16.70
   2   0   1  893.61   15.50
  -3   0  -1 2795.82   46.70
  -3   0  -1 2787.52   45.00
  -3   0  -1 2798.52   47.60
  -3   0  -1 2797.32   47.20
  -3   0  -1 2797.02   47.00
   3   0   1 2731.33   45.20
   3   0   1 2795.72   46.50
   3   0   1 2508.65   47.80
   3   0   1 2883.91   47.80
   3   0   1 2861.31   47.10
  -4   0  -1    2.30    1.40
  -4   0  -1    3.20    0.70
  -4   0  -1    3.20    0.60
  -4   0  -1    1.80    1.20
  -4   0  -1    3.80    1.40
  -4   0  -1    4.30    1.70
   4   0   1    1.00    1.50
   4   0   1    3.80    0.80
   4   0   1    0.90    1.30
   4   0   1    3.60    1.50
   4   0   1    1.80    1.40
   4   0   1    5.10    1.50
   4   0   1    3.60    0.60
  -5   0  -1 3278.47   54.79
  -5   0  -1 3306.17   58.39
  -5   0  -1 3290.37   54.59
  -5   0  -1 3338.87   58.89
  -5   0  -1 3333.47   56.89
  -5   0  -1 3391.06   58.39
   5   0   1 3534.95   58.49
   5   0   1 3514.95   59.09
   5   0   1 3658.33   57.79
   5   0   1 3213.18   54.99
   5   0   1 3248.67   57.29
   5   0   1 3268.67   54.59
   5   0   1 3448.35   57.99
   5   0   1 3311.07   54.59
   5   0   1 3175.58   54.39
  -6   0  -1  203.98    7.90
  -6   0  -1  196.08    6.40
  -6   0  -1  204.38    4.50
  -6   0  -1  195.58    7.80
  -6   0  -1  201.88    7.80
  -6   0  -1  199.28    4.70
   6   0   1  204.48    7.10
   6   0   1  189.38    7.10
   6   0   1  203.38    4.50
   6   0   1  194.48    4.80
   6   0   1  196.38    5.00
   6   0   1  190.28    7.00
   6   0   1  209.58    8.00
   6   0   1  199.88    7.60
  -7   0  -1  235.58    5.50
  -7   0  -1  238.48    5.20
  -7   0  -1  232.58    7.40
  -7   0  -1  233.98    9.20
   7   0   1  228.58    5.90
   7   0   1  240.78    5.50
   7   0   1  230.58    9.40
   7   0   1  239.48    9.10
   7   0   1  233.88    5.90
   7   0   1  240.08    8.70
   7   0   1  248.18    8.50
   7   0   1  239.78    8.30
   7   0   1  222.48    5.50
  -8   0  -1  447.96    8.90
  -8   0  -1  448.66    8.60
  -8   0  -1  430.16   11.40
  -8   0  -1  412.66   14.30
   8   0   1  450.15   12.60
   8   0   1  446.66    9.60
   8   0   1  428.56   13.10
   8   0   1  451.85   10.40
   8   0   1  428.96    9.50
   8   0   1  442.86    9.20
   8   0   1  436.36   12.60
   8   0   1  445.36   13.90
  -9   0  -1   27.50    4.70
  -9   0  -1   23.20    3.20
  -9   0  -1   27.30    1.90
  -9   0  -1   26.40    2.20
   9   0   1   29.40    2.30
   9   0   1   21.70    4.30
   9   0   1   28.10    5.00
   9   0   1   29.60    2.60
   9   0   1   28.50    4.20
   9   0   1   27.10    2.90
   9   0   1   29.10    3.40
   9   0   1   29.10    3.00
 -10   0  -1  136.99    3.60
 -10   0  -1  155.08    9.30
 -10   0  -1  146.49    3.90
  10   0   1  134.89    5.00
  10   0   1  136.79    5.50
  10   0   1  154.28    8.50
  10   0   1  139.99    5.50
  10   0   1  147.99    5.20
  10   0   1  132.39    4.40
 -11   0  -1  281.67   10.00
 -11   0  -1  262.17   12.60
  11   0   1  266.67    7.70
  11   0   1  274.37    8.00
  11   0   1  277.77    7.40
  11   0   1  277.67   11.60
  11   0   1  271.07    6.70
  11   0   1  270.77    8.00
 -12   0  -1   14.10    5.20
 -12   0  -1   23.20    4.00
  12   0   1   23.70    5.20
  12   0   1   24.10    3.10
  12   0   1   17.60    2.40
  12   0   1   22.50    2.90
  12   0   1   21.60    2.80
  12   0   1   18.00    2.00
 -13   0  -1  174.48    8.80
 -13   0  -1  159.68   11.60
  13   0   1  168.68    6.30
  13   0   1  163.68   10.90
  13   0   1  171.18    7.10
  13   0   1  163.18    7.10
  13   0   1  167.68    4.80
  13   0   1  171.98    5.20
  13   0   1  170.78    6.00
 -14   0  -1  159.98   12.50
 -14   0  -1  178.38    9.60
  14   0   1  162.88   12.20
  14   0   1  156.38    4.90
  14   0   1  155.28    7.70
  14   0   1  152.48    7.70
  14   0   1  166.58    5.40
 -15   0  -1   66.59    9.70
 -15   0  -1   61.29    6.70
  15   0   1   67.69    8.60
  15   0   1   62.99    5.60
  15   0   1   63.89    5.80
  15  -1  -1   -0.30    6.10
  15  -1  -1    1.10    4.10
  15  -1  -1   15.90    8.60
 -15   1   1    5.70    5.80
  14  -1  -1    8.00    3.40
  14  -1  -1    5.10    6.80
  14  -1  -1    3.30    3.00
 -14   1   1   -5.70    4.50
  13  -1  -1   53.89    7.60
  13  -1  -1   46.90    3.80
  13  -1  -1   40.70    4.20
  13  -1  -1   48.40    4.10
  13  -1  -1   46.80    5.00
 -13   1   1   54.09    8.40
  12  -1  -1   46.90    3.80
  12  -1  -1   50.29    4.20
  12  -1  -1   38.50    4.30
  12  -1  -1   47.00    7.20
  12  -1  -1   44.70    4.80
 -12   1   1   44.20    5.00
 -12   1   1   58.09    7.40
  11  -1  -1    1.00    2.00
  11  -1  -1   -1.00    1.50
  11  -1  -1   -1.30    1.40
  11  -1  -1   -0.30    1.80
  11  -1  -1    3.00    4.40
  11  -1  -1   -0.80    1.80
 -11   1   1    0.20    1.30
 -11   1   1    4.20    3.80
 -11   1   1   -1.20    1.20
 -11   1   1    1.40    2.30
  10  -1  -1    5.90    4.00
  10  -1  -1    5.10    1.70
  10  -1  -1    8.10    1.90
  10  -1  -1    3.90    1.90
  10  -1  -1    6.10    4.10
  10  -1  -1    8.10    1.90
  10  -1  -1    5.50    1.70
 -10   1   1    6.80    1.40
 -10   1   1    7.00    2.50
 -10   1   1    4.70    3.60
 -10   1   1    8.30    1.50
   9  -1  -1  877.11   22.50
   9  -1  -1  883.41   17.20
   9  -1  -1  876.41   20.20
   9  -1  -1  780.52   19.40
   9  -1  -1  883.91   16.60
   9  -1  -1  896.21   17.00
   9  -1  -1  875.31   17.40
  -9   1   1  917.51   22.40
  -9   1   1  897.51   22.50
  -9   1   1  904.51   16.30
  -9   1   1  868.81   22.80
  -9   1   1  886.11   16.30
  -9   1   1  892.91   19.10
   8  -1  -1  350.76   10.50
   8  -1  -1  342.07    7.90
   8  -1  -1  356.96    8.00
   8  -1  -1  351.86    8.00
   8  -1  -1  346.37    8.20
   8  -1  -1  345.77   12.10
   8  -1  -1  349.67   12.50
   8  -1  -1  352.86    8.40
  -8   1   1  340.37   11.80
  -8   1   1  357.36    7.70
  -8   1   1  339.37    9.50
  -8   1   1  342.47   12.10
  -8   1   1  352.16   12.10
  -8   1   1  343.67    7.60
   7  -1  -1    7.70    2.20
   7  -1  -1    4.90    1.30
   7  -1  -1    3.00    2.60
   7  -1  -1    5.60    1.30
   7  -1  -1    5.10    1.20
   7  -1  -1    4.70    1.30
   7  -1  -1    9.90    2.90
   7  -1  -1    5.00    2.70
  -7   1   1    1.90    2.00
  -7   1   1    3.50    2.50
  -7   1   1    1.80    2.30
  -7   1   1    4.60    1.10
  -7   1   1    5.60    1.60
  -7   1   1    3.60    1.10
   6  -1  -1  788.12   18.10
   6  -1  -1  774.32   18.40
   6  -1  -1  789.92   14.50
   6  -1  -1  758.42   14.40
   6  -1  -1  765.02   14.00
   6  -1  -1  750.72   14.20
   6  -1  -1  773.22   14.50
   6  -1  -1  766.42   17.80
   6  -1  -1  815.82   16.20
  -6   1   1  739.53   17.60
  -6   1   1  796.62   18.40
  -6   1   1  747.63   18.00
  -6   1   1  776.52   14.10
  -6   1   1  747.33   15.50
  -6   1   1  771.92   14.00
   5  -1  -1   23.20    2.10
   5  -1  -1   27.50    2.10
   5  -1  -1   19.20    3.10
   5  -1  -1   27.40    1.80
   5  -1  -1   23.90    1.60
   5  -1  -1   22.20    2.60
   5  -1  -1   26.80    3.20
   5  -1  -1   29.80    3.50
   5  -1  -1   25.60    1.80
  -5   1   1   23.60    2.30
  -5   1   1   22.90    3.00
  -5   1   1   22.90    2.80
  -5   1   1   23.60    1.70
  -5   1   1   22.60    3.10
   4  -1  -1  433.46    8.00
   4  -1  -1  424.56    8.50
   4  -1  -1  417.96    8.40
   4  -1  -1  452.55   10.90
   4  -1  -1  432.36    8.70
   4  -1  -1  455.85    9.40
   4  -1  -1  433.76   10.50
   4  -1  -1  468.55   10.90
   4  -1  -1  446.96   11.50
   4  -1  -1  436.06    8.40
  -4   1   1  435.56    9.30
  -4   1   1  443.56    8.40
  -4   1   1  426.36   10.70
  -4   1   1  434.46   10.50
  -4   1   1  439.96   11.40
   3  -1  -1  599.54   10.70
   3  -1  -1  612.14   12.80
   3  -1  -1  596.14   10.30
   3  -1  -1  605.64   11.00
   3  -1  -1  526.35   11.90
   3  -1  -1  615.64   12.80
   3  -1  -1  588.34   10.80
   3  -1  -1  622.44   13.50
  -3   1   1  605.54   12.80
  -3   1   1  588.04   12.30
  -3   1   1  617.54   10.80
  -3   1   1  599.84   11.00
  -3   1   1  595.14   13.30
  -3   1   1  604.04   11.40
   2  -1  -1  285.67    7.10
   2  -1  -1  283.57    5.60
   2  -1  -1  293.77    6.00
   2  -1  -1  296.87    7.10
   2  -1  -1  277.87    5.70
   2  -1  -1  282.07    5.70
   2  -1  -1  276.27    7.50
   2  -1  -1  291.77    6.40
   2  -1  -1  279.97    5.90
   2  -1  -1  289.97    5.30
  -2   1   1  295.67    7.60
  -2   1   1  289.67    6.40
  -2   1   1  293.97    6.90
  -2   1   1  287.87    5.80
  -2   1   1  281.77    5.60
   1  -1  -1 2382.16   37.90
   1  -1  -1 2300.57   38.00
   1  -1  -1 2214.18   38.40
  -1   1   1 2185.58   37.20
  -1   1   1 2284.37   38.50
  -1   1   1 2245.78   38.20
  -1   1   1 2254.27   37.80
   1   1   1 4398.06   77.79
  -2  -1  -1  433.36    7.90
  -2  -1  -1  421.66    8.10
  -2  -1  -1  433.66    8.20
  -2  -1  -1  422.26    7.70
  -2  -1  -1  417.46    8.90
  -2  -1  -1  416.56    8.20
   2   1   1  420.16    8.30
   2   1   1  423.86    8.30
   2   1   1  424.96    7.90
   2   1   1  444.86    7.80
   2   1   1  425.66    8.10
  -3  -1  -1 6115.09  106.69
   3   1   1 6156.18  107.59
  -4  -1  -1  329.97    7.20
  -4  -1  -1  334.17    7.30
  -4  -1  -1  330.17    8.00
  -4  -1  -1  341.77    6.10
  -4  -1  -1  338.97    7.20
   4   1   1  335.57    7.00
   4   1   1  329.17    7.40
   4   1   1  350.16    8.60
   4   1   1  328.57    7.30
   4   1   1  345.97    6.90
   4   1   1  331.27    7.30
  -5  -1  -1    1.50    1.30
  -5  -1  -1    2.70    1.00
  -5  -1  -1    2.50    1.40
  -5  -1  -1    2.20    1.00
  -5  -1  -1    2.40    1.90
   5   1   1    1.60    1.10
   5   1   1    0.70    1.50
   5   1   1    1.90    0.90
   5   1   1    2.10    1.10
   5   1   1    1.60    0.90
   5   1   1    2.40    1.40
   5   1   1    5.00    1.60
  -6  -1  -1  478.65    9.80
  -6  -1  -1  413.16   11.30
  -6  -1  -1  466.85   10.80
  -6  -1  -1  464.95   10.90
   6   1   1  467.35    9.50
   6   1   1  480.85   10.30
   6   1   1  472.95   11.50
   6   1   1  472.55   10.10
   6   1   1  465.45    9.60
   6   1   1  468.65   10.90
   6   1   1  481.85   12.40
  -7  -1  -1  559.14   15.60
  -7  -1  -1  588.14   11.80
  -7  -1  -1  586.74   13.30
  -7  -1  -1  585.64   13.30
   7   1   1  569.64   12.40
   7   1   1  586.44   11.70
   7   1   1  593.64   12.40
   7   1   1  583.84   11.80
   7   1   1  595.34   13.50
   7   1   1  602.24   15.30
   7   1   1  595.14   14.30
  -8  -1  -1   67.59    3.20
  -8  -1  -1   66.99    4.30
  -8  -1  -1   61.59    4.70
  -8  -1  -1   66.39    5.90
   8   1   1   73.19    5.40
   8   1   1   69.09    3.80
   8   1   1   64.79    4.90
   8   1   1   72.29    4.00
   8   1   1   70.09    6.40
   8   1   1   68.69    3.40
  -9  -1  -1  195.28    5.60
  -9  -1  -1  183.98    9.50
  -9  -1  -1  195.28    7.20
  -9  -1  -1  188.48    6.00
   9   1   1  191.18    6.50
   9   1   1  191.78    8.00
   9   1   1  199.58    6.00
   9   1   1  188.58    6.50
   9   1   1  204.98    9.00
   9   1   1  195.58    6.10
 -10  -1  -1  234.08    8.40
 -10  -1  -1  244.18    7.00
 -10  -1  -1  236.08    6.40
 -10  -1  -1  229.68   11.30
  10   1   1  210.68   10.80
  10   1   1  235.28    7.20
  10   1   1  244.98    7.70
  10   1   1  237.98    7.70
  10   1   1  241.08    9.40
  10   1   1  232.58    6.80
  10   1   1  235.48    6.80
 -11  -1  -1   15.80    2.00
 -11  -1  -1   22.50    5.40
 -11  -1  -1   11.00    3.40
 -11  -1  -1   15.30    2.20
  11   1   1   16.40    2.70
  11   1   1   15.90    2.80
  11   1   1   11.10    2.10
  11   1   1   12.20    2.10
  11   1   1   10.40    2.20
  11   1   1   15.90    2.60
  11   1   1   14.30    3.90
 -12  -1  -1  211.98   12.30
 -12  -1  -1  209.88    8.70
 -12  -1  -1  207.78    5.90
 -12  -1  -1  217.78    6.50
  12   1   1  215.38   10.20
  12   1   1  199.98    7.60
  12   1   1  204.58    7.60
  12   1   1  213.58    6.30
  12   1   1  191.48    7.70
  12   1   1  204.38    6.10
 -13  -1  -1  215.48    5.80
 -13  -1  -1  227.98    6.10
 -13  -1  -1  197.78   12.80
 -13  -1  -1  213.78    9.30
  13   1   1  232.28    8.60
  13   1   1  212.98    5.60
  13   1   1  226.28    7.00
  13   1   1  217.68    5.70
  13   1   1  230.88    8.70
  13   1   1  221.48    8.00
  13   1   1  217.18   11.10
 -14  -1  -1   25.50    4.40
 -14  -1  -1   27.80    6.80
  14   1   1   33.10    4.40
  14   1   1   22.40    5.70
  14   1   1   22.90    4.20
  14   1   1   32.10    3.70
  14   1   1   34.90    4.40
 -15  -1  -1   45.20    5.70
 -15  -1  -1   67.39    9.90
  15   1   1   54.89    7.30
  15   1   1   49.90    4.80
  15   1   1   53.59    5.60
  15   1   1   54.69    5.70
 -16  -1  -1   18.40    7.60
 -16  -1  -1   26.00    5.50
  16   1   1   14.10    7.50
  16   1   1   23.80    5.60
  16   1   1   30.20    5.80
  15  -2  -1   33.00   10.00
  15  -2  -1   35.40    5.00
  15  -2  -1   21.70    4.40
 -15   2   1   28.70    7.40
  14  -2  -1  111.59    7.20
  14  -2  -1  117.69   11.90
  14  -2  -1  115.39    6.80
 -14   2   1   97.89   11.10
  13  -2  -1  250.67    6.50
  13  -2  -1  265.37    8.30
  13  -2  -1  254.07    8.80
  13  -2  -1  243.68   15.70
 -13   2   1  262.77   13.90
  12  -2  -1    2.00    2.40
  12  -2  -1   -2.80    5.30
  12  -2  -1    5.30    2.20
  12  -2  -1    2.60    2.10
 -12   2   1   -1.40    3.80
  11  -2  -1   71.59    4.70
  11  -2  -1   72.59    3.10
  11  -2  -1   60.49    4.00
  11  -2  -1   73.29    3.20
  11  -2  -1   69.69    4.60
  11  -2  -1   76.69    8.30
 -11   2   1   68.99    8.40
 -11   2   1   68.19    7.60
  10  -2  -1  457.95   10.10
  10  -2  -1  448.96   11.00
  10  -2  -1  466.75   10.80
  10  -2  -1  459.45    9.50
  10  -2  -1  465.55   16.90
  10  -2  -1  465.45    9.60
 -10   2   1  449.26   15.60
 -10   2   1  458.15   16.40
 -10   2   1  471.25   13.30
   9  -2  -1  318.97    7.20
   9  -2  -1  317.87    8.50
   9  -2  -1  317.57    7.40
   9  -2  -1  315.17    7.20
   9  -2  -1  301.17   11.30
   9  -2  -1  324.97    8.10
  -9   2   1  307.37   10.00
  -9   2   1  303.27   11.90
  -9   2   1  303.77   12.60
   8  -2  -1   94.69    3.40
   8  -2  -1   89.29    6.30
   8  -2  -1   90.19    4.40
   8  -2  -1   91.39    3.40
   8  -2  -1   95.19    7.80
   8  -2  -1   86.19    3.30
   8  -2  -1   93.89    3.90
  -8   2   1   95.29    2.70
  -8   2   1   80.09    5.00
  -8   2   1   89.99    6.90
  -8   2   1   95.39    2.60
  -8   2   1   79.99    6.20
   7  -2  -1  357.26    7.30
   7  -2  -1  351.46   10.30
   7  -2  -1  361.76   12.10
   7  -2  -1  362.26    7.50
   7  -2  -1  337.37   12.20
   7  -2  -1  349.57    7.60
   7  -2  -1  348.87    8.80
   7  -2  -1  351.36    7.90
   7  -2  -1  366.06   12.70
   7  -2  -1  368.76   11.80
  -7   2   1  351.06   12.00
  -7   2   1  363.86    6.90
  -7   2   1  353.86    7.00
  -7   2   1  372.96   11.50
  -7   2   1  358.76    9.90
   6  -2  -1  216.88    9.30
   6  -2  -1  226.68    7.30
   6  -2  -1  216.08    6.30
   6  -2  -1  224.78    8.90
   6  -2  -1  206.68    4.90
   6  -2  -1  212.68    4.70
   6  -2  -1  222.78    8.20
   6  -2  -1  219.88    5.30
   6  -2  -1  208.78    8.40
  -6   2   1  216.08    8.00
  -6   2   1  210.18    4.50
  -6   2   1  203.68    8.30
  -6   2   1  211.68    4.80
  -6   2   1  206.78    6.80
   5  -2  -1  248.78    9.30
   5  -2  -1  247.08    8.60
   5  -2  -1  263.77    8.80
   5  -2  -1  244.68    5.60
   5  -2  -1  247.48    5.30
   5  -2  -1  261.57    7.30
   5  -2  -1  248.58    6.70
   5  -2  -1  259.87    8.20
   5  -2  -1  245.48    4.90
  -5   2   1  236.68    9.10
  -5   2   1  243.48    5.30
  -5   2   1  237.88    7.00
  -5   2   1  246.38    9.20
  -5   2   1  249.28    8.00
   4  -2  -1 1076.49   21.30
   4  -2  -1 1040.10   22.10
   4  -2  -1 1025.80   19.10
   4  -2  -1  918.81   17.70
   4  -2  -1 1065.49   21.40
   4  -2  -1 1019.50   17.10
   4  -2  -1 1091.99   20.70
   4  -2  -1 1039.20   18.00
   4  -2  -1 1007.00   17.70
   4  -2  -1 1064.49   19.60
  -4   2   1 1017.90   21.70
  -4   2   1 1021.90   19.20
  -4   2   1  994.20   19.40
  -4   2   1 1036.60   21.20
  -4   2   1 1018.70   20.20
  -4   2   1 1008.80   21.80
  -4   2   1 1028.70   17.50
  -4   2   1 1050.59   17.80
   3  -2  -1   65.59    3.00
   3  -2  -1   58.69    4.50
   3  -2  -1   54.29    2.10
   3  -2  -1   59.99    2.20
   3  -2  -1   59.99    3.70
   3  -2  -1   66.39    3.10
   3  -2  -1   64.79    3.30
   3  -2  -1   63.99    1.70
   3  -2  -1   61.69    2.40
   3  -2  -1   64.89    3.80
  -3   2   1   63.59    3.20
  -3   2   1   63.19    3.80
  -3   2   1   62.69    2.30
  -3   2   1   63.19    3.00
  -3   2   1   67.89    4.50
  -3   2   1   62.19    3.90
   2  -2  -1 1485.55   26.30
   2  -2  -1 1537.25   26.50
   2  -2  -1 1547.45   25.80
   2  -2  -1 1672.43   28.40
   2  -2  -1 1605.14   28.30
   2  -2  -1 1513.35   27.20
   2  -2  -1 1535.85   29.10
   2  -2  -1 1584.64   27.10
   2  -2  -1 1593.84   27.10
  -2   2   1 1569.84   28.30
  -2   2   1 1589.44   27.20
  -2   2   1 1548.65   26.90
  -2   2   1 1520.15   26.30
  -2   2   1 1591.24   28.40
   1  -2  -1  706.83   12.80
   1  -2  -1  696.23   13.00
   1  -2  -1  728.33   13.80
   1  -2  -1  693.63   12.50
   1  -2  -1  707.93   12.90
   1  -2  -1  707.03   13.40
   1  -2  -1  716.03   14.80
   1  -2  -1  738.73   12.70
  -1   2   1  706.73   12.80
  -1   2   1  737.93   14.00
  -1   2   1  706.13   12.30
  -1   2   1  704.83   13.80
  -1   2   1  691.73   13.40
  -1   2   1  717.93   12.40
  -1   2   1  705.83   13.00
   0  -2  -1 1517.95   26.90
   0  -2  -1 1650.03   26.70
   0  -2  -1 1560.64   26.70
   0  -2  -1 1538.35   26.40
   0  -2  -1 1573.54   26.70
   0  -2  -1 1548.65   26.60
   0   2   1 1557.04   26.50
   0   2   1 1607.04   26.60
   0   2   1 1574.04   26.90
   0   2   1 1512.95   26.80
   0   2   1 1564.34   26.50
   0   2   1 1522.35   26.40
  -1  -2  -1  544.05   10.60
  -1  -2  -1  547.45   10.60
  -1  -2  -1  536.05   10.60
  -1  -2  -1  526.35   10.10
  -1  -2  -1  540.95   10.50
   1   2   1  538.75   10.20
   1   2   1  545.35   10.60
   1   2   1  527.55   10.30
   1   2   1  528.75   10.60
   1   2   1  523.85   10.50
  -2  -2  -1    4.00    1.20
  -2  -2  -1    5.20    1.10
  -2  -2  -1    3.80    1.20
  -2  -2  -1    4.60    1.20
  -2  -2  -1    3.90    1.20
   2   2   1    4.40    1.00
   2   2   1    3.30    0.90
   2   2   1    4.70    1.30
   2   2   1    6.30    1.40
   2   2   1    4.00    1.20
  -3  -2  -1    0.90    0.90
  -3  -2  -1    1.20    1.10
  -3  -2  -1    0.30    0.90
  -3  -2  -1    1.50    0.80
  -3  -2  -1    1.80    1.00
  -3  -2  -1    1.60    1.00
   3   2   1    2.00    0.90
   3   2   1    0.70    1.00
   3   2   1    0.80    0.80
   3   2   1    2.20    1.00
   3   2   1    0.50    1.00
  -4  -2  -1  241.78    5.80
  -4  -2  -1  252.87    6.30
  -4  -2  -1  241.38    6.30
  -4  -2  -1  239.88    5.70
  -4  -2  -1  242.78    6.40
   4   2   1  240.98    6.50
   4   2   1  245.98    6.10
   4   2   1  241.28    5.90
   4   2   1  241.48    6.50
   4   2   1  238.18    6.00
   4   2   1  242.58    5.90
  -5  -2  -1  364.46   10.50
  -5  -2  -1  383.56    8.70
  -5  -2  -1  389.36    9.20
  -5  -2  -1  378.66    8.50
  -5  -2  -1  386.76    9.00
  -5  -2  -1  380.36    8.00
  -5  -2  -1  388.76    8.90
   5   2   1  373.16    8.60
   5   2   1  377.16    9.20
   5   2   1  394.66    9.00
   5   2   1  379.36    8.50
   5   2   1  388.06    8.40
   5   2   1  404.96    9.30
   5   2   1  397.76    8.60
  -6  -2  -1   22.00    3.40
  -6  -2  -1   22.70    2.70
  -6  -2  -1   21.00    1.90
  -6  -2  -1   25.80    2.60
  -6  -2  -1   26.20    2.40
  -6  -2  -1   19.90    2.30
  -6  -2  -1   28.60    3.00
   6   2   1   25.30    2.50
   6   2   1   22.80    2.40
   6   2   1   24.00    2.40
   6   2   1   21.10    2.40
   6   2   1   21.10    3.20
   6   2   1   24.80    3.00
   6   2   1   25.00    2.90
   6   2   1   24.80    3.00
  -7  -2  -1 1053.39   18.10
  -7  -2  -1 1022.70   20.60
  -7  -2  -1 1039.40   20.20
  -7  -2  -1 1042.40   20.10
  -7  -2  -1 1019.80   20.20
  -7  -2  -1 1015.00   23.50
  -7  -2  -1 1037.10   17.90
   7   2   1 1067.49   20.30
   7   2   1 1021.30   20.40
   7   2   1 1039.50   19.70
   7   2   1 1077.59   21.30
   7   2   1 1090.19   23.00
   7   2   1 1035.00   19.30
   7   2   1 1021.70   20.60
   7   2   1 1042.30   19.90
  -8  -2  -1   49.50    3.40
  -8  -2  -1   53.79    3.70
  -8  -2  -1   43.30    5.10
  -8  -2  -1   45.60    3.60
  -8  -2  -1   47.50    4.00
   8   2   1   45.40    4.10
   8   2   1   46.50    3.10
   8   2   1   44.70    3.30
   8   2   1   44.30    4.40
   8   2   1   34.70    4.20
   8   2   1   43.50    3.80
   8   2   1   46.40    3.00
   8   2   1   41.30    3.70
  -9  -2  -1  128.09    5.10
  -9  -2  -1  125.19    5.80
  -9  -2  -1  130.49    6.10
  -9  -2  -1  124.29    8.00
   9   2   1  119.49    4.90
   9   2   1  138.19    6.00
   9   2   1  121.39    6.90
   9   2   1  119.19    4.60
   9   2   1  118.39    5.60
   9   2   1  124.19    6.10
   9   2   1  125.19    5.30
 -10  -2  -1   12.50    3.00
 -10  -2  -1   18.50    4.60
 -10  -2  -1   16.70    2.30
 -10  -2  -1   13.40    2.40
 -10  -2  -1   15.70    2.80
  10   2   1   15.00    2.10
  10   2   1   14.50    3.20
  10   2   1   22.70    4.50
  10   2   1   17.80    3.00
  10   2   1   18.50    2.90
  10   2   1   14.90    2.50
 -11  -2  -1  414.96   10.30
 -11  -2  -1  414.46   11.60
 -11  -2  -1  399.76   15.60
  11   2   1  429.36   11.40
  11   2   1  405.46    9.30
  11   2   1  409.56   11.50
  11   2   1  416.16    9.30
  11   2   1  405.46   10.70
  11   2   1  418.96   11.80
  11   2   1  413.26   12.40
 -12  -2  -1  278.27   13.80
 -12  -2  -1  292.97   10.10
 -12  -2  -1  277.37   10.60
 -12  -2  -1  292.57    8.40
  12   2   1  288.87    6.90
  12   2   1  293.47    8.80
  12   2   1  311.07   11.00
  12   2   1  289.67    9.50
  12   2   1  285.07    6.90
  12   2   1  290.77    9.80
  12   2   1  306.47   10.20
 -13  -2  -1   12.40    2.80
 -13  -2  -1    4.50    4.20
 -13  -2  -1   18.50    3.60
 -13  -2  -1   10.70    2.50
  13   2   1   15.70    3.40
  13   2   1    8.80    3.30
  13   2   1   12.30    3.30
  13   2   1   10.70    4.00
  13   2   1   10.50    2.70
 -14  -2  -1   35.40    3.60
 -14  -2  -1   36.30    4.40
 -14  -2  -1   29.00    7.10
 -14  -2  -1   38.60    4.80
  14   2   1   36.70    4.70
  14   2   1   37.30    5.60
  14   2   1   35.40    4.50
  14   2   1   41.20    5.10
  14   2   1   27.40    5.10
 -15  -2  -1  147.19    6.30
 -15  -2  -1  149.19    5.80
 -15  -2  -1  134.49   12.90
 -15  -2  -1  146.39    8.80
  15   2   1  137.89    8.60
  15   2   1  143.49    9.40
  15   2   1  160.48    7.50
  15   2   1  157.38    9.50
 -16  -2  -1   63.79    6.50
 -16  -2  -1   50.19    9.70
  16   2   1   60.99    5.70
  16   2   1   54.79    6.70
  16   2   1   64.19    5.90
  16   2   1   69.29    7.20
  14  -3  -1   87.99    7.00
  14  -3  -1   82.09    5.30
  14  -3  -1   83.49   13.40
  14  -3  -1   80.89    6.30
 -14   3   1  101.99   11.30
  13  -3  -1   42.20    8.40
  13  -3  -1   31.10    3.80
  13  -3  -1   24.40    3.20
  13  -3  -1   30.90    3.80
 -13   3   1   34.50    6.60
  12  -3  -1  408.16   18.40
  12  -3  -1  392.06   11.00
  12  -3  -1  388.26   10.30
  12  -3  -1  372.06    9.50
 -12   3   1  370.96   17.10
 -12   3   1  401.36   16.00
  11  -3  -1  180.28   13.20
  11  -3  -1  184.98    7.50
  11  -3  -1  179.58    6.50
  11  -3  -1  179.08    5.70
 -11   3   1  180.38   11.50
 -11   3   1  165.18   10.20
  10  -3  -1   76.79    3.60
  10  -3  -1   81.99    4.50
  10  -3  -1   73.39    5.50
  10  -3  -1   82.59    9.80
 -10   3   1   83.99    7.60
 -10   3   1   74.29    8.00
   9  -3  -1  385.06    8.30
   9  -3  -1  400.96    9.30
   9  -3  -1  389.26   10.80
   9  -3  -1  386.36   15.50
  -9   3   1  389.46   14.60
  -9   3   1  402.66   13.70
   8  -3  -1  379.56   14.50
   8  -3  -1  392.46    8.70
   8  -3  -1  370.66   10.30
   8  -3  -1  380.86    7.50
   8  -3  -1  352.96   12.00
   8  -3  -1  366.66   13.10
   8  -3  -1  383.96    7.40
   8  -3  -1  381.56    7.70
  -8   3   1  368.16   13.30
   7  -3  -1   42.00    2.70
   7  -3  -1   40.60    3.80
   7  -3  -1   37.30    4.10
   7  -3  -1   39.60    2.00
   7  -3  -1   38.90    5.60
   7  -3  -1   38.60    2.00
   7  -3  -1   37.50    2.20
   7  -3  -1   44.40    5.60
  -7   3   1   38.20    4.10
  -7   3   1   46.60    4.90
  -7   3   1   34.20    5.40
  -7   3   1   43.00    5.30
   6  -3  -1  896.41   19.10
   6  -3  -1  929.11   20.50
   6  -3  -1  900.61   16.20
   6  -3  -1  924.41   21.60
   6  -3  -1  899.71   15.70
   6  -3  -1  901.21   18.50
   6  -3  -1  888.21   22.20
   6  -3  -1  894.11   16.20
   6  -3  -1  918.81   21.70
   6  -3  -1  894.71   15.50
  -6   3   1  891.01   19.20
  -6   3   1  871.31   19.80
  -6   3   1  876.11   15.20
  -6   3   1  897.61   21.30
  -6   3   1  910.81   15.10
  -6   3   1  890.41   22.20
   5  -3  -1  376.36   11.50
   5  -3  -1  356.46    9.40
   5  -3  -1  359.46    7.30
   5  -3  -1  353.66   11.20
   5  -3  -1  363.16    7.20
   5  -3  -1  372.36   10.50
   5  -3  -1  341.27   12.00
   5  -3  -1  356.16    6.80
   5  -3  -1  366.76    9.70
  -5   3   1  356.16   11.10
  -5   3   1  354.56   11.60
  -5   3   1  363.26    7.10
  -5   3   1  357.36    6.80
  -5   3   1  363.06   10.10
   4  -3  -1  388.86    8.20
   4  -3  -1  391.96   11.30
   4  -3  -1  418.36    9.80
   4  -3  -1  401.16    7.40
   4  -3  -1  400.36    9.80
   4  -3  -1  405.16   10.20
   4  -3  -1  397.16    8.00
   4  -3  -1  418.26   11.60
   4  -3  -1  403.36    7.80
   4  -3  -1  402.76   12.40
  -4   3   1  394.36    9.90
  -4   3   1  356.56   11.20
  -4   3   1  394.96    9.80
  -4   3   1  396.26    7.70
  -4   3   1  381.36    7.80
  -4   3   1  387.06   11.20
   3  -3  -1 1309.87   23.40
   3  -3  -1 1314.87   25.10
   3  -3  -1 1414.26   25.00
   3  -3  -1 1376.76   26.70
   3  -3  -1 1369.76   25.00
   3  -3  -1 1340.57   23.20
   3  -3  -1 1331.57   22.90
   3  -3  -1 1451.25   26.70
   3  -3  -1 1377.96   27.80
   3  -3  -1 1338.77   23.70
  -3   3   1 1314.67   26.50
  -3   3   1 1358.36   24.80
  -3   3   1 1366.46   23.40
  -3   3   1 1358.06   25.20
  -3   3   1 1347.77   26.50
   2  -3  -1 1443.16   26.50
   2  -3  -1 1431.16   25.00
   2  -3  -1 1444.26   25.30
   2  -3  -1 1548.65   27.70
   2  -3  -1 1456.35   24.70
   2  -3  -1 1517.15   26.20
   2  -3  -1 1458.65   28.50
   2  -3  -1 1280.17   26.60
   2  -3  -1 1449.06   25.40
  -2   3   1 1488.75   27.50
  -2   3   1 1479.75   27.60
  -2   3   1 1478.05   26.60
  -2   3   1 1447.36   25.40
  -2   3   1 1450.55   25.10
   1  -3  -1   29.80    2.10
   1  -3  -1   27.60    2.20
   1  -3  -1   35.60    2.90
   1  -3  -1   31.10    2.20
   1  -3  -1   28.60    2.70
   1  -3  -1   28.40    2.30
  -1   3   1   33.10    1.80
  -1   3   1   30.70    1.80
  -1   3   1   31.20    2.80
  -1   3   1   28.80    2.10
  -1   3   1   33.00    2.80
   0  -3  -1  598.94   11.80
   0  -3  -1  620.74   12.20
   0  -3  -1  611.54   12.70
   0  -3  -1  622.34   12.40
   0  -3  -1  609.34   12.10
   0   3   1  606.04   12.60
   0   3   1  622.14   11.90
   0   3   1  617.14   12.40
   0   3   1  629.04   12.50
   0   3   1  616.04   11.90
   0   3   1  609.74   12.10
  -1  -3  -1 2597.04   44.20
  -1  -3  -1 2622.84   44.20
  -1  -3  -1 2602.14   44.20
  -1  -3  -1 2616.84   43.70
  -1  -3  -1 2554.74   43.90
   1   3   1 2567.44   43.70
   1   3   1 2539.95   44.30
   1   3   1 2629.34   43.90
   1   3   1 2620.44   43.90
   1   3   1 2551.94   44.20
  -2  -3  -1   14.70    1.80
  -2  -3  -1   14.70    1.80
   2   3   1   11.90    1.60
   2   3   1   19.50    2.20
   2   3   1   11.20    1.60
   2   3   1   19.00    2.30
  -3  -3  -1   32.40    2.80
  -3  -3  -1   34.20    2.90
  -3  -3  -1   31.00    2.40
  -3  -3  -1   33.40    2.70
  -3  -3  -1   32.70    2.70
   3   3   1   34.60    2.60
   3   3   1   35.20    2.50
   3   3   1   29.20    2.70
   3   3   1   35.20    2.60
   3   3   1   35.30    2.90
  -4  -3  -1  165.28    5.70
  -4  -3  -1  171.48    5.20
  -4  -3  -1  163.58    5.60
  -4  -3  -1  165.38    5.50
  -4  -3  -1  168.68    5.00
   4   3   1  163.48    5.70
   4   3   1  169.98    5.30
   4   3   1  162.38    5.10
   4   3   1  159.68    5.60
   4   3   1  168.38    5.20
  -5  -3  -1  232.18    7.10
  -5  -3  -1  238.88    7.10
  -5  -3  -1  237.78    6.40
  -5  -3  -1  238.78    6.70
  -5  -3  -1  244.48    7.20
   5   3   1  237.38    7.20
   5   3   1  235.48    7.40
   5   3   1  234.08    6.70
   5   3   1  244.68    6.80
   5   3   1  239.28    6.50
  -6  -3  -1   53.09    3.10
  -6  -3  -1   56.89    3.80
  -6  -3  -1   59.59    3.80
  -6  -3  -1   57.79    3.80
  -6  -3  -1   47.40    3.50
   6   3   1   48.60    3.40
   6   3   1   52.09    3.60
   6   3   1   50.39    3.10
   6   3   1   57.99    3.90
   6   3   1   58.79    3.40
   6   3   1   49.99    4.00
  -7  -3  -1  106.19    4.80
  -7  -3  -1   98.39    4.60
  -7  -3  -1  101.89    4.70
  -7  -3  -1  108.49    5.00
  -7  -3  -1   97.19    4.00
  -7  -3  -1  108.09    6.40
  -7  -3  -1  107.49    5.00
   7   3   1  102.19    4.50
   7   3   1  107.99    4.70
   7   3   1  104.19    5.20
   7   3   1  106.39    5.00
   7   3   1  102.19    5.20
   7   3   1  106.39    4.20
  -8  -3  -1   40.90    3.90
  -8  -3  -1   40.90    3.80
  -8  -3  -1   41.10    3.70
  -8  -3  -1   41.80    5.50
  -8  -3  -1   45.90    3.80
  -8  -3  -1   42.70    2.90
  -8  -3  -1   45.10    3.40
   8   3   1   39.00    3.60
   8   3   1   46.10    4.10
   8   3   1   43.20    3.10
   8   3   1   38.80    4.70
   8   3   1   38.20    3.30
   8   3   1   46.20    4.30
   8   3   1   40.70    4.10
  -9  -3  -1    5.20    2.10
  -9  -3  -1    4.10    1.90
  -9  -3  -1    5.80    1.50
  -9  -3  -1    3.60    1.90
  -9  -3  -1    3.30    1.20
  -9  -3  -1    2.10    2.80
  -9  -3  -1    3.70    2.10
   9   3   1    2.40    2.10
   9   3   1    7.90    2.90
   9   3   1    4.30    1.70
   9   3   1    3.00    1.70
   9   3   1    4.20    1.90
   9   3   1    1.20    2.00
 -10  -3  -1   68.39    7.40
 -10  -3  -1   80.79    5.30
 -10  -3  -1   85.69    5.00
 -10  -3  -1   71.09    5.30
 -10  -3  -1   85.89    5.30
  10   3   1   84.09    4.90
  10   3   1   66.39    5.50
  10   3   1   77.59    5.50
  10   3   1   77.29    4.00
  10   3   1   71.59    5.10
  10   3   1   99.49    6.90
 -11  -3  -1  391.16   11.30
 -11  -3  -1  400.56   11.40
 -11  -3  -1  385.16   11.00
 -11  -3  -1  369.56   15.20
 -11  -3  -1  392.76   10.80
  11   3   1  378.56   13.40
  11   3   1  379.56    8.80
  11   3   1  389.36   12.10
  11   3   1  382.26   11.20
  11   3   1  375.46   11.60
 -12  -3  -1   58.79    5.20
 -12  -3  -1   58.89    5.60
 -12  -3  -1   58.79    5.00
  12   3   1   60.99    5.30
  12   3   1   60.09    6.30
  12   3   1   68.59    6.20
  12   3   1   60.29    3.30
  12   3   1   54.29    3.20
  12   3   1   69.89    5.80
 -13  -3  -1   64.49    5.70
 -13  -3  -1   49.00    7.40
 -13  -3  -1   65.59    6.00
 -13  -3  -1   62.49    5.30
  13   3   1   62.09    5.60
  13   3   1   57.29    6.80
  13   3   1   61.19    6.40
  13   3   1   54.59    6.40
 -14  -3  -1  137.19   12.10
 -14  -3  -1  139.89    7.60
 -14  -3  -1  123.69    6.50
  14   3   1  130.99    8.50
  14   3   1  151.88    8.80
  14   3   1  146.69    7.50
  14   3   1  135.69    8.60
 -15  -3  -1    2.40    5.30
 -15  -3  -1    2.30    3.50
 -15  -3  -1   -1.50    3.30
  15   3   1    4.50    4.30
  15   3   1    4.50    4.50
  15   3   1    2.80    3.40
  15   3   1   -1.50    4.30
 -16  -3  -1   23.40    7.50
 -16  -3  -1   28.80    5.00
 -16  -3  -1   21.20    4.00
  16   3   1   28.20    8.10
  16   3   1   19.10    5.90
  16   3   1   24.60    5.60
  16   3   1   11.70    5.30
  14  -4  -1  122.89    7.70
  14  -4  -1  126.39   14.00
  14  -4  -1  117.49    8.70
  14  -4  -1  101.39    6.90
 -14   4   1  134.99   12.10
  13  -4  -1  445.86   11.00
  13  -4  -1  436.86   11.80
  13  -4  -1  368.86   25.50
  13  -4  -1  475.65   13.50
 -13   4   1  465.35   18.10
 -13   4   1  458.25   20.30
  12  -4  -1   55.89    6.70
  12  -4  -1   46.60    4.20
  12  -4  -1   54.09    5.20
  12  -4  -1   56.49    9.30
 -12   4   1   55.79    7.50
 -12   4   1   43.20    7.00
  11  -4  -1  260.97    8.10
  11  -4  -1  269.97    7.10
  11  -4  -1  271.47   10.10
  11  -4  -1  277.37   15.80
 -11   4   1  270.47   14.00
 -11   4   1  274.27   12.60
  10  -4  -1   -0.90    1.40
  10  -4  -1   -0.10    4.90
  10  -4  -1   -0.50    2.00
  10  -4  -1    1.60    2.90
 -10   4   1    3.20    4.00
 -10   4   1   -0.40    3.20
   9  -4  -1   42.80    5.20
   9  -4  -1   40.70    3.70
   9  -4  -1   35.10    2.70
   9  -4  -1   37.00    6.60
  -9   4   1   44.00    5.70
  -9   4   1   35.50    5.90
   8  -4  -1   68.89    3.80
   8  -4  -1   69.29    2.90
   8  -4  -1   69.49    7.90
   8  -4  -1   64.79    5.40
  -8   4   1   73.99    8.20
  -8   4   1   75.09    6.10
  -8   4   1   53.19    6.70
   7  -4  -1  686.03   18.10
   7  -4  -1  662.73   15.90
   7  -4  -1  661.23   13.20
   7  -4  -1  672.63   11.90
   7  -4  -1  687.73   20.20
   7  -4  -1  659.33   12.30
   7  -4  -1  661.53   12.10
  -7   4   1  642.64   18.50
  -7   4   1  681.83   17.10
  -7   4   1  656.03   19.80
   6  -4  -1  118.39    9.60
   6  -4  -1  102.49    6.50
   6  -4  -1  118.59    6.50
   6  -4  -1  113.69    5.90
   6  -4  -1  111.49    8.30
   6  -4  -1  110.59    3.90
   6  -4  -1  112.49    3.70
   6  -4  -1  107.09    8.90
   6  -4  -1  105.49    3.20
   6  -4  -1  109.59    3.30
  -6   4   1  112.29    6.10
   5  -4  -1  419.16   14.30
   5  -4  -1  442.56    8.90
   5  -4  -1  444.76   12.10
   5  -4  -1  432.96    8.60
   5  -4  -1  442.56   11.50
   5  -4  -1  437.96    9.10
   5  -4  -1  470.25   13.80
   5  -4  -1  430.66   11.50
   5  -4  -1  465.95   14.00
  -5   4   1  435.96    8.50
  -5   4   1  441.76   11.70
  -5   4   1  438.66   13.60
  -5   4   1  433.96   11.70
  -5   4   1  432.56    8.50
  -5   4   1  429.76   13.10
   4  -4  -1 2004.10   37.90
   4  -4  -1 2007.60   37.50
   4  -4  -1 1959.30   35.20
   4  -4  -1 1930.11   32.90
   4  -4  -1 1907.41   33.20
   4  -4  -1 1886.91   35.40
   4  -4  -1 1895.31   38.70
   4  -4  -1 1894.31   32.90
   4  -4  -1 1900.91   32.40
   4  -4  -1 1974.10   35.50
  -4   4   1 1924.21   35.60
  -4   4   1 1882.61   37.20
  -4   4   1 1920.01   32.80
  -4   4   1 1875.71   37.50
  -4   4   1 1904.21   35.10
  -4   4   1 1900.31   32.60
   3  -4  -1  221.28    7.50
   3  -4  -1  223.98    6.10
   3  -4  -1  232.78    7.00
   3  -4  -1  222.68    5.40
   3  -4  -1  234.98    8.50
   3  -4  -1  234.58    9.60
   3  -4  -1  220.68    5.90
   3  -4  -1  231.78    7.00
   3  -4  -1  224.18    5.80
  -3   4   1  214.58    8.10
  -3   4   1  229.08    5.70
  -3   4   1  216.38    8.20
  -3   4   1  232.78    7.50
   2  -4  -1  112.69    4.30
   2  -4  -1  116.09    4.50
   2  -4  -1  108.69    4.20
   2  -4  -1  116.69    5.20
   2  -4  -1  116.79    4.00
   2  -4  -1  113.39    4.10
   2  -4  -1  106.79    3.90
  -2   4   1  109.29    2.70
  -2   4   1  113.19    5.10
  -2   4   1  113.79    5.60
  -2   4   1  107.29    3.80
  -2   4   1   99.09    4.30
  -2   4   1  111.09    2.70
  -2   4   1  112.49    5.50
   1  -4  -1  856.71   16.60
   1  -4  -1  854.01   16.30
   1  -4  -1  857.71   16.60
   1  -4  -1  859.11   16.80
   1  -4  -1  861.21   17.80
  -1   4   1  868.91   18.00
  -1   4   1  846.82   15.60
  -1   4   1  857.41   15.60
  -1   4   1  878.91   17.00
  -1   4   1  861.11   16.40
  -1   4   1  866.81   17.70
   0  -4  -1    1.50    1.00
   0  -4  -1    2.70    1.20
   0  -4  -1    0.70    1.40
   0  -4  -1    1.80    1.10
   0  -4  -1    3.20    1.30
   0   4   1    2.50    1.40
   0   4   1    0.90    1.10
   0   4   1    1.10    1.50
   0   4   1    1.50    1.00
   0   4   1    1.20    1.00
   0   4   1    0.80    1.00
  -1  -4  -1    8.40    1.40
  -1  -4  -1    7.80    1.50
  -1  -4  -1    8.50    1.60
  -1  -4  -1   10.90    2.10
  -1  -4  -1    9.90    1.60
   1   4   1   14.60    1.90
   1   4   1   11.60    2.00
   1   4   1   10.40    1.70
   1   4   1   12.70    2.00
   1   4   1   10.10    1.70
  -2  -4  -1  107.99    4.70
  -2  -4  -1  104.29    4.60
  -2  -4  -1  113.59    4.50
  -2  -4  -1  105.19    4.20
  -2  -4  -1  103.59    4.70
   2   4   1  108.19    4.30
   2   4   1  102.59    4.70
   2   4   1  106.99    4.60
   2   4   1  109.59    4.30
  -3  -4  -1  515.05   12.20
  -3  -4  -1  506.05   11.80
  -3  -4  -1  521.25   12.20
  -3  -4  -1  516.95   11.70
  -3  -4  -1  511.05   11.30
   3   4   1  509.55   11.60
   3   4   1  522.55   11.80
   3   4   1  514.15   11.70
   3   4   1  521.35   11.60
   3   4   1  525.05   12.30
  -4  -4  -1  242.28    7.80
  -4  -4  -1  244.48    7.50
  -4  -4  -1  243.88    7.20
  -4  -4  -1  251.47    7.00
  -4  -4  -1  245.28    7.70
   4   4   1  246.88    7.20
   4   4   1  251.47    7.90
   4   4   1  238.98    7.50
   4   4   1  247.78    7.10
   4   4   1  245.58    7.10
  -5  -4  -1  641.14   14.30
  -5  -4  -1  604.84   14.20
  -5  -4  -1  610.94   14.20
  -5  -4  -1  624.14   13.40
  -5  -4  -1  618.64   13.30
   5   4   1  613.64   13.20
   5   4   1  615.64   13.70
   5   4   1  594.14   14.40
   5   4   1  621.24   13.70
   5   4   1  601.24   14.00
  -6  -4  -1  197.28    6.20
  -6  -4  -1  198.18    7.20
  -6  -4  -1  191.58    6.60
  -6  -4  -1  193.38    7.00
  -6  -4  -1  190.18    6.90
  -6  -4  -1  185.68    6.10
   6   4   1  181.48    7.20
   6   4   1  181.38    6.50
   6   4   1  191.68    6.10
   6   4   1  181.58    6.50
   6   4   1  188.58    7.00
  -7  -4  -1  389.76   10.90
  -7  -4  -1  406.96   10.40
  -7  -4  -1  396.16   11.00
  -7  -4  -1  402.86   11.00
  -7  -4  -1  399.86    9.90
   7   4   1  413.96   11.60
   7   4   1  395.16    9.70
   7   4   1  407.96   10.60
   7   4   1  395.16   11.00
   7   4   1  398.56   10.50
  -8  -4  -1  151.68    6.60
  -8  -4  -1  138.79    6.00
  -8  -4  -1  154.78    6.70
  -8  -4  -1  160.98    6.40
  -8  -4  -1  148.79    6.50
  -8  -4  -1  156.68    5.70
   8   4   1  145.39    6.30
   8   4   1  153.88    6.50
   8   4   1  145.49    5.40
   8   4   1  157.58    7.10
   8   4   1  145.29    6.10
   8   4   1  150.38    6.70
  -9  -4  -1 1146.79   22.10
  -9  -4  -1 1166.98   24.30
  -9  -4  -1 1152.28   23.40
  -9  -4  -1 1142.69   23.10
  -9  -4  -1 1163.58   24.10
  -9  -4  -1 1143.69   23.30
   9   4   1 1144.29   23.70
   9   4   1 1142.29   24.20
   9   4   1 1166.88   24.00
   9   4   1 1167.38   23.50
   9   4   1 1136.19   24.90
   9   4   1 1161.58   22.00
 -10  -4  -1  559.94   14.80
 -10  -4  -1  544.35   13.80
 -10  -4  -1  589.94   12.50
 -10  -4  -1  579.74   14.60
 -10  -4  -1  564.24   13.90
 -10  -4  -1  556.14   18.20
 -10  -4  -1  576.74   13.00
  10   4   1  578.04   12.50
  10   4   1  576.44   14.60
  10   4   1  563.64   15.00
  10   4   1  556.74   14.90
  10   4   1  582.94   14.20
  10   4   1  562.44   15.60
 -11  -4  -1    9.10    4.00
 -11  -4  -1   11.20    3.00
 -11  -4  -1    6.10    2.50
 -11  -4  -1    9.20    2.90
 -11  -4  -1   10.10    1.50
 -11  -4  -1    8.50    2.70
 -11  -4  -1    7.00    1.60
  11   4   1    8.80    3.10
  11   4   1    6.40    3.10
  11   4   1    5.80    2.50
  11   4   1    7.80    2.10
  11   4   1   10.30    4.30
  11   4   1    8.90    2.90
 -12  -4  -1  591.94   14.70
 -12  -4  -1  597.14   15.80
 -12  -4  -1  587.74   15.00
 -12  -4  -1  576.44   20.50
 -12  -4  -1  577.64   14.60
  12   4   1  576.84   11.80
  12   4   1  599.24   16.20
  12   4   1  533.15   17.40
  12   4   1  579.34   15.70
  12   4   1  579.94   16.70
 -13  -4  -1  347.17   11.90
 -13  -4  -1  317.97   15.90
  13   4   1  325.77   11.60
  13   4   1  344.67   12.20
  13   4   1  339.07   12.30
  13   4   1  294.97   14.60
 -14  -4  -1    3.80    5.30
 -14  -4  -1    6.60    3.90
 -14  -4  -1    5.50    3.80
 -14  -4  -1   10.40    3.30
  14   4   1    4.50    4.00
  14   4   1    1.30    3.30
  14   4   1    6.00    4.10
  14   4   1    5.70    4.10
 -15  -4  -1  369.56   11.90
 -15  -4  -1  370.86   18.50
 -15  -4  -1  333.37   11.50
  15   4   1  381.26   14.50
  15   4   1  358.76   14.10
  15   4   1  348.17   14.10
  15   4   1  340.07   12.20
 -16  -4  -1   70.89    7.10
 -16  -4  -1   45.10    8.70
 -16  -4  -1   62.59    7.70
  16   4   1   52.59    7.20
  16   4   1   66.89    7.60
  16   4   1   53.69    7.20
  16   4   1   65.09    7.30
  13  -5  -1    9.00    3.20
  13  -5  -1    7.30    5.00
  13  -5  -1   10.20    3.70
  13  -5  -1    3.40    9.10
 -13   5   1    2.20    5.70
 -13   5   1    1.50    5.30
  12  -5  -1  199.18    8.00
  12  -5  -1  206.28   17.40
  12  -5  -1  190.68    6.80
  12  -5  -1  186.88   10.30
 -12   5   1  223.68   12.60
 -12   5   1  192.08   13.70
  11  -5  -1   34.20    3.70
  11  -5  -1   36.00    5.20
  11  -5  -1   39.30    3.90
  11  -5  -1   45.90    8.80
 -11   5   1   31.60    5.80
 -11   5   1   43.10    7.20
  10  -5  -1   11.50    2.70
  10  -5  -1    9.20    2.00
  10  -5  -1   11.90    6.40
  10  -5  -1   11.50    3.80
 -10   5   1    7.40    3.90
 -10   5   1    6.20    4.10
   9  -5  -1  163.38    6.10
   9  -5  -1  151.68    8.30
   9  -5  -1  153.58   12.40
   9  -5  -1  152.08    4.90
  -9   5   1  145.29    8.70
  -9   5   1  136.59    9.80
   8  -5  -1  366.96    8.30
   8  -5  -1  402.46   12.40
   8  -5  -1  385.46   16.50
   8  -5  -1  378.86    9.40
  -8   5   1  382.66   14.70
  -8   5   1  375.56   16.00
  -8   5   1  380.56   12.80
   7  -5  -1   10.20    2.10
   7  -5  -1    7.80    1.50
   7  -5  -1   10.60    4.40
   7  -5  -1   10.00    1.40
   7  -5  -1    8.40    4.10
   7  -5  -1    9.40    1.20
   7  -5  -1    6.50    2.70
  -7   5   1   15.70    4.40
  -7   5   1    6.50    2.90
  -7   5   1    6.90    3.70
   6  -5  -1  366.86    8.60
   6  -5  -1  361.96   11.90
   6  -5  -1  348.07    7.60
   6  -5  -1  353.36    7.90
   6  -5  -1  358.96    8.00
   6  -5  -1  360.46   14.70
   6  -5  -1  370.56   11.30
  -6   5   1  348.17    6.80
  -6   5   1  350.36   13.30
  -6   5   1  349.37   12.80
  -6   5   1  354.06    6.80
  -6   5   1  349.57   11.10
   5  -5  -1  752.12   14.80
   5  -5  -1  761.52   14.60
   5  -5  -1  757.42   17.80
   5  -5  -1  752.72   14.40
   5  -5  -1  760.72   18.00
   5  -5  -1  765.12   15.10
   5  -5  -1  754.32   21.20
   5  -5  -1  743.33   17.50
  -5   5   1  760.52   14.20
  -5   5   1  750.12   13.90
  -5   5   1  755.52   18.00
   4  -5  -1  193.88    7.20
   4  -5  -1  184.48    7.50
   4  -5  -1  178.18    5.60
   4  -5  -1  192.88    5.60
   4  -5  -1  192.18    7.20
   4  -5  -1  192.68    5.30
   4  -5  -1  183.18    9.70
   4  -5  -1  190.98    5.70
  -4   5   1  181.68    7.50
  -4   5   1  179.78    8.30
  -4   5   1  189.78    5.20
   3  -5  -1   36.00    2.90
   3  -5  -1   36.20    4.10
   3  -5  -1   39.60    3.60
   3  -5  -1   28.70    4.30
   3  -5  -1   39.00    3.00
   3  -5  -1   34.20    3.50
   3  -5  -1   33.50    2.80
   3  -5  -1   39.10    3.00
  -3   5   1   36.00    4.50
  -3   5   1   34.20    2.60
  -3   5   1   35.80    4.10
  -3   5   1   38.90    4.60
  -3   5   1   36.30    3.00
   2  -5  -1  104.79    4.60
   2  -5  -1   98.19    4.40
   2  -5  -1   97.39    5.50
   2  -5  -1  100.09    4.40
   2  -5  -1  102.89    4.50
   2  -5  -1  101.99    4.20
   2  -5  -1   93.69    4.60
  -2   5   1   99.09    2.80
  -2   5   1   98.49    5.80
  -2   5   1  107.59    4.10
  -2   5   1  100.29    4.60
  -2   5   1   99.59    2.90
  -2   5   1  104.39    5.90
  -2   5   1  101.09    5.50
   1  -5  -1  323.87    8.50
   1  -5  -1  299.47    8.10
   1  -5  -1  302.07    8.10
   1  -5  -1  292.57    7.70
   1  -5  -1  292.47    9.20
   1  -5  -1  291.27    8.20
  -1   5   1  295.67    9.30
  -1   5   1  305.27    8.40
  -1   5   1  302.47    7.00
  -1   5   1  303.97    7.80
  -1   5   1  296.87    9.20
  -1   5   1  295.27    7.00
   0  -5  -1    4.00    2.00
   0  -5  -1   -0.10    1.30
   0  -5  -1    3.40    1.50
   0  -5  -1    1.10    1.30
   0  -5  -1   -0.90    1.10
   0   5   1    1.50    1.50
   0   5   1    0.60    1.10
   0   5   1    2.10    1.30
   0   5   1    3.50    1.90
   0   5   1    1.40    1.30
   0   5   1    4.20    2.00
  -1  -5  -1  328.37    9.10
  -1  -5  -1  322.47    8.40
  -1  -5  -1  327.67    9.40
  -1  -5  -1  314.07    9.10
  -1  -5  -1  318.97    8.90
   1   5   1  327.47    9.20
   1   5   1  318.97    8.40
   1   5   1  312.47    9.20
   1   5   1  310.77    8.40
   1   5   1  316.47    8.30
  -2  -5  -1   92.39    4.40
  -2  -5  -1   97.19    5.10
  -2  -5  -1   99.59    5.00
  -2  -5  -1  100.89    5.00
  -2  -5  -1  100.09    4.80
   2   5   1   85.99    5.00
   2   5   1   95.69    5.00
   2   5   1   96.29    4.50
   2   5   1  100.99    4.60
  -3  -5  -1  373.36   10.20
  -3  -5  -1  395.26   10.30
  -3  -5  -1  392.16   10.60
  -3  -5  -1  372.76    9.60
  -3  -5  -1  371.66   10.50
   3   5   1  383.86   10.20
   3   5   1  380.86   10.00
   3   5   1  367.06   10.60
   3   5   1  383.16    9.90
   3   5   1  374.76    9.90
  -4  -5  -1  276.07    8.00
  -4  -5  -1  266.07    8.30
  -4  -5  -1  280.27    8.60
  -4  -5  -1  272.37    8.90
  -4  -5  -1  285.47    8.90
   4   5   1  271.67    8.20
   4   5   1  278.27    8.30
   4   5   1  264.17    8.90
   4   5   1  271.27    8.20
  -5  -5  -1 1822.22   33.80
  -5  -5  -1 1841.82   35.20
  -5  -5  -1 1853.81   35.00
  -5  -5  -1 1852.31   34.00
  -5  -5  -1 1821.72   34.70
   5   5   1 1823.02   35.30
   5   5   1 1865.31   34.70
   5   5   1 1844.92   34.20
   5   5   1 1828.32   34.20
   5   5   1 1847.32   33.80
  -6  -5  -1  113.59    5.20
  -6  -5  -1  112.49    5.80
  -6  -5  -1  114.59    5.60
  -6  -5  -1  102.69    5.60
  -6  -5  -1  116.09    6.10
  -6  -5  -1  103.79    5.10
   6   5   1  107.79    5.30
   6   5   1  103.99    6.00
   6   5   1  111.09    5.80
   6   5   1  110.29    5.20
   6   5   1  105.59    5.40
  -7  -5  -1 1474.65   29.60
  -7  -5  -1 1505.65   29.70
  -7  -5  -1 1499.85   28.10
  -7  -5  -1 1465.65   28.70
  -7  -5  -1 1472.45   28.30
  -7  -5  -1 1477.25   29.80
   7   5   1 1468.25   28.80
   7   5   1 1464.05   29.40
   7   5   1 1445.86   30.10
   7   5   1 1508.45   29.10
   7   5   1 1462.05   27.90
  -8  -5  -1 1173.88   25.20
  -8  -5  -1 1185.48   23.70
  -8  -5  -1 1195.08   25.20
  -8  -5  -1 1222.68   25.30
  -8  -5  -1 1202.48   24.30
   8   5   1 1198.78   24.70
   8   5   1 1147.49   25.70
   8   5   1 1178.58   24.30
   8   5   1 1161.98   24.90
   8   5   1 1156.58   23.00
  -9  -5  -1   14.90    3.00
  -9  -5  -1   26.60    3.70
  -9  -5  -1   18.30    2.80
  -9  -5  -1   16.10    3.10
  -9  -5  -1   18.80    3.30
  -9  -5  -1   21.80    3.20
   9   5   1   16.60    2.80
   9   5   1   19.60    3.10
   9   5   1   19.80    2.70
   9   5   1   17.90    3.50
   9   5   1   21.00    3.30
   9   5   1   17.00    3.70
 -10  -5  -1  300.77    9.90
 -10  -5  -1  295.87   10.60
 -10  -5  -1  290.47   10.60
 -10  -5  -1  275.87   12.80
 -10  -5  -1  278.77    9.30
 -10  -5  -1  300.47   10.00
 -10  -5  -1  295.87    9.00
  10   5   1  290.67   10.60
  10   5   1  295.77   11.40
  10   5   1  289.77    9.80
  10   5   1  290.57    8.50
  10   5   1  288.07   10.30
  10   5   1  306.37   10.30
 -11  -5  -1  483.55   14.40
 -11  -5  -1  432.06   16.90
 -11  -5  -1  471.95   13.00
 -11  -5  -1  489.35   13.90
 -11  -5  -1  482.65   11.90
 -11  -5  -1  464.05   12.60
 -11  -5  -1  495.45   12.80
  11   5   1  472.35   13.90
  11   5   1  477.05   13.50
  11   5   1  470.45   15.10
  11   5   1  468.25   14.70
  11   5   1  459.15   13.80
  11   5   1  458.55   11.20
 -12  -5  -1   93.59    6.70
 -12  -5  -1   97.69    6.70
 -12  -5  -1   89.59    6.00
 -12  -5  -1  100.79    9.50
 -12  -5  -1   90.29    4.80
 -12  -5  -1   93.69    5.20
 -12  -5  -1   90.79    7.40
  12   5   1   98.09    8.90
  12   5   1   89.09    4.80
  12   5   1   94.79    6.60
  12   5   1   92.69    7.50
  12   5   1   74.99    7.80
  12   5   1   89.09    7.20
 -13  -5  -1  219.08    8.80
 -13  -5  -1  225.48   10.30
 -13  -5  -1  210.68   13.30
 -13  -5  -1  222.18    8.50
  13   5   1  185.88   10.80
  13   5   1  220.38   10.40
  13   5   1  205.98    5.80
  13   5   1  222.28   10.70
 -14  -5  -1  384.96   12.10
 -14  -5  -1  408.66   13.10
 -14  -5  -1  405.36   14.20
 -14  -5  -1  384.26   18.50
  14   5   1  398.56   14.50
  14   5   1  408.86   14.70
  14   5   1  379.56   13.90
  14   5   1  393.56   15.40
 -15  -5  -1   15.40    6.90
 -15  -5  -1   13.00    4.40
 -15  -5  -1   10.30    4.70
 -15  -5  -1   19.10    3.90
  15   5   1   10.80    5.40
  15   5   1    6.90    4.40
  15   5   1   22.30    5.70
  15   5   1   22.10    5.50
 -16  -5  -1  190.98   10.70
 -16  -5  -1  196.28    9.20
 -16  -5  -1  214.18   16.10
  16   5   1  223.88   13.70
  16   5   1  197.28   13.70
  16   5   1  198.88   13.50
  16   5   1  186.08   14.60
  13  -6  -1    4.20   10.60
  13  -6  -1   -2.20    5.10
  13  -6  -1    2.90    6.00
 -13   6   1   10.20    6.60
 -13   6   1   -1.00    5.60
  12  -6  -1    9.70    3.10
  12  -6  -1   -4.00    9.20
  12  -6  -1   20.20    5.40
  12  -6  -1    5.60    3.80
 -12   6   1   15.40    5.50
 -12   6   1    5.60    5.50
  11  -6  -1   29.30    8.60
  11  -6  -1   20.10    3.70
  11  -6  -1   19.70    5.20
  11  -6  -1   17.90    2.90
 -11   6   1   19.20    5.40
 -11   6   1   22.20    6.70
  10  -6  -1   50.99    4.20
  10  -6  -1   55.09    5.50
  10  -6  -1   44.90    5.80
 -10   6   1   45.50    6.40
 -10   6   1   43.60    7.00
   9  -6  -1   17.30    3.00
   9  -6  -1   39.10    7.70
   9  -6  -1   23.70    2.60
   9  -6  -1   27.40    4.80
  -9   6   1   15.90    6.00
  -9   6   1   24.90    5.80
  -9   6   1   26.40    5.00
   8  -6  -1    3.20    3.20
   8  -6  -1    5.00    2.30
   8  -6  -1    2.50    5.30
   8  -6  -1    3.90    1.80
  -8   6   1   -2.10    3.40
  -8   6   1    0.70    3.60
   7  -6  -1  280.07   14.60
   7  -6  -1  257.77    8.00
   7  -6  -1  267.47    6.40
   7  -6  -1  279.57   10.90
   7  -6  -1  272.37    7.30
   7  -6  -1  271.57    6.20
  -7   6   1  249.58   12.00
  -7   6   1  274.87   13.20
   6  -6  -1  279.07    7.10
   6  -6  -1  292.27   11.50
   6  -6  -1  306.17   11.00
   6  -6  -1  285.87    7.40
   6  -6  -1  298.87    8.40
   6  -6  -1  300.67   14.20
  -6   6   1  280.27   12.00
  -6   6   1  289.37    6.40
  -6   6   1  273.37   12.50
  -6   6   1  288.37    6.20
   5  -6  -1  155.88    5.60
   5  -6  -1  159.28    8.10
   5  -6  -1  151.08   10.50
   5  -6  -1  161.38    5.50
   5  -6  -1  170.08    6.10
   5  -6  -1  158.68    5.50
   5  -6  -1  160.38    7.90
  -5   6   1  156.58    5.10
  -5   6   1  163.18    8.10
  -5   6   1  163.18    4.70
  -5   6   1  152.68    9.00
   4  -6  -1   19.00    2.30
   4  -6  -1   23.50    4.50
   4  -6  -1   21.00    2.60
   4  -6  -1   21.60    3.60
   4  -6  -1   22.30    3.60
   4  -6  -1   25.20    3.00
   4  -6  -1   25.90    3.00
  -4   6   1   24.20    2.50
  -4   6   1   23.20    3.70
  -4   6   1   13.40    3.90
  -4   6   1   18.00    4.10
   3  -6  -1   41.70    3.50
   3  -6  -1   44.50    3.50
   3  -6  -1   44.00    3.40
   3  -6  -1   44.70    4.40
   3  -6  -1   48.50    4.20
   3  -6  -1   50.19    4.90
   3  -6  -1   43.20    3.60
   3  -6  -1   37.00    5.30
  -3   6   1   49.50    5.30
  -3   6   1   44.10    5.10
  -3   6   1   47.90    3.20
  -3   6   1   45.80    4.70
   2  -6  -1   74.89    4.70
   2  -6  -1   76.09    4.20
   2  -6  -1   78.69    4.40
   2  -6  -1   74.99    4.40
   2  -6  -1   75.79    4.30
   2  -6  -1   74.29    5.40
   2  -6  -1   80.19    4.50
  -2   6   1   72.49    2.80
  -2   6   1   74.99    3.90
  -2   6   1   80.79    4.50
  -2   6   1   71.59    2.60
  -2   6   1   77.09    5.50
  -2   6   1   73.89    5.60
  -2   6   1   69.49    5.60
   1  -6  -1   20.80    2.50
   1  -6  -1   21.80    2.70
   1  -6  -1   29.00    3.20
   1  -6  -1   20.90    2.70
   1  -6  -1   21.10    3.00
   1  -6  -1   27.50    3.00
  -1   6   1   22.90    3.30
  -1   6   1   24.90    2.30
  -1   6   1   22.00    2.50
  -1   6   1   24.90    3.00
  -1   6   1   18.60    2.90
  -1   6   1   24.50    2.50
   0  -6  -1  265.57    7.90
   0  -6  -1  265.07    8.30
   0  -6  -1  268.17    8.40
   0  -6  -1  269.27    8.50
   0  -6  -1  272.17    9.30
   0   6   1  273.47    7.30
   0   6   1  260.57    7.80
   0   6   1  263.37    9.00
   0   6   1  280.17    8.70
   0   6   1  264.77    7.70
   0   6   1  248.78    8.90
  -1  -6  -1  246.28    8.30
  -1  -6  -1  251.07    7.70
  -1  -6  -1  241.58    8.80
  -1  -6  -1  253.97    8.20
  -1  -6  -1  249.88    8.30
   1   6   1  250.37    7.40
   1   6   1  248.18    7.70
   1   6   1  250.07    8.70
   1   6   1  252.77    7.70
   1   6   1  258.47    8.60
  -2  -6  -1    1.10    1.80
  -2  -6  -1   -0.90    1.50
  -2  -6  -1   -1.20    1.70
  -2  -6  -1    0.90    1.40
  -2  -6  -1   -1.60    1.20
   2   6   1   -0.60    1.40
   2   6   1    2.50    1.60
   2   6   1    2.70    1.70
   2   6   1    1.70    1.90
   2   6   1   -0.70    1.70
  -3  -6  -1 1279.67   25.10
  -3  -6  -1 1284.67   26.10
  -3  -6  -1 1246.88   25.60
  -3  -6  -1 1275.37   26.00
  -3  -6  -1 1267.17   26.10
   3   6   1 1286.97   25.20
   3   6   1 1272.97   25.70
   3   6   1 1257.47   25.20
   3   6   1 1264.27   25.20
   3   6   1 1278.67   26.40
  -4  -6  -1  565.74   14.30
  -4  -6  -1  601.94   15.10
  -4  -6  -1  585.94   14.80
  -4  -6  -1  587.34   13.90
  -4  -6  -1  581.54   14.60
   4   6   1  600.34   14.20
   4   6   1  599.14   14.40
   4   6   1  571.14   14.00
   4   6   1  567.24   14.10
   4   6   1  557.54   14.90
  -5  -6  -1    4.00    2.10
  -5  -6  -1    5.00    1.70
  -5  -6  -1    4.30    1.90
  -5  -6  -1    3.40    2.10
  -5  -6  -1    6.70    2.20
   5   6   1    3.80    1.90
   5   6   1    4.40    2.20
   5   6   1    2.90    1.70
   5   6   1    3.70    2.30
   5   6   1    2.60    1.90
  -6  -6  -1 2183.48   40.50
  -6  -6  -1 2185.58   42.20
  -6  -6  -1 2242.18   41.90
  -6  -6  -1 2207.18   40.70
  -6  -6  -1 2226.98   42.00
   6   6   1 2262.67   40.70
   6   6   1 2159.58   42.40
   6   6   1 2184.68   41.40
   6   6   1 2178.18   41.00
   6   6   1 2223.08   41.20
  -7  -6  -1  862.61   20.40
  -7  -6  -1  866.81   20.70
  -7  -6  -1  884.71   19.20
  -7  -6  -1  887.91   20.60
  -7  -6  -1  867.61   19.90
  -7  -6  -1  896.91   19.20
   7   6   1  857.41   19.70
   7   6   1  852.51   20.00
   7   6   1  858.61   21.00
   7   6   1  888.31   19.10
   7   6   1  874.51   19.70
  -8  -6  -1   -0.30    2.10
  -8  -6  -1    3.60    2.70
  -8  -6  -1    4.40    2.80
  -8  -6  -1    2.90    2.20
  -8  -6  -1    1.20    2.00
  -8  -6  -1    1.70    2.00
   8   6   1    4.20    2.30
   8   6   1    4.10    2.60
   8   6   1    6.30    2.60
   8   6   1    3.00    2.50
   8   6   1    0.70    1.90
  -9  -6  -1  392.76   12.10
  -9  -6  -1  404.26   12.90
  -9  -6  -1  392.86   11.40
  -9  -6  -1  407.96   13.00
   9   6   1  406.46   12.70
   9   6   1  393.46   12.00
   9   6   1  399.16   13.50
   9   6   1  388.96   12.30
   9   6   1  388.36   10.90
 -10  -6  -1  542.15   15.60
 -10  -6  -1  537.15   15.20
 -10  -6  -1  501.05   13.50
 -10  -6  -1  526.35   14.50
 -10  -6  -1  510.25   13.50
 -10  -6  -1  522.55   15.20
  10   6   1  519.15   16.30
  10   6   1  519.25   15.00
  10   6   1  508.35   14.40
  10   6   1  514.75   14.30
  10   6   1  518.85   13.00
 -11  -6  -1    3.70    2.60
 -11  -6  -1    9.90    3.40
 -11  -6  -1    8.70    3.50
 -11  -6  -1    2.00    3.40
 -11  -6  -1    4.00    3.30
 -11  -6  -1    3.70    2.70
 -11  -6  -1    0.40    2.90
  11   6   1    6.80    2.50
  11   6   1    4.30    3.90
  11   6   1    5.40    3.40
  11   6   1    4.30    3.00
  11   6   1    6.20    3.40
  11   6   1    4.60    2.90
 -12  -6  -1  207.58    9.10
 -12  -6  -1  190.68   12.40
 -12  -6  -1  215.78   10.40
 -12  -6  -1  221.88    9.20
 -12  -6  -1  199.18    8.20
 -12  -6  -1  211.18    8.20
  12   6   1  225.28   11.50
  12   6   1  199.78   10.40
  12   6   1  205.28   10.10
  12   6   1  206.08    9.40
  12   6   1  218.18    7.50
  12   6   1  221.28   10.50
 -13  -6  -1  195.88   13.10
 -13  -6  -1  178.38    9.70
 -13  -6  -1  193.58    8.90
 -13  -6  -1  194.78    8.00
 -13  -6  -1  204.28   10.60
 -13  -6  -1  182.78    7.20
 -13  -6  -1  183.58    8.00
  13   6   1  182.68   11.30
  13   6   1  153.48   11.40
  13   6   1  187.78    6.60
  13   6   1  189.38   10.40
  13   6   1  178.48   10.40
 -14  -6  -1   -3.60    3.70
 -14  -6  -1   -6.20    3.50
 -14  -6  -1    0.80    5.00
 -14  -6  -1   -0.60    4.80
 -14  -6  -1   -0.20    4.30
  14   6   1    4.90    4.70
  14   6   1   -5.60    4.10
  14   6   1    7.90    4.80
  14   6   1   11.00    4.90
 -15  -6  -1  186.28   12.10
 -15  -6  -1  195.48   10.80
 -15  -6  -1  211.18    8.90
 -15  -6  -1  209.38   15.30
  15   6   1  189.78   12.90
  15   6   1  206.98   12.00
  15   6   1  200.18   12.80
  15   6   1  213.38   12.60
 -16  -6  -1   79.29   14.60
 -16  -6  -1   61.99    7.20
 -16  -6  -1   65.69   10.10
 -16  -6  -1   83.39    7.00
  16   6   1   62.59    8.70
  16   6   1   79.09   13.20
  16   6   1   64.39    8.20
  16   6   1   65.09    8.90
  12  -7  -1   -7.90    4.50
  12  -7  -1    8.40   11.00
  12  -7  -1    7.20    6.50
 -12   7   1    0.20    5.80
  11  -7  -1  163.68    8.70
  11  -7  -1  151.18   18.20
  11  -7  -1  156.58   12.00
 -11   7   1  130.09   12.30
  10  -7  -1   57.09   10.50
  10  -7  -1   65.19    7.40
  10  -7  -1   65.79    6.60
 -10   7   1   79.19    9.80
   9  -7  -1    0.50    2.90
   9  -7  -1    0.40    6.60
   9  -7  -1    5.20    4.50
  -9   7   1    5.30    4.50
  -9   7   1    5.00    5.10
   8  -7  -1    1.60    2.70
   8  -7  -1    6.90    2.40
   8  -7  -1    8.10    4.10
   8  -7  -1    4.70    5.60
  -8   7   1   13.00    4.80
  -8   7   1    3.50    4.70
   7  -7  -1  289.47    9.30
   7  -7  -1  297.57   12.30
   7  -7  -1  286.87   16.20
   7  -7  -1  298.57    7.30
   7  -7  -1  280.37    8.50
  -7   7   1  291.27   14.10
  -7   7   1  277.57   13.10
   6  -7  -1  427.06   11.40
   6  -7  -1  417.26   17.80
   6  -7  -1  424.66   14.20
   6  -7  -1  416.56   10.70
   6  -7  -1  415.66    9.90
  -6   7   1  391.66   15.20
  -6   7   1  393.16   15.70
  -6   7   1  413.06    9.10
  -6   7   1  407.96    8.60
   5  -7  -1    1.70    4.20
   5  -7  -1    2.10    2.20
   5  -7  -1    1.10    1.90
   5  -7  -1    0.50    1.70
   5  -7  -1    0.40    2.90
   5  -7  -1    6.50    3.80
   5  -7  -1    2.30    1.80
  -5   7   1    4.00    3.30
  -5   7   1    2.80    1.40
  -5   7   1    3.50    3.30
  -5   7   1    3.10    1.70
  -5   7   1   -0.90    2.70
   4  -7  -1  425.36   12.80
   4  -7  -1  439.56   11.50
   4  -7  -1  421.36   10.90
   4  -7  -1  422.86   10.80
   4  -7  -1  424.86   13.70
   4  -7  -1  423.46   11.00
   4  -7  -1  447.86   16.90
  -4   7   1  420.16   14.80
  -4   7   1  428.46   10.00
  -4   7   1  428.06   11.00
  -4   7   1  415.16   14.50
  -4   7   1  418.26   13.70
   3  -7  -1  220.58    7.70
   3  -7  -1  215.48   11.70
   3  -7  -1  207.28    8.20
   3  -7  -1  208.08    7.30
   3  -7  -1  211.38    7.20
   3  -7  -1  228.48    7.50
   3  -7  -1  198.08    9.20
  -3   7   1  220.38    9.30
  -3   7   1  207.48    9.90
  -3   7   1  201.58    9.80
  -3   7   1  209.08    6.70
  -3   7   1  202.18    7.50
   2  -7  -1   52.69    4.40
   2  -7  -1   59.59    4.20
   2  -7  -1   51.59    5.00
   2  -7  -1   63.19    4.40
   2  -7  -1   60.99    4.50
   2  -7  -1   59.69    5.70
   2  -7  -1   64.19    4.80
  -2   7   1   53.29    6.70
  -2   7   1   61.59    5.80
  -2   7   1   64.09    2.70
  -2   7   1   62.59    2.90
  -2   7   1   65.99    4.00
  -2   7   1   60.09    4.60
  -2   7   1   53.99    5.60
   1  -7  -1  148.89    6.60
   1  -7  -1  151.78    7.80
   1  -7  -1  144.29    6.40
   1  -7  -1  158.28    6.70
   1  -7  -1  149.19    6.60
   1  -7  -1  152.48    6.10
  -1   7   1  153.58    5.20
  -1   7   1  140.79    7.50
  -1   7   1  150.38    6.80
  -1   7   1  150.28    6.00
  -1   7   1  150.38    4.90
  -1   7   1  139.59    7.40
   0  -7  -1 1411.66   28.30
   0  -7  -1 1449.95   28.70
   0  -7  -1 1428.66   30.00
   0  -7  -1 1430.36   28.60
   0  -7  -1 1418.26   27.60
   0   7   1 1453.45   29.00
   0   7   1 1427.36   27.70
   0   7   1 1444.76   29.80
   0   7   1 1447.96   26.70
   0   7   1 1457.85   29.90
   0   7   1 1374.36   27.10
  -1  -7  -1  625.04   15.30
  -1  -7  -1  613.94   15.40
  -1  -7  -1  636.04   15.70
  -1  -7  -1  612.54   16.10
  -1  -7  -1  607.94   14.50
   1   7   1  617.04   14.10
   1   7   1  614.64   14.60
   1   7   1  635.44   14.60
   1   7   1  609.34   16.00
   1   7   1  635.24   16.00
  -2  -7  -1 1298.97   25.90
  -2  -7  -1 1287.07   27.00
  -2  -7  -1 1318.07   27.50
  -2  -7  -1 1286.67   26.90
  -2  -7  -1 1261.07   26.50
   2   7   1 1315.97   27.30
   2   7   1 1297.27   25.60
   2   7   1 1298.47   27.40
   2   7   1 1313.67   26.10
   2   7   1 1284.47   25.90
  -3  -7  -1   98.79    6.20
  -3  -7  -1   94.79    5.30
  -3  -7  -1   98.09    5.80
  -3  -7  -1   96.59    5.90
  -3  -7  -1  103.39    6.20
   3   7   1  101.49    5.40
   3   7   1  100.39    5.50
   3   7   1  100.99    6.40
   3   7   1  100.79    5.50
   3   7   1   97.59    6.00
  -4  -7  -1  308.17   10.60
  -4  -7  -1  312.97   10.40
  -4  -7  -1  325.07   10.60
  -4  -7  -1  314.67   10.90
  -4  -7  -1  305.47    9.60
   4   7   1  306.37    9.90
   4   7   1  312.57   10.40
   4   7   1  317.97    9.90
   4   7   1  289.37    9.60
   4   7   1  322.47   11.20
  -5  -7  -1 2832.42   50.69
  -5  -7  -1 2796.12   51.39
  -5  -7  -1 2739.63   52.29
  -5  -7  -1 2819.22   52.19
  -5  -7  -1 2815.22   51.99
   5   7   1 2780.12   51.09
   5   7   1 2836.82   51.29
   5   7   1 2821.82   51.29
   5   7   1 2781.92   50.99
   5   7   1 2771.42   52.69
  -6  -7  -1  567.24   14.80
  -6  -7  -1  540.85   15.70
  -6  -7  -1  556.24   15.50
  -6  -7  -1  557.34   15.50
  -6  -7  -1  548.65   14.30
   6   7   1  546.85   14.80
   6   7   1  558.34   14.70
   6   7   1  555.84   14.50
   6   7   1  551.74   16.00
   6   7   1  552.14   14.70
  -7  -7  -1  142.99    7.80
  -7  -7  -1  130.49    7.90
  -7  -7  -1  130.09    7.60
  -7  -7  -1  135.09    7.00
  -7  -7  -1  130.69    6.70
   7   7   1  138.69    7.30
   7   7   1  134.59    8.00
   7   7   1  147.59    7.50
   7   7   1  138.89    7.10
   7   7   1  127.99    6.80
  -8  -7  -1  765.72   18.00
  -8  -7  -1  779.22   20.10
  -8  -7  -1  747.63   18.00
  -8  -7  -1  710.73   20.00
  -8  -7  -1  748.53   19.00
  -8  -7  -1  780.72   19.70
   8   7   1  779.82   18.80
   8   7   1  756.42   19.10
   8   7   1  724.93   20.00
   8   7   1  752.22   17.80
   8   7   1  777.82   19.10
  -9  -7  -1  141.49    8.50
  -9  -7  -1  125.59    8.10
  -9  -7  -1  130.29    7.90
  -9  -7  -1  120.19    7.80
  -9  -7  -1  132.89    6.90
  -9  -7  -1  124.79    6.80
   9   7   1  104.69    7.30
   9   7   1  126.59    8.60
   9   7   1  124.69    7.10
   9   7   1  122.49    8.00
   9   7   1  113.89    6.60
 -10  -7  -1    3.20    2.70
 -10  -7  -1    3.90    3.50
 -10  -7  -1    7.50    3.60
 -10  -7  -1    8.10    3.20
 -10  -7  -1    3.60    3.00
  10   7   1    4.20    3.40
  10   7   1    2.90    3.00
  10   7   1    4.40    3.00
  10   7   1    2.20    2.90
  10   7   1   10.00    2.90
 -11  -7  -1  243.38   10.90
 -11  -7  -1  223.68   10.20
 -11  -7  -1  234.48    9.00
 -11  -7  -1  233.78   11.00
 -11  -7  -1  226.78    9.20
  11   7   1  239.68   10.90
  11   7   1  235.88   10.20
  11   7   1  209.88   10.00
  11   7   1  218.98    8.70
  11   7   1  233.68   13.00
  11   7   1  232.78   10.70
 -12  -7  -1   90.49    7.90
 -12  -7  -1   86.49    8.10
 -12  -7  -1   88.89    9.50
 -12  -7  -1   93.79    8.40
 -12  -7  -1   96.99    6.80
 -12  -7  -1   91.79    8.20
 -12  -7  -1   90.99    6.40
  12   7   1   79.69    6.00
  12   7   1   75.19    8.40
  12   7   1  104.59    9.60
  12   7   1   94.09    8.50
  12   7   1   86.49    7.80
  12   7   1   93.59    8.50
 -13  -7  -1   17.90    3.50
 -13  -7  -1   15.90    5.00
 -13  -7  -1    8.20    5.00
 -13  -7  -1   21.10    4.90
 -13  -7  -1   23.30    4.70
 -13  -7  -1   18.40    4.40
 -13  -7  -1   15.20    3.90
  13   7   1   19.10    5.50
  13   7   1   20.40    5.30
  13   7   1   19.60    4.70
  13   7   1   20.40    3.50
  13   7   1    5.60    6.30
  13   7   1   12.00    4.80
 -14  -7  -1  162.58   13.60
 -14  -7  -1  172.58   10.90
 -14  -7  -1  178.78    9.20
 -14  -7  -1  179.68    8.20
 -14  -7  -1  197.48    9.20
 -14  -7  -1  182.48    8.30
 -14  -7  -1  192.48   11.90
  14   7   1  183.38    6.80
  14   7   1  169.68   11.70
  14   7   1  179.68   11.70
  14   7   1  160.28   12.50
 -15  -7  -1   49.99    5.10
 -15  -7  -1   64.29    7.50
 -15  -7  -1   56.79    9.90
 -15  -7  -1   52.89    6.80
  15   7   1   42.60    7.10
  15   7   1   63.59    8.30
  15   7   1   59.39    7.80
  15   7   1   44.60    8.00
 -16  -7  -1    5.20    3.90
 -16  -7  -1   -8.00    5.70
  16   7   1   12.20    7.00
  16   7   1   10.70    6.90
  16   7   1    3.70    7.30
  11  -8  -1   33.50    5.80
  11  -8  -1   29.20    7.60
  11  -8  -1   41.30    5.00
  11  -8  -1   67.29   13.90
 -11   8   1   35.70    7.60
  10  -8  -1   -7.20    9.90
  10  -8  -1   -7.40    4.10
  10  -8  -1   -0.50    3.30
  10  -8  -1   -3.10    8.50
 -10   8   1    3.60    5.60
   9  -8  -1  273.77   13.80
   9  -8  -1  252.47   19.00
   9  -8  -1  235.58    8.90
   9  -8  -1  249.28   10.10
  -9   8   1  216.48   15.70
  -9   8   1  233.48   14.30
   8  -8  -1  580.94   18.80
   8  -8  -1  528.95   10.20
   8  -8  -1  560.54   14.90
   8  -8  -1  567.14   24.00
   8  -8  -1  535.95   13.60
   8  -8  -1  541.05   10.30
  -8   8   1  546.45   20.10
  -8   8   1  538.85   21.60
   7  -8  -1    7.20    2.80
   7  -8  -1   10.40    2.10
   7  -8  -1    6.70    4.40
   7  -8  -1    6.40    7.10
   7  -8  -1    4.60    3.10
   7  -8  -1    8.70    2.10
  -7   8   1    5.60    4.80
  -7   8   1   10.00    4.40
   6  -8  -1  304.07   13.00
   6  -8  -1  301.97    9.40
   6  -8  -1  317.77   16.80
   6  -8  -1  300.57   10.20
   6  -8  -1  321.67    8.80
   6  -8  -1  285.57    8.80
  -6   8   1  290.37   13.60
  -6   8   1  302.77    8.00
  -6   8   1  307.27    7.30
  -6   8   1  291.07   14.30
   5  -8  -1  511.35   20.40
   5  -8  -1  514.95   12.60
   5  -8  -1  536.45   14.00
   5  -8  -1  523.35   16.80
   5  -8  -1  503.35   12.90
   5  -8  -1  507.45   12.60
  -5   8   1  497.05   17.40
  -5   8   1  500.85   17.90
  -5   8   1  527.25   11.50
  -5   8   1  495.65   12.80
  -5   8   1  462.65   17.60
   4  -8  -1    0.80    2.40
   4  -8  -1    4.60    2.20
   4  -8  -1    2.90    4.40
   4  -8  -1    1.50    2.10
   4  -8  -1    4.40    4.00
   4  -8  -1    0.30    3.20
   4  -8  -1    5.90    2.20
  -4   8   1    7.30    3.60
  -4   8   1    3.80    2.30
  -4   8   1    7.90    3.80
  -4   8   1    5.00    1.90
  -4   8   1    5.90    4.10
   3  -8  -1  392.36   12.30
   3  -8  -1  408.96   13.90
   3  -8  -1  393.56   11.30
   3  -8  -1  397.76   11.80
   3  -8  -1  377.16   11.10
   3  -8  -1  393.46   16.60
   3  -8  -1  390.36   10.90
  -3   8   1  377.56   14.30
  -3   8   1  392.06   13.80
  -3   8   1  377.96   14.30
  -3   8   1  393.86   11.50
  -3   8   1  389.46   10.30
   2  -8  -1 1220.18   25.40
   2  -8  -1 1217.88   25.50
   2  -8  -1 1218.78   25.40
   2  -8  -1 1238.28   25.90
   2  -8  -1 1244.08   28.10
   2  -8  -1 1181.98   24.60
  -2   8   1 1226.68   21.90
  -2   8   1 1239.28   25.90
  -2   8   1 1207.68   28.70
  -2   8   1 1206.68   21.60
  -2   8   1 1247.78   24.40
  -2   8   1 1197.88   28.30
  -2   8   1 1221.58   27.80
   1  -8  -1  141.49    6.90
   1  -8  -1  128.59    6.30
   1  -8  -1  132.79    8.20
   1  -8  -1  134.09    6.80
   1  -8  -1  146.29    7.20
  -1   8   1  135.69    5.00
  -1   8   1  134.49    6.10
  -1   8   1  136.19    7.20
  -1   8   1  137.69    8.20
  -1   8   1  142.79    5.40
   0  -8  -1 1440.96   29.50
   0  -8  -1 1424.76   28.50
   0  -8  -1 1384.06   29.40
   0  -8  -1 1431.46   31.10
   0  -8  -1 1404.56   29.20
   0   8   1 1476.65   28.50
   0   8   1 1458.35   31.00
   0   8   1 1441.96   30.80
   0   8   1 1442.16   27.00
   0   8   1 1411.56   27.90
   0   8   1 1447.16   30.00
  -1  -8  -1 1865.81   37.40
  -1  -8  -1 1853.51   36.10
  -1  -8  -1 1943.51   37.30
  -1  -8  -1 1883.81   37.20
  -1  -8  -1 1880.91   38.40
   1   8   1 1940.21   37.90
   1   8   1 1871.01   37.80
   1   8   1 1911.91   35.20
   1   8   1 1901.61   36.20
   1   8   1 1914.11   38.30
   1   8   1 1920.81   35.90
  -2  -8  -1   26.50    3.70
  -2  -8  -1   36.10    4.30
  -2  -8  -1   36.40    4.50
  -2  -8  -1   20.70    3.20
  -2  -8  -1   24.50    3.90
   2   8   1   28.50    3.90
   2   8   1   30.60    3.50
   2   8   1   32.60    3.70
   2   8   1   32.20    3.80
   2   8   1   29.30    3.80
  -3  -8  -1 1056.79   23.70
  -3  -8  -1 1030.10   22.60
  -3  -8  -1 1061.59   24.20
  -3  -8  -1 1024.50   23.80
  -3  -8  -1 1066.39   24.20
   3   8   1 1049.30   22.80
   3   8   1 1036.40   23.90
   3   8   1 1051.59   24.50
   3   8   1 1031.30   22.40
   3   8   1 1054.29   22.90
  -4  -8  -1 1377.36   29.90
  -4  -8  -1 1390.06   30.50
  -4  -8  -1 1415.46   30.10
  -4  -8  -1 1392.36   29.90
  -4  -8  -1 1427.66   28.90
   4   8   1 1403.36   29.70
   4   8   1 1411.36   29.00
   4   8   1 1415.76   29.10
   4   8   1 1444.46   31.00
   4   8   1 1406.16   28.90
  -5  -8  -1  595.34   15.50
  -5  -8  -1  595.04   16.80
  -5  -8  -1  592.84   16.40
  -5  -8  -1  607.94   17.20
  -5  -8  -1  616.14   16.70
   5   8   1  610.94   16.40
   5   8   1  599.94   15.80
   5   8   1  588.34   17.30
   5   8   1  600.64   16.00
   5   8   1  616.54   16.00
  -6  -8  -1  693.63   17.50
  -6  -8  -1  688.83   19.20
  -6  -8  -1  675.33   17.90
  -6  -8  -1  702.53   18.70
  -6  -8  -1  700.73   18.80
   6   8   1  715.93   18.10
   6   8   1  712.63   19.60
   6   8   1  707.63   17.90
   6   8   1  704.13   17.70
   6   8   1  698.53   17.90
  -7  -8  -1   58.39    5.90
  -7  -8  -1   57.69    6.30
  -7  -8  -1   60.49    6.20
  -7  -8  -1   54.09    5.30
  -7  -8  -1   62.09    6.60
   7   8   1   51.69    5.50
   7   8   1   57.19    5.80
   7   8   1   63.89    5.90
   7   8   1   67.79    7.00
   7   8   1   57.79    7.00
  -8  -8  -1   82.79    7.50
  -8  -8  -1   71.29    6.40
  -8  -8  -1   81.99    7.20
  -8  -8  -1   69.09    6.00
  -8  -8  -1   59.89    6.50
   8   8   1   75.39    6.60
   8   8   1   70.99    6.20
   8   8   1   74.49    6.30
   8   8   1   62.99    6.40
   8   8   1   76.79    7.60
  -9  -8  -1    0.40    2.80
  -9  -8  -1    7.60    4.20
  -9  -8  -1    4.10    3.60
  -9  -8  -1   -1.70    3.10
  -9  -8  -1    0.70    3.30
  -9  -8  -1    1.00    2.60
   9   8   1    3.80    3.60
   9   8   1   -2.00    2.80
   9   8   1   -3.90    2.50
   9   8   1   -0.20    2.30
   9   8   1   -3.70    2.50
 -10  -8  -1  286.37   10.40
 -10  -8  -1  280.47   12.20
 -10  -8  -1  274.97   12.10
 -10  -8  -1  267.07   12.20
 -10  -8  -1  272.07   10.60
  10   8   1  274.27   10.30
  10   8   1  255.07   11.50
  10   8   1  261.07   16.30
  10   8   1  267.27   11.20
  10   8   1  265.67   11.60
 -11  -8  -1   26.00    5.10
 -11  -8  -1   25.70    4.90
 -11  -8  -1   21.60    4.20
 -11  -8  -1   10.90    4.70
  11   8   1   22.90    4.50
  11   8   1   21.90    4.00
  11   8   1    9.70    4.60
  11   8   1   20.50    4.70
 -12  -8  -1   46.30    6.30
 -12  -8  -1   41.60    5.70
 -12  -8  -1   36.00    5.50
 -12  -8  -1   39.60    5.00
 -12  -8  -1   50.29    6.00
 -12  -8  -1   34.10    5.30
  12   8   1   48.20    6.50
  12   8   1   41.20    5.70
  12   8   1   40.90    5.80
  12   8   1   38.00    5.90
  12   8   1   37.30    6.50
  12   8   1   40.90    4.80
 -13  -8  -1   66.59    6.30
 -13  -8  -1   64.49    6.60
 -13  -8  -1   89.19    9.30
 -13  -8  -1   71.19    9.90
 -13  -8  -1   54.99    6.90
 -13  -8  -1   58.29    6.70
 -13  -8  -1   76.09    7.60
  13   8   1   80.09    9.40
  13   8   1   79.99    9.30
  13   8   1   68.49    8.40
  13   8   1   69.59    7.00
  13   8   1   58.09    6.50
 -14  -8  -1   24.50    5.00
 -14  -8  -1   31.40    5.70
 -14  -8  -1   22.80    5.90
 -14  -8  -1   25.90    7.00
 -14  -8  -1   29.10    6.30
 -14  -8  -1   38.60    5.80
 -14  -8  -1   37.80    4.50
  14   8   1   34.90    6.70
  14   8   1   25.00    6.40
  14   8   1   37.30    4.30
  14   8   1   27.50    6.80
 -15  -8  -1   -9.00    4.50
 -15  -8  -1   -9.40    4.90
 -15  -8  -1    4.10    5.00
 -15  -8  -1   -5.10    6.00
 -15  -8  -1    5.20    5.70
 -15  -8  -1   -4.40    4.40
  15   8   1    4.20    6.70
  15   8   1   -1.60    6.00
  15   8   1    3.20    7.00
  15   8   1   16.10    7.20
  10  -9  -1  169.38   14.70
  10  -9  -1  150.78    9.10
  10  -9  -1  152.68   17.10
  10  -9  -1  156.48   10.90
 -10   9   1  157.18   16.80
 -10   9   1  163.28   14.00
   9  -9  -1   91.69   13.00
   9  -9  -1  128.79    9.60
   9  -9  -1  117.99   12.70
   9  -9  -1  113.79    8.10
  -9   9   1  125.69   12.40
  -9   9   1  128.19   14.10
   8  -9  -1   21.40    2.10
   8  -9  -1   22.00    8.90
   8  -9  -1   21.00    2.10
   8  -9  -1   24.10    6.40
   8  -9  -1   31.20    5.00
   8  -9  -1   22.20    4.10
  -8   9   1   21.90    7.20
  -8   9   1   17.20    5.80
   7  -9  -1  148.39   15.60
   7  -9  -1  147.19    7.60
   7  -9  -1  148.49    8.70
   7  -9  -1  135.29    5.90
   7  -9  -1  137.09    5.80
  -7   9   1  142.29    4.00
  -7   9   1  140.29   11.20
  -7   9   1  132.59   11.80
   6  -9  -1  103.39    5.90
   6  -9  -1   97.69    5.70
   6  -9  -1   78.39   10.10
   6  -9  -1   93.69    7.40
   6  -9  -1   98.69    6.60
   6  -9  -1  102.39   10.10
  -6   9   1   98.79    5.20
  -6   9   1   90.69   10.00
  -6   9   1   95.69    4.40
  -6   9   1   83.09    9.20
   5  -9  -1  110.09    6.20
   5  -9  -1  109.99    9.90
   5  -9  -1   93.89    6.00
   5  -9  -1  117.79    6.90
   5  -9  -1  114.59    7.60
   5  -9  -1   98.29   15.30
  -5   9   1  102.99    5.00
  -5   9   1  107.69    9.50
  -5   9   1  119.79   10.00
  -5   9   1  107.99    9.70
   4  -9  -1  654.33   16.10
   4  -9  -1  702.93   24.20
   4  -9  -1  665.33   20.20
   4  -9  -1  634.04   16.00
   4  -9  -1  658.53   16.30
   4  -9  -1  669.03   17.40
  -4   9   1  630.64   20.60
  -4   9   1  653.63   20.90
  -4   9   1  613.04   17.20
  -4   9   1  655.83   15.30
  -4   9   1  670.33   20.20
   3  -9  -1  183.28    8.20
   3  -9  -1  168.88    7.90
   3  -9  -1  172.98    7.90
   3  -9  -1  198.18   11.00
   3  -9  -1  181.88   13.10
   3  -9  -1  174.88    8.70
  -3   9   1  175.58   10.70
  -3   9   1  188.78    7.40
  -3   9   1  181.78   10.70
  -3   9   1  174.38   10.70
  -3   9   1  188.88    8.50
   2  -9  -1  365.86   11.10
   2  -9  -1  360.26   11.60
   2  -9  -1  354.66   13.90
   2  -9  -1  361.56   12.20
   2  -9  -1  367.56   11.70
   2  -9  -1  337.07   12.00
  -2   9   1  338.57   11.70
  -2   9   1  343.97   13.80
  -2   9   1  356.96    7.80
  -2   9   1  324.07   13.90
  -2   9   1  354.96    8.10
  -2   9   1  367.86   10.60
  -2   9   1  331.27   13.30
   1  -9  -1  723.83   18.60
   1  -9  -1  706.33   17.90
   1  -9  -1  713.33   18.00
   1  -9  -1  701.83   20.10
   1  -9  -1  705.43   17.20
  -1   9   1  707.43   15.20
  -1   9   1  703.03   14.70
  -1   9   1  727.53   18.50
  -1   9   1  707.73   16.90
  -1   9   1  705.73   20.00
   0  -9  -1  444.76   13.60
   0  -9  -1  462.55   13.10
   0  -9  -1  453.45   15.30
   0  -9  -1  452.55   14.20
   0  -9  -1  455.35   13.70
   0   9   1  461.35   14.30
   0   9   1  451.15   12.70
   0   9   1  440.06   16.30
   0   9   1  471.75   15.10
   0   9   1  451.65   11.40
  -1  -9  -1  168.68    9.70
  -1  -9  -1  189.38    8.20
  -1  -9  -1  187.48    8.90
  -1  -9  -1  174.48    8.50
  -1  -9  -1  197.48    9.40
   1   9   1  190.88    8.00
   1   9   1  207.68    9.40
   1   9   1  191.58    7.30
   1   9   1  184.68    9.30
   1   9   1  192.28    8.10
   1   9   1  188.78    9.70
  -2  -9  -1 2073.39   41.70
  -2  -9  -1 2021.70   40.90
  -2  -9  -1 2049.70   41.20
  -2  -9  -1 2057.39   42.20
  -2  -9  -1 2044.80   39.80
   2   9   1 2135.69   42.10
   2   9   1 2066.89   39.70
   2   9   1 2063.59   38.90
   2   9   1 2083.19   39.90
   2   9   1 2074.49   42.00
  -3  -9  -1  509.75   14.40
  -3  -9  -1  520.05   15.50
  -3  -9  -1  510.45   15.90
  -3  -9  -1  529.45   15.50
  -3  -9  -1  509.75   15.90
   3   9   1  507.55   15.80
   3   9   1  514.25   16.20
   3   9   1  523.15   14.10
   3   9   1  514.25   14.50
   3   9   1  524.95   14.50
  -4  -9  -1   81.99    7.00
  -4  -9  -1   64.89    6.80
  -4  -9  -1   73.59    7.10
  -4  -9  -1   80.29    6.10
  -4  -9  -1   82.39    6.80
   4   9   1   71.19    6.20
   4   9   1   66.89    6.70
   4   9   1   77.39    5.90
   4   9   1   78.59    6.20
   4   9   1   80.39    7.40
  -5  -9  -1   10.70    3.50
  -5  -9  -1    8.60    4.30
  -5  -9  -1    5.70    3.30
  -5  -9  -1    4.90    2.80
  -5  -9  -1    0.90    2.90
   5   9   1    3.40    2.90
   5   9   1    6.70    3.40
   5   9   1    5.90    2.70
   5   9   1    5.60    2.60
   5   9   1    4.10    2.60
  -6  -9  -1  202.78   10.20
  -6  -9  -1  186.98    9.00
  -6  -9  -1  183.88   10.20
  -6  -9  -1  192.58    9.50
   6   9   1  186.38    9.40
   6   9   1  184.58    8.90
   6   9   1  180.08   10.50
   6   9   1  192.78    9.10
   6   9   1  189.98    9.10
  -7  -9  -1  441.16   15.20
  -7  -9  -1  435.06   15.60
  -7  -9  -1  459.15   15.30
  -7  -9  -1  471.15   14.60
  -7  -9  -1  446.16   13.90
   7   9   1  439.06   14.20
   7   9   1  456.85   14.30
   7   9   1  450.15   14.40
   7   9   1  430.56   14.30
   7   9   1  442.06   16.10
  -8  -9  -1  162.08    8.70
  -8  -9  -1  174.28    9.80
  -8  -9  -1  156.08    9.70
  -8  -9  -1  169.38    9.10
  -8  -9  -1  172.08   10.40
   8   9   1  153.28    9.10
   8   9   1  159.38   10.40
   8   9   1  170.18    9.10
   8   9   1  159.18    8.90
  -9  -9  -1   84.39    9.00
  -9  -9  -1   75.49    8.10
  -9  -9  -1   63.39    7.50
  -9  -9  -1   61.59    7.00
  -9  -9  -1   71.89    7.00
  -9  -9  -1   65.39    7.70
   9   9   1   72.79    7.10
   9   9   1   87.69    8.90
   9   9   1   76.69    8.20
   9   9   1   68.89    7.30
 -10  -9  -1   15.80    4.20
 -10  -9  -1   21.60    5.20
 -10  -9  -1   19.10    5.00
 -10  -9  -1   10.60    3.80
 -10  -9  -1   11.60    4.50
  10   9   1   19.40    4.70
  10   9   1   12.80    4.10
  10   9   1   16.30    5.30
  10   9   1   14.10    4.30
 -11  -9  -1   64.59    7.30
 -11  -9  -1   51.19    5.70
 -11  -9  -1   62.39    6.80
 -11  -9  -1   65.19    7.40
  11   9   1   64.79    8.10
  11   9   1   62.09    6.20
  11   9   1   59.29    7.20
  11   9   1   57.29    6.50
  11   9   1   80.79    8.70
 -12  -9  -1  180.28   12.40
 -12  -9  -1  170.18    9.90
 -12  -9  -1  180.78   11.90
 -12  -9  -1  185.58   11.70
 -12  -9  -1  158.58   11.20
  12   9   1  163.58   11.20
  12   9   1  193.98   11.70
  12   9   1  177.68   11.50
  12   9   1  182.38   13.00
  12   9   1  188.28    9.70
  12   9   1  178.38   11.10
 -13  -9  -1    3.90    5.20
 -13  -9  -1   17.20    6.10
 -13  -9  -1    1.40    5.10
 -13  -9  -1   13.10    6.20
 -13  -9  -1   19.00    5.50
 -13  -9  -1   10.70    3.90
 -13  -9  -1   11.20    4.90
  13   9   1    7.60    6.10
  13   9   1   12.40    5.60
  13   9   1   14.20    4.60
  13   9   1    8.70    5.20
  13   9   1   12.50    5.10
 -14  -9  -1   19.60    6.30
 -14  -9  -1   17.40    5.80
 -14  -9  -1   19.90    4.20
 -14  -9  -1   19.30    6.30
 -14  -9  -1   25.20    5.60
 -14  -9  -1   22.40    6.70
 -14  -9  -1   20.50   10.20
  14   9   1   22.30    6.20
  14   9   1   20.60    4.90
  14   9   1   28.40    7.30
  14   9   1   11.00    6.40
  14   9   1   16.80    5.80
 -15  -9  -1  110.39   12.10
 -15  -9  -1  102.29   10.80
 -15  -9  -1   84.59    8.00
 -15  -9  -1  112.09   13.00
 -15  -9  -1   88.69    9.00
  15   9   1   89.39    9.90
  15   9   1  104.39   10.50
  15   9   1   82.19   10.60
   9 -10  -1   57.09   13.10
   9 -10  -1   49.10    9.00
   9 -10  -1   40.20    6.80
  -9  10   1   52.39   10.10
  -9  10   1   57.89    9.70
   8 -10  -1  277.07    7.30
   8 -10  -1  280.77   11.70
   8 -10  -1  274.57   12.70
   8 -10  -1  273.27    7.20
   8 -10  -1  299.07   16.80
   8 -10  -1  308.87   23.00
  -8  10   1  264.47   17.50
  -8  10   1  303.17   16.50
   7 -10  -1    8.20    4.50
   7 -10  -1    5.10    2.80
   7 -10  -1    0.70    2.60
   7 -10  -1   -2.00    3.90
   7 -10  -1   -0.30    7.90
   7 -10  -1    4.70    5.80
  -7  10   1   -2.80    4.70
  -7  10   1    3.30    1.70
  -7  10   1   -6.30    4.90
   6 -10  -1  154.18    9.70
   6 -10  -1  139.69    7.10
   6 -10  -1  152.58   12.30
   6 -10  -1  146.29    7.20
   6 -10  -1  151.98    8.60
   6 -10  -1  137.99   16.00
  -6  10   1  131.29   11.50
  -6  10   1  128.09    6.40
  -6  10   1  144.29   12.10
   5 -10  -1  196.18   10.30
   5 -10  -1  205.38    8.70
   5 -10  -1  178.88    8.30
   5 -10  -1  204.38    9.30
   5 -10  -1  184.98   12.70
   5 -10  -1  190.38   16.40
  -5  10   1  179.08   12.40
  -5  10   1  185.68   12.40
  -5  10   1  209.68    7.20
   4 -10  -1   32.50    7.00
   4 -10  -1   45.80    5.00
   4 -10  -1   43.00    5.50
   4 -10  -1   50.89    5.90
   4 -10  -1   50.99    9.20
   4 -10  -1   48.30    5.80
  -4  10   1   59.89    8.30
  -4  10   1   48.40    4.70
  -4  10   1   53.39    6.20
  -4  10   1   33.60    6.00
   3 -10  -1   78.49    6.50
   3 -10  -1   79.39   10.30
   3 -10  -1   83.69    6.70
   3 -10  -1   83.59    7.60
   3 -10  -1   88.19    6.90
   3 -10  -1   90.89    9.70
  -3  10   1   78.69    6.90
  -3  10   1   78.39    8.80
  -3  10   1   83.99    5.70
  -3  10   1   87.49    9.10
  -3  10   1   81.59    8.90
   2 -10  -1  397.96   13.20
   2 -10  -1  440.46   14.50
   2 -10  -1  442.46   13.30
   2 -10  -1  430.76   16.10
   2 -10  -1  426.76   13.50
  -2  10   1  427.16   12.30
  -2  10   1  422.36   13.80
  -2  10   1  412.76   16.20
  -2  10   1  429.96   16.30
  -2  10   1  401.96   15.90
  -2  10   1  441.16    9.30
  -2  10   1  421.96    8.90
   1 -10  -1   25.70    4.30
   1 -10  -1   25.80    4.00
   1 -10  -1   27.50    4.80
   1 -10  -1   33.00    5.70
   1 -10  -1   24.30    3.90
  -1  10   1   24.20    4.20
  -1  10   1   30.20    5.80
  -1  10   1   22.50    3.50
  -1  10   1   25.10    2.80
  -1  10   1   22.40    2.90
  -1  10   1   25.80    4.90
   0 -10  -1  106.69    9.00
   0 -10  -1  114.49    8.40
   0 -10  -1  113.59    7.70
   0 -10  -1  104.89    7.70
   0  10   1  128.39    8.50
   0  10   1  102.09    8.70
   0  10   1  115.79    6.70
   0  10   1  110.29    5.60
   0  10   1  135.89    9.10
   0  10   1  109.99    6.10
  -1 -10  -1  296.97   12.30
  -1 -10  -1  299.07   11.60
  -1 -10  -1  279.67   11.40
  -1 -10  -1  246.38   11.70
  -1 -10  -1  300.37   13.00
   1  10   1  278.57   10.20
   1  10   1  307.67   12.50
   1  10   1  298.87    9.50
   1  10   1  286.77   12.20
   1  10   1  308.37   10.60
   1  10   1  296.77   12.70
  -2 -10  -1   95.79    7.60
  -2 -10  -1   97.59    8.20
  -2 -10  -1   94.89    6.80
  -2 -10  -1   93.49    8.40
  -2 -10  -1  108.79    7.70
   2  10   1  108.39    6.30
   2  10   1  115.29    8.50
   2  10   1  104.49    6.90
   2  10   1  111.69    6.80
   2  10   1  114.59    8.80
   2  10   1   77.89    8.70
  -3 -10  -1   -1.00    3.10
  -3 -10  -1    0.20    2.90
  -3 -10  -1    2.60    3.30
  -3 -10  -1   -0.70    2.30
  -3 -10  -1   -1.00    2.40
   3  10   1    2.10    3.10
   3  10   1    0.40    2.40
   3  10   1    0.10    2.60
   3  10   1   -1.20    3.30
   3  10   1    0.80    2.50
  -4 -10  -1    0.80    3.00
  -4 -10  -1   -0.50    3.30
  -4 -10  -1    2.20    2.70
  -4 -10  -1    4.70    3.70
  -4 -10  -1   -1.80    3.00
   4  10   1    0.60    2.70
   4  10   1    0.40    3.30
   4  10   1    6.60    3.60
   4  10   1    2.90    2.90
   4  10   1    1.10    2.70
  -5 -10  -1   54.89    6.70
  -5 -10  -1   50.99    6.20
  -5 -10  -1   47.30    6.10
  -5 -10  -1   57.79    6.60
   5  10   1   53.59    5.90
   5  10   1   48.00    5.70
   5  10   1   59.79    6.20
   5  10   1   57.09    6.10
   5  10   1   52.29    6.10
  -6 -10  -1    2.70    3.40
  -6 -10  -1    6.10    3.80
  -6 -10  -1    3.20    3.70
  -6 -10  -1    6.20    3.20
  -6 -10  -1    4.00    3.60
   6  10   1    1.20    3.50
   6  10   1    6.60    3.10
   6  10   1    1.80    4.20
   6  10   1    7.20    3.30
   6  10   1    5.30    2.70
  -7 -10  -1  202.48   10.60
  -7 -10  -1  210.38   10.00
  -7 -10  -1  209.58   11.30
  -7 -10  -1  193.78   11.00
  -7 -10  -1  209.18   11.80
   7  10   1  231.88   10.40
   7  10   1  214.78   10.40
   7  10   1  202.78   12.00
   7  10   1  221.28   10.80
  -8 -10  -1    4.00    3.80
  -8 -10  -1    5.10    4.20
  -8 -10  -1    2.80    3.70
  -8 -10  -1    4.80    3.20
  -8 -10  -1    4.50    4.00
   8  10   1    5.80    5.00
   8  10   1    3.50    3.30
   8  10   1   -7.40    6.20
   8  10   1   -2.00    3.90
  -9 -10  -1   10.80    4.20
  -9 -10  -1   11.90    4.70
  -9 -10  -1   17.90    7.30
  -9 -10  -1   20.70    4.50
  -9 -10  -1   11.50    4.30
   9  10   1   20.60    5.70
   9  10   1   12.50    4.20
   9  10   1   21.90    5.60
   9  10   1   10.40    3.70
 -10 -10  -1   79.39    9.70
 -10 -10  -1   90.99   10.00
 -10 -10  -1   92.89    8.40
 -10 -10  -1  109.59   10.80
 -10 -10  -1   93.89    9.60
  10  10   1   87.09    9.00
  10  10   1   94.39    8.80
  10  10   1  121.09   11.00
  10  10   1   92.19    9.10
  10  10   1   96.89    9.00
 -11 -10  -1  136.59   11.30
 -11 -10  -1  151.28   11.60
 -11 -10  -1  131.69   11.50
 -11 -10  -1  149.49    9.50
 -11 -10  -1  128.49   11.40
  11  10   1  136.59   10.60
  11  10   1  143.19   10.80
  11  10   1  127.99   10.50
  11  10   1  153.68   10.10
  11  10   1  151.78   12.70
 -12 -10  -1   13.90    6.00
 -12 -10  -1   15.30    5.70
 -12 -10  -1   11.40    5.70
 -12 -10  -1    8.40    5.90
  12  10   1   13.10    5.40
  12  10   1    9.10    5.20
  12  10   1   17.80    5.70
  12  10   1   18.20    6.60
  12  10   1   23.40    6.10
 -13 -10  -1   47.00    7.80
 -13 -10  -1   37.10    7.10
 -13 -10  -1   50.69    7.80
 -13 -10  -1   46.10    8.60
  13  10   1   26.70    6.60
  13  10   1   49.30    6.40
  13  10   1   34.40    8.20
  13  10   1   51.49    7.50
  13  10   1   44.00    7.60
 -14 -10  -1   62.69    9.10
 -14 -10  -1   57.39    8.70
 -14 -10  -1   70.19    8.50
 -14 -10  -1   73.89    9.50
  14  10   1   69.09    8.90
  14  10   1   73.59   11.10
  14  10   1   76.19    7.40
 -15 -10  -1   49.30   10.10
 -15 -10  -1   24.20    7.60
 -15 -10  -1   43.90    8.50
 -15 -10  -1   34.30    8.90
  15  10   1   40.10    8.60
  15  10   1   30.00    9.40
   8 -11  -1   20.30    3.10
   8 -11  -1    6.30   11.30
   8 -11  -1   17.30    2.90
   8 -11  -1   10.30    5.60
   8 -11  -1   29.80    9.00
   8 -11  -1   15.40    6.60
  -8  11   1   12.30    8.50
  -8  11   1   15.60    7.10
   7 -11  -1   99.19   14.90
   7 -11  -1  109.19   11.40
   7 -11  -1   99.09   10.80
   7 -11  -1  101.19    6.70
   7 -11  -1  103.19    9.70
   7 -11  -1   98.79    6.90
  -7  11   1  108.59   13.00
  -7  11   1   98.49    5.60
  -7  11   1  105.49    4.80
  -7  11   1  122.59   12.70
   6 -11  -1  187.08    8.70
   6 -11  -1  205.68   15.10
   6 -11  -1  204.38   10.70
   6 -11  -1  185.48   18.90
   6 -11  -1  203.48    9.00
   6 -11  -1  198.58   12.00
  -6  11   1  172.48   14.50
  -6  11   1  190.58    8.10
  -6  11   1  201.18   14.20
   5 -11  -1    7.10    4.10
   5 -11  -1    0.30    3.30
   5 -11  -1   -0.30    4.60
   5 -11  -1    5.20    3.50
   5 -11  -1    5.90    7.80
   5 -11  -1    3.40    6.10
  -5  11   1   11.30    6.10
  -5  11   1   -0.50    4.80
   4 -11  -1  201.38   17.40
   4 -11  -1  232.98   10.70
   4 -11  -1  232.48   10.30
   4 -11  -1  219.68   14.30
   4 -11  -1  215.58   10.00
   4 -11  -1  218.08   11.70
  -4  11   1  218.38   10.20
  -4  11   1  212.58   13.50
  -4  11   1  220.78   13.80
  -4  11   1  234.68   14.90
   3 -11  -1   86.59    7.50
   3 -11  -1   81.29    7.30
   3 -11  -1   85.39    9.20
   3 -11  -1   79.79    8.80
   3 -11  -1   77.49    7.40
   3 -11  -1   62.49    9.60
  -3  11   1   70.09    8.40
  -3  11   1   91.49    7.90
  -3  11   1   64.49    8.30
  -3  11   1   79.59    9.70
   2 -11  -1    2.40    4.10
   2 -11  -1   10.20    3.70
   2 -11  -1   12.70    5.00
   2 -11  -1    1.00    6.30
   2 -11  -1    3.60    3.40
   2 -11  -1    5.80    3.60
  -2  11   1    2.30    4.60
  -2  11   1    6.90    1.40
  -2  11   1    7.10    4.60
  -2  11   1   -3.40    3.60
  -2  11   1    3.60    4.90
  -2  11   1    7.20    1.50
   1 -11  -1  106.69   11.00
   1 -11  -1  123.19   10.70
   1 -11  -1  109.49    8.10
   1 -11  -1  120.69    9.20
   1 -11  -1  121.39    8.30
  -1  11   1  118.19    5.70
  -1  11   1  113.49    9.60
  -1  11   1  120.59    5.30
  -1  11   1  123.09   10.50
  -1  11   1  103.69    8.70
   0 -11  -1  234.18   10.90
   0 -11  -1  179.68   12.70
   0 -11  -1  216.38   10.10
   0 -11  -1  231.28   11.60
   0  11   1  228.98    8.40
   0  11   1  209.88    7.70
   0  11   1  209.78   11.60
   0  11   1  217.38   11.40
  -1 -11  -1  281.87   13.00
  -1 -11  -1  241.88   18.70
  -1 -11  -1  266.77   14.00
  -1 -11  -1  263.77   11.10
  -1 -11  -1  279.67   12.10
   1  11   1  270.77   12.50
   1  11   1  289.87   10.90
   1  11   1  275.57   12.80
   1  11   1  274.27    9.40
  -2 -11  -1   12.60    4.20
  -2 -11  -1   15.90    4.60
  -2 -11  -1   13.60    3.80
  -2 -11  -1   13.40    3.90
  -2 -11  -1   13.60    4.30
   2  11   1   22.20    5.00
   2  11   1   18.00    3.40
   2  11   1   16.80    3.80
   2  11   1   17.50    5.00
  -3 -11  -1    0.60    3.50
  -3 -11  -1   -4.70    3.50
  -3 -11  -1   -0.70    3.00
  -3 -11  -1    3.80    3.90
  -3 -11  -1    3.80    3.30
   3  11   1    3.20    3.80
   3  11   1    5.30    3.80
   3  11   1    4.10    3.90
   3  11   1    2.60    3.30
  -4 -11  -1  174.48   10.80
  -4 -11  -1  169.08   10.80
  -4 -11  -1  166.28   10.10
  -4 -11  -1  152.88   10.30
   4  11   1  148.79    8.50
   4  11   1  167.18   11.20
   4  11   1  162.08    9.40
   4  11   1  166.68   10.60
  -5 -11  -1    8.00    4.40
  -5 -11  -1   14.00    4.30
  -5 -11  -1   12.20    4.50
   5  11   1   12.20    4.40
   5  11   1    8.70    3.40
   5  11   1    9.20    4.20
   5  11   1    8.10    3.60
   5  11   1   12.00    4.10
  -6 -11  -1    9.10    4.60
  -6 -11  -1    6.00    3.60
  -6 -11  -1    2.90    4.10
  -6 -11  -1    2.30    3.90
   6  11   1    3.30    3.40
   6  11   1   10.60    4.40
   6  11   1    4.50    3.20
   6  11   1   -5.10    3.80
  -7 -11  -1   75.09    9.40
  -7 -11  -1   77.69    9.50
  -7 -11  -1   80.99    9.30
  -7 -11  -1   84.09    8.80
   7  11   1   61.29    6.90
   7  11   1   78.59    8.30
   7  11   1   86.89    8.00
   7  11   1   94.99   10.40
  -8 -11  -1   11.30    4.50
  -8 -11  -1    8.70    4.40
  -8 -11  -1   17.70    5.50
  -8 -11  -1   13.70    4.40
  -8 -11  -1   15.80    6.50
   8  11   1   13.40    4.80
   8  11   1   11.70    4.40
   8  11   1   21.80    5.00
   8  11   1    8.40    4.70
   8  11   1   12.20    4.40
  -9 -11  -1   42.90    6.00
  -9 -11  -1   65.79    7.20
  -9 -11  -1   64.09    8.20
  -9 -11  -1   57.49    6.20
   9  11   1   74.09    8.80
   9  11   1   79.49    9.40
   9  11   1   44.60    5.80
   9  11   1   42.80    6.60
   9  11   1   58.39    6.80
 -10 -11  -1  128.99   12.70
 -10 -11  -1  139.29   12.80
 -10 -11  -1  156.48   12.00
 -10 -11  -1  145.29   10.60
 -10 -11  -1  155.28   10.50
  10  11   1  146.19   11.10
  10  11   1  153.18   13.10
  10  11   1  136.79   11.00
  10  11   1  148.09   10.80
  10  11   1  144.89   11.10
 -11 -11  -1    4.10    5.60
 -11 -11  -1   -5.40    5.80
 -11 -11  -1   -1.00    4.70
 -11 -11  -1   -0.90    4.80
 -11 -11  -1   -3.10    4.40
 -11 -11  -1   -5.90    6.80
  11  11   1   -2.10    5.00
  11  11   1    1.90    6.10
  11  11   1    9.00    5.10
  11  11   1   -1.20    5.00
  11  11   1    0.90    5.30
 -12 -11  -1  111.09   13.00
 -12 -11  -1  115.69   10.40
 -12 -11  -1  104.89   10.70
 -12 -11  -1   83.89    9.10
 -12 -11  -1   73.39    8.50
 -12 -11  -1  113.89   13.70
  12  11   1  103.49   11.90
  12  11   1   84.39   10.10
  12  11   1   80.79    8.90
  12  11   1  111.49   11.20
  12  11   1  112.19   12.00
 -13 -11  -1  164.88   14.80
 -13 -11  -1  146.09   14.40
 -13 -11  -1  153.88   12.40
 -13 -11  -1  179.78   14.50
  13  11   1  148.39   12.20
  13  11   1  150.48   16.00
  13  11   1  137.49   13.70
  13  11   1  143.59   13.40
 -14 -11  -1   46.40    7.70
 -14 -11  -1   58.19   13.90
 -14 -11  -1   43.80    5.70
 -14 -11  -1   51.19    9.60
 -14 -11  -1   39.00    8.60
  14  11   1   24.20    9.50
  14  11   1   40.50    7.80
  14  11   1   46.20    9.00
  14  11   1   44.10    9.00
   7 -12  -1   58.39    9.10
   7 -12  -1   76.79   14.80
   7 -12  -1   75.09    8.00
   7 -12  -1   76.99    7.60
   7 -12  -1   68.29   11.00
  -7  12   1   53.29    9.30
  -7  12   1   49.90    9.70
   6 -12  -1    3.60    4.10
   6 -12  -1  -13.00   10.00
   6 -12  -1   14.40    6.30
   6 -12  -1    3.90    5.40
   6 -12  -1    9.40    4.30
   6 -12  -1    7.60    7.70
  -6  12   1   10.40    6.50
  -6  12   1    3.70    3.60
  -6  12   1    1.60    6.30
  -6  12   1    7.40    4.30
   5 -12  -1   87.19   13.00
   5 -12  -1   93.59    8.20
   5 -12  -1   96.49    8.70
   5 -12  -1   79.99    9.60
   5 -12  -1   96.99   11.30
   5 -12  -1  107.59   12.00
  -5  12   1  103.69   11.80
  -5  12   1   76.99   10.70
   4 -12  -1  112.19   13.60
   4 -12  -1  107.49   11.00
   4 -12  -1   92.59   12.30
   4 -12  -1  109.79    9.60
   4 -12  -1  105.89    8.80
   4 -12  -1  123.59    8.90
  -4  12   1  101.79    9.20
  -4  12   1   99.19   11.40
  -4  12   1  120.59   12.00
  -4  12   1  114.79    7.40
   3 -12  -1    4.70    4.10
   3 -12  -1   12.10    4.50
   3 -12  -1    5.50    5.00
   3 -12  -1    3.60    8.20
   3 -12  -1   -1.40    4.00
   3 -12  -1    9.20    6.30
  -3  12   1   -1.10    4.30
  -3  12   1    1.90    3.30
  -3  12   1    4.90    5.40
  -3  12   1    7.50    5.70
  -3  12   1   -0.80    6.60
   2 -12  -1  116.39    9.10
   2 -12  -1  131.49   15.70
   2 -12  -1  117.79   10.80
   2 -12  -1  117.49   12.10
   2 -12  -1  117.59    9.30
   2 -12  -1  108.89    8.90
  -2  12   1   84.59   10.30
  -2  12   1  105.29   12.90
  -2  12   1  101.79    7.50
  -2  12   1  108.79    9.60
  -2  12   1  102.49   10.90
   1 -12  -1  162.78   11.90
   1 -12  -1  176.48   10.30
   1 -12  -1  180.68   13.10
   1 -12  -1  176.58   10.10
   1 -12  -1  173.98   10.50
  -1  12   1  167.08    6.70
  -1  12   1  169.68    8.90
  -1  12   1  167.28    6.20
  -1  12   1  166.58   10.70
  -1  12   1  160.18   13.30
  -1  12   1  151.88   11.40
  -1  12   1  156.88   12.30
   0 -12  -1   50.19    6.90
   0 -12  -1   47.30    6.10
   0 -12  -1   38.00    5.10
   0 -12  -1   51.19    6.60
   0  12   1   42.70    4.40
   0  12   1   42.20    4.90
   0  12   1   52.99    6.60
   0  12   1   44.60    7.30
   0  12   1   31.10    8.60
   0  12   1   36.50    6.00
  -1 -12  -1   -8.50    3.60
  -1 -12  -1   -3.10    3.40
  -1 -12  -1   -2.00    3.50
  -1 -12  -1   -3.20    4.10
  -1 -12  -1   -5.90    5.50
   1  12   1    4.40    4.60
   1  12   1   -1.30    4.20
   1  12   1    2.90    2.90
   1  12   1    4.60    3.40
  -2 -12  -1  155.38    9.60
  -2 -12  -1  147.69   10.40
  -2 -12  -1  149.69   11.60
  -2 -12  -1  159.08   10.40
  -2 -12  -1  149.39   11.00
   2  12   1  153.38    9.20
   2  12   1  149.19   11.40
   2  12   1  155.58   10.30
   2  12   1  128.19   11.30
   2  12   1  146.59    9.10
  -3 -12  -1   52.49    7.90
  -3 -12  -1   64.19    6.90
  -3 -12  -1   67.49    8.10
  -3 -12  -1   49.10    6.60
   3  12   1   83.39    9.90
   3  12   1   69.79    8.40
   3  12   1   61.19    7.60
   3  12   1   63.89    6.60
   3  12   1   61.59    6.50
  -4 -12  -1   47.30    6.90
  -4 -12  -1   45.50    6.60
  -4 -12  -1   55.39    7.40
  -4 -12  -1   41.00    5.40
  -4 -12  -1   56.89    7.10
   4  12   1   49.90    7.40
   4  12   1   40.80    6.70
   4  12   1   44.30    6.00
   4  12   1   49.40    6.50
  -5 -12  -1  313.87   14.60
  -5 -12  -1  290.67   15.00
  -5 -12  -1  289.57   14.00
  -5 -12  -1  310.07   14.80
   5  12   1  279.97   12.60
   5  12   1  294.57   13.20
   5  12   1  303.77   15.30
   5  12   1  303.17   15.10
  -6 -12  -1    7.20    4.50
  -6 -12  -1   13.30    5.60
  -6 -12  -1   12.90    5.30
  -6 -12  -1    3.10    4.90
   6  12   1    2.00    5.20
   6  12   1   11.50    5.20
   6  12   1    8.50    4.40
   6  12   1    6.00    4.00
   6  12   1    7.50    5.40
  -7 -12  -1   29.50    5.90
  -7 -12  -1   33.20    6.30
  -7 -12  -1   19.50    6.50
  -7 -12  -1   19.80    4.90
  -7 -12  -1   16.10    4.80
   7  12   1   28.80    6.40
   7  12   1   37.20    5.70
   7  12   1   23.20    5.30
   7  12   1   29.30    5.80
   7  12   1   34.70    6.80
  -8 -12  -1  541.95   20.00
  -8 -12  -1  563.34   19.60
  -8 -12  -1  567.54   20.60
  -8 -12  -1  567.84   21.10
  -8 -12  -1  556.74   18.70
   8  12   1  573.94   19.30
   8  12   1  545.15   18.40
   8  12   1  558.14   19.70
   8  12   1  550.24   18.60
   8  12   1  540.65   21.40
  -9 -12  -1  256.07   16.00
  -9 -12  -1  276.87   15.30
  -9 -12  -1  284.57   13.70
  -9 -12  -1  316.57   16.30
  -9 -12  -1  308.17   15.20
   9  12   1  305.77   15.70
   9  12   1  264.17   13.90
   9  12   1  270.57   14.30
   9  12   1  278.57   14.10
   9  12   1  283.17   16.60
 -10 -12  -1    0.80    6.00
 -10 -12  -1    2.80    5.50
 -10 -12  -1    2.80    6.50
 -10 -12  -1   -6.90    6.70
 -10 -12  -1    2.10    5.30
 -10 -12  -1    0.30    5.10
  10  12   1    5.20    5.50
  10  12   1    1.90    6.30
  10  12   1   -6.70    4.90
  10  12   1    2.30    5.70
  10  12   1    9.70    6.30
 -11 -12  -1  160.78   14.90
 -11 -12  -1  122.59   14.30
 -11 -12  -1  137.59   12.40
 -11 -12  -1  179.58   15.10
 -11 -12  -1  160.78   15.00
 -11 -12  -1  175.28   14.60
  11  12   1  181.88   13.70
  11  12   1  176.48   14.20
  11  12   1  157.18   13.40
  11  12   1  188.68   16.20
  11  12   1  166.58   13.60
 -12 -12  -1  539.45   23.00
 -12 -12  -1  483.55   21.40
 -12 -12  -1  502.55   19.60
 -12 -12  -1  542.95   22.10
  12  12   1  493.95   20.90
  12  12   1  519.85   19.90
  12  12   1  482.65   20.20
  12  12   1  507.45   23.80
 -13 -12  -1  -19.30    8.70
 -13 -12  -1   -8.00    7.00
 -13 -12  -1    3.20    8.30
 -13 -12  -1  -10.00    7.00
  13  12   1   -1.40    7.40
  13  12   1   -1.20    7.00
  13  12   1   15.70    8.90
  13  12   1   -8.70    6.90
   5 -13  -1   96.39   10.40
   5 -13  -1   82.19   14.10
   5 -13  -1   93.89   12.30
   5 -13  -1  111.69   12.20
   5 -13  -1   98.59   10.50
  -5  13   1  117.09   14.00
  -5  13   1   94.79   11.80
   4 -13  -1   23.00    8.60
   4 -13  -1   42.90    8.30
   4 -13  -1   15.90    6.10
   4 -13  -1   23.60    5.50
   4 -13  -1   16.00   11.40
   4 -13  -1   16.50    5.50
  -4  13   1    6.20    5.70
  -4  13   1   20.90    4.70
  -4  13   1   24.70    7.70
  -4  13   1   24.90    7.30
   3 -13  -1  211.88   21.10
   3 -13  -1  184.68   14.00
   3 -13  -1  180.48   11.60
   3 -13  -1  180.18   12.20
   3 -13  -1  172.68   15.60
   3 -13  -1  172.08   11.30
  -3  13   1  158.68   17.30
  -3  13   1  180.88   14.30
  -3  13   1  183.28   14.30
  -3  13   1  160.68    9.40
  -3  13   1  173.48   11.90
   2 -13  -1  237.88   13.00
   2 -13  -1  220.88   16.20
   2 -13  -1  220.98   20.00
   2 -13  -1  232.38   12.60
   2 -13  -1  209.78   14.30
   2 -13  -1  241.78   12.80
  -2  13   1  231.98   17.50
  -2  13   1  237.08   15.10
  -2  13   1  220.18   10.70
  -2  13   1  247.28   13.30
  -2  13   1  215.08   14.90
   1 -13  -1   -2.30    4.30
   1 -13  -1    2.30    4.90
   1 -13  -1    0.50    5.90
   1 -13  -1    7.00    8.30
   1 -13  -1    1.60    5.50
   1 -13  -1   -5.40    4.30
  -1  13   1   11.60    6.00
  -1  13   1   -3.20    7.50
  -1  13   1    2.20    2.60
  -1  13   1    1.50    2.30
  -1  13   1    0.00    5.10
  -1  13   1    4.80    5.30
  -1  13   1    5.00    4.10
   0 -13  -1   46.10    6.30
   0 -13  -1   33.80    5.90
   0 -13  -1   41.00    6.70
   0 -13  -1   27.70    7.00
   0 -13  -1   37.50    7.90
   0  13   1   40.90    6.90
   0  13   1   43.80    8.90
   0  13   1   31.20    5.50
   0  13   1   35.30    4.30
   0  13   1   40.80    4.20
   0  13   1   45.10    7.90
  -1 -13  -1  239.58   13.40
  -1 -13  -1  213.78   14.20
  -1 -13  -1  194.98   12.50
  -1 -13  -1  195.18   14.40
  -1 -13  -1  207.08   11.80
   1  13   1  205.38    8.90
   1  13   1  208.08   13.50
   1  13   1  216.38    9.70
   1  13   1  215.28   15.50
   1  13   1  223.48   12.90
   1  13   1  188.38   10.60
  -2 -13  -1   43.20    8.10
  -2 -13  -1   38.60    6.30
  -2 -13  -1   40.10    6.30
  -2 -13  -1   46.50    7.80
   2  13   1   35.70    4.70
   2  13   1   41.50    7.20
   2  13   1   21.90    6.70
   2  13   1   27.30    6.20
   2  13   1   32.80    5.10
  -3 -13  -1   85.09   10.70
  -3 -13  -1   81.29    9.90
  -3 -13  -1   78.39    9.20
  -3 -13  -1  107.49   11.80
  -3 -13  -1   94.49   11.10
   3  13   1  106.19   12.10
   3  13   1  100.09   11.70
   3  13   1   85.99    9.00
   3  13   1   92.99    7.90
   3  13   1   83.89    8.50
  -4 -13  -1  236.38   12.30
  -4 -13  -1  223.88   14.50
  -4 -13  -1  227.98   13.90
  -4 -13  -1  241.38   13.40
  -4 -13  -1  214.38   14.70
   4  13   1  239.88   12.10
   4  13   1  228.48   12.10
   4  13   1  244.68   12.50
   4  13   1  247.48   15.30
   4  13   1  208.38   14.50
  -5 -13  -1   27.70    6.60
  -5 -13  -1   39.10    7.60
  -5 -13  -1   42.00    7.10
  -5 -13  -1   35.10    6.50
  -5 -13  -1   39.80    7.90
   5  13   1   37.80    7.70
   5  13   1   35.40    5.70
   5  13   1   27.60    6.00
   5  13   1   30.80    6.70
   5  13   1   47.30    6.70
   5  13   1   47.20    6.40
  -6 -13  -1  371.36   15.60
  -6 -13  -1  361.06   17.10
  -6 -13  -1  392.76   17.80
  -6 -13  -1  375.66   17.00
  -6 -13  -1  351.86   17.80
   6  13   1  353.86   17.40
   6  13   1  385.06   14.80
   6  13   1  349.96   15.10
   6  13   1  390.86   18.60
   6  13   1  382.66   16.00
   6  13   1  375.96   14.60
  -7 -13  -1  438.36   19.80
  -7 -13  -1  441.26   18.80
  -7 -13  -1  395.46   18.20
  -7 -13  -1  450.65   17.30
  -7 -13  -1  453.55   18.70
   7  13   1  450.75   20.30
   7  13   1  432.36   16.40
   7  13   1  417.16   16.80
   7  13   1  418.26   18.40
   7  13   1  441.26   17.60
  -8 -13  -1   62.69    8.50
  -8 -13  -1   64.59    8.70
  -8 -13  -1   62.69    9.00
  -8 -13  -1   63.99    8.20
  -8 -13  -1   53.59    9.00
   8  13   1   70.49    8.00
   8  13   1   69.19    8.00
   8  13   1   62.39    7.70
   8  13   1   63.69    8.50
   8  13   1   69.19    9.50
  -9 -13  -1  328.07   16.70
  -9 -13  -1  291.97   17.30
  -9 -13  -1  309.67   17.00
  -9 -13  -1  322.87   18.60
  -9 -13  -1  308.17   15.60
   9  13   1  330.77   16.20
   9  13   1  307.17   17.40
   9  13   1  313.37   18.70
   9  13   1  305.97   16.00
   9  13   1  299.07   16.20
 -10 -13  -1  414.16   19.70
 -10 -13  -1  381.46   17.60
 -10 -13  -1  376.46   20.40
 -10 -13  -1  350.86   19.30
 -10 -13  -1  366.76   17.30
  10  13   1  380.56   18.60
  10  13   1  396.56   20.90
  10  13   1  378.16   18.00
  10  13   1  394.06   27.00
  10  13   1  371.36   18.30
 -11 -13  -1   76.29   10.60
 -11 -13  -1  102.99   12.70
 -11 -13  -1   67.59    9.10
 -11 -13  -1   71.89    9.70
  11  13   1   52.09    8.80
  11  13   1   88.39   10.20
  11  13   1   59.09    8.70
  11  13   1   72.79   10.90
 -12 -13  -1  162.08   14.40
 -12 -13  -1  117.39   13.40
 -12 -13  -1  140.29   16.20
  12  13   1  130.19   12.80
  12  13   1  107.29   13.10
  12  13   1  110.29   11.50
  12  13   1  136.89   16.30
   3 -14  -1   26.00    9.60
   3 -14  -1   21.00    7.20
   3 -14  -1   24.20   12.10
   3 -14  -1   26.00    6.60
   3 -14  -1   26.00    8.60
  -3  14   1   14.60    7.60
  -3  14   1   19.40    8.00
   2 -14  -1   18.70    6.30
   2 -14  -1   15.40    6.10
   2 -14  -1    7.30    8.50
   2 -14  -1  -10.10    9.80
   2 -14  -1    0.30    6.10
   2 -14  -1   12.20    7.60
  -2  14   1    1.50    6.30
  -2  14   1    3.30    5.00
  -2  14   1    0.70    6.70
  -2  14   1   13.40    6.70
   1 -14  -1   59.79    9.20
   1 -14  -1   58.89    9.40
   1 -14  -1   76.09   13.20
   1 -14  -1   71.19    8.50
   1 -14  -1   72.39    8.10
   1 -14  -1   86.09    9.10
  -1  14   1   80.49    9.00
  -1  14   1   74.79    9.40
  -1  14   1   79.99   10.90
  -1  14   1   64.29    4.50
  -1  14   1   84.39    4.70
  -1  14   1   74.29   11.00
   0 -14  -1  146.59   12.50
   0 -14  -1  148.09   14.80
   0 -14  -1  150.08   15.50
   0 -14  -1  147.19   12.50
   0 -14  -1  144.19   12.70
   0  14   1  156.48   13.50
   0  14   1  149.59    8.20
   0  14   1  145.49   13.70
   0  14   1  140.69    7.40
   0  14   1  132.29   12.60
   0  14   1  138.89   10.70
  -1 -14  -1    9.90    7.70
  -1 -14  -1    7.70    5.90
  -1 -14  -1   -0.60    6.60
  -1 -14  -1    5.30    6.30
  -1 -14  -1    3.20    5.70
   1  14   1   14.80    4.00
   1  14   1   12.80    5.10
   1  14   1   18.40    7.00
   1  14   1   11.70    4.40
   1  14   1    9.50    8.70
   1  14   1   15.70    6.60
  -2 -14  -1  171.68   13.40
  -2 -14  -1  156.08   12.90
  -2 -14  -1  160.68   14.70
  -2 -14  -1  163.28   12.70
  -2 -14  -1  133.09   14.30
   2  14   1  156.38    9.20
   2  14   1  152.18   12.00
   2  14   1  160.68   16.80
   2  14   1  145.19   10.20
   2  14   1  132.99   13.80
   2  14   1  139.19   11.10
  -3 -14  -1  170.88   13.30
  -3 -14  -1  185.38   13.00
  -3 -14  -1  168.68   13.60
  -3 -14  -1  171.98   15.00
  -3 -14  -1  184.38   15.00
   3  14   1  168.88   11.80
   3  14   1  160.48   16.50
   3  14   1  170.38   12.20
   3  14   1  126.79   14.40
   3  14   1  182.18   12.00
  -4 -14  -1   19.60    7.00
  -4 -14  -1   38.90    8.60
  -4 -14  -1   16.70    7.90
  -4 -14  -1   27.70    6.80
  -4 -14  -1   13.60    6.10
   4  14   1   37.20    6.30
   4  14   1   24.60    6.70
   4  14   1   27.90    6.10
   4  14   1   20.30    8.50
   4  14   1   25.20    5.50
   4  14   1   20.80   11.60
  -5 -14  -1  469.55   20.20
  -5 -14  -1  498.25   21.80
  -5 -14  -1  451.45   19.70
  -5 -14  -1  437.16   18.40
  -5 -14  -1  502.05   21.20
   5  14   1  494.45   21.90
   5  14   1  489.55   18.40
   5  14   1  478.05   18.30
   5  14   1  442.46   16.50
   5  14   1  474.65   21.80
   5  14   1  478.85   17.60
  -6 -14  -1  450.55   21.40
  -6 -14  -1  440.36   20.10
  -6 -14  -1  413.76   19.60
  -6 -14  -1  454.95   19.70
  -6 -14  -1  382.66   17.50
   6  14   1  433.56   21.10
   6  14   1  453.95   21.10
   6  14   1  415.76   17.80
   6  14   1  409.46   16.50
   6  14   1  402.86   16.40
   6  14   1  470.95   18.60
  -7 -14  -1   11.30    7.40
  -7 -14  -1    7.70    6.50
  -7 -14  -1   12.20    7.40
  -7 -14  -1   13.40    7.10
  -7 -14  -1    9.80    6.70
   7  14   1    4.10    6.10
   7  14   1   20.80    8.30
   7  14   1    7.80    5.40
   7  14   1   16.00    6.50
   7  14   1    7.30    7.80
   7  14   1    7.00    5.50
  -8 -14  -1  204.58   15.90
  -8 -14  -1  238.38   18.70
  -8 -14  -1  186.98   15.60
  -8 -14  -1  221.88   16.70
   8  14   1  211.78   15.30
   8  14   1  183.58   14.60
   8  14   1  193.68   17.60
   8  14   1  204.08   17.30
   8  14   1  233.18   12.30
   8  14   1  234.88   15.00
  -9 -14  -1  290.57   17.80
  -9 -14  -1  257.67   19.50
  -9 -14  -1  290.47   20.10
  -9 -14  -1  263.47   17.70
   9  14   1  248.08   18.80
   9  14   1  264.77   19.60
   9  14   1  249.68   17.00
 -10 -14  -1   -8.90    7.30
 -10 -14  -1   -2.10    7.70
 -10 -14  -1    0.00    8.70
  10  14   1   -0.60    8.90
  10  14   1    6.70    9.00
  10  14   1  -14.80    6.80
 -11 -14  -1   90.79   12.40
 -11 -14  -1   82.89   11.50
 -11 -14  -1  105.89   11.20
 -11 -14  -1   79.49   13.10
  11  14   1   87.29   12.00
  11  14   1   77.29   11.00
  11  14   1   94.89   13.30
   1 -15  -1    0.00   12.70
   1 -15  -1   19.10    9.90
   0 -15  -1   -1.40    9.10
   0 -15  -1   -6.40    7.20
   0 -15  -1    7.10    6.90
   0 -15  -1  -11.10   11.90
   0 -15  -1   13.70    8.90
   0  15   1    5.60    7.40
   0  15   1    5.50    6.90
   0  15   1  -11.00    7.90
  -1 -15  -1  200.28   15.70
  -1 -15  -1  234.68   18.40
  -1 -15  -1  193.98   18.50
  -1 -15  -1  195.48   16.10
   1  15   1  233.88   16.90
   1  15   1  212.38   15.30
   1  15   1  224.08   10.80
  -2 -15  -1   35.50    8.20
  -2 -15  -1   34.90    9.30
  -2 -15  -1   64.29   10.70
  -2 -15  -1   42.90    8.60
   2  15   1   61.99    9.80
   2  15   1   49.00    8.60
   2  15   1   46.40    6.40
   2  15   1   49.00    6.00
  -3 -15  -1   95.29   10.70
  -3 -15  -1  116.09   12.90
  -3 -15  -1   74.99    9.70
  -3 -15  -1  105.39   12.20
   3  15   1   95.19   10.00
   3  15   1   89.99   11.50
  -4 -15  -1  107.69   12.10
  -4 -15  -1   98.39   11.00
  -4 -15  -1   98.49   11.80
   4  15   1  121.39   11.90
   4  15   1  124.49   13.00
   4  15   1  100.09   10.70
   4  15   1  118.29   12.90
  -5 -15  -1  272.77   19.40
  -5 -15  -1  273.67   18.40
  -5 -15  -1  302.47   18.10
  -5 -15  -1  323.47   20.60
   5  15   1  306.47   15.60
   5  15   1  284.67   14.80
   5  15   1  326.97   20.20
   5  15   1  295.67   16.50
  -6 -15  -1   41.70    8.40
  -6 -15  -1   33.10    9.70
  -6 -15  -1   42.60    9.30
  -6 -15  -1   65.29    9.50
   6  15   1   69.29   10.90
   6  15   1   55.39    8.20
   6  15   1   44.10    7.80
   6  15   1   61.49    9.00
  -7 -15  -1  280.47   21.40
  -7 -15  -1  305.77   19.80
  -7 -15  -1  272.57   19.10
  -7 -15  -1  299.97   19.70
   7  15   1  287.97   21.50
   7  15   1  274.37   24.30
   7  15   1  279.17   17.70
   7  15   1  277.87   14.30
  -8 -15  -1   47.30   10.00
  -8 -15  -1   70.59   10.00
  -8 -15  -1   43.40   10.60
   8  15   1   56.59    9.60
   8  15   1   71.29   12.40
   8  15   1   78.09    8.90
   9  14  -2    1.00    9.30
   9  14  -2    2.50    8.10
  -9 -14   2   -3.60   14.50
  -9 -14   2   -4.20    8.20
  -9 -14   2   -3.10    7.80
  -9 -14   2   10.50    9.50
   8  14  -2   19.90    9.60
   8  14  -2   15.00    7.80
  -8 -14   2   12.50    8.10
  -8 -14   2   -3.20    7.00
  -8 -14   2   32.50    9.80
   7  14  -2   37.90    7.90
   7  14  -2   15.00    6.60
   7  14  -2   19.40    9.20
  -7 -14   2   36.90    9.00
  -7 -14   2   27.50    8.50
  -7 -14   2   35.50   10.00
  -7 -14   2   39.20    9.30
   6  14  -2    3.10    6.60
   6  14  -2   -2.90    5.70
   6  14  -2    1.90    8.00
  -6 -14   2  -13.00    6.30
  -6 -14   2    1.90    7.70
  -6 -14   2   -5.60    7.20
  -6 -14   2  -12.00    7.10
   5  14  -2   35.00    9.20
   5  14  -2   23.10    6.20
   5  14  -2   29.30    7.30
  -5 -14   2   32.70    8.90
  -5 -14   2   31.30    8.20
  -5 -14   2   34.60    8.20
  -5 -14   2   31.00    7.80
   4  14  -2   43.40    9.40
   4  14  -2   70.99    8.20
   4  14  -2   58.69    7.20
  -4 -14   2   71.69    9.80
  -4 -14   2   50.69    8.20
  -4 -14   2   60.19    9.70
  -4 -14   2   67.69   10.50
   3  14  -2   23.30    6.30
   3  14  -2   31.10    8.60
   3  14  -2   33.20    8.30
  -3 -14   2   31.90    8.90
  -3 -14   2   41.10    8.30
  -3 -14   2   27.30    8.90
   2  14  -2    9.30    7.90
   2  14  -2    1.80    6.40
   2  14  -2    1.20    4.40
  -2 -14   2    9.00    8.10
  -2 -14   2   -3.20    5.80
  -2 -14   2   -6.90    6.60
  -2 -14   2   -3.20    7.00
   1  14  -2   79.49   11.10
   1  14  -2   88.39   11.50
   1  14  -2   70.09    7.80
   1  14  -2   81.09    8.40
   1  14  -2   93.49   10.50
  -1 -14   2   77.79   11.40
  -1 -14   2   67.89    9.20
  -1 -14   2   73.49    9.20
  -1 -14   2   68.99   10.00
   0  14  -2   97.99   11.40
   0  14  -2  105.49   13.60
   0  14  -2   86.79    7.30
   0  14  -2   94.89   10.60
   0 -14   2  107.49   11.60
   0 -14   2   94.59    9.70
   0 -14   2   98.09   10.50
   0 -14   2  114.29   13.30
  -1  14  -2   13.90   11.60
  -1  14  -2   -1.90    6.60
  -1  14  -2   11.30    7.70
   1 -14   2   13.10    8.50
   1 -14   2    8.40    6.40
   1 -14   2   17.10   10.20
  11  13  -2   28.10    8.20
  11  13  -2   30.10   10.20
 -11 -13   2   13.70    8.00
 -11 -13   2   28.50    9.10
 -11 -13   2   37.20   12.20
 -11 -13   2   36.70   10.70
  10  13  -2    8.40    8.70
  10  13  -2   -1.30    7.20
 -10 -13   2    2.10    6.90
 -10 -13   2   -7.40    8.20
 -10 -13   2    5.10    7.40
 -10 -13   2   -3.30   10.70
   9  13  -2    3.00    6.80
   9  13  -2    1.10    8.10
   9  13  -2   -0.30    8.20
  -9 -13   2   -8.40    7.20
  -9 -13   2    1.80    7.10
  -9 -13   2   -1.90    7.70
  -9 -13   2    2.80    7.20
  -9 -13   2   11.70   10.40
   8  13  -2   37.70    7.10
   8  13  -2   54.99    8.40
   8  13  -2   30.60    9.20
   8  13  -2   46.80    7.90
   8  13  -2   31.60    8.80
  -8 -13   2   46.40    9.20
  -8 -13   2   40.90    7.80
  -8 -13   2   30.50    7.40
  -8 -13   2   39.60    8.70
   7  13  -2   25.80    6.50
   7  13  -2   12.30    7.10
   7  13  -2   19.00    8.20
   7  13  -2   29.10    6.40
   7  13  -2   19.80    5.60
  -7 -13   2   22.70    7.30
  -7 -13   2    9.30    6.60
  -7 -13   2   28.10    7.10
  -7 -13   2   29.10    8.10
  -7 -13   2   29.70    8.30
   6  13  -2  176.28   16.40
   6  13  -2  191.48   15.30
   6  13  -2  169.28   11.50
   6  13  -2  178.38   12.80
   6  13  -2  197.78   13.10
  -6 -13   2  200.48   14.80
  -6 -13   2  171.58   13.10
  -6 -13   2  164.58   14.20
  -6 -13   2  174.58   15.30
  -6 -13   2  165.78   13.50
   5  13  -2  122.99   13.70
   5  13  -2  131.39   11.30
   5  13  -2  119.39   12.50
   5  13  -2  106.19    9.90
   5  13  -2  109.59   11.20
  -5 -13   2  117.69   12.00
  -5 -13   2   96.49   11.00
  -5 -13   2  125.59   12.80
  -5 -13   2  116.69   11.90
  -5 -13   2  133.69   13.10
   4  13  -2   51.49    8.00
   4  13  -2   45.80    7.20
   4  13  -2   50.29    6.60
   4  13  -2   70.99   10.60
   4  13  -2   56.69    7.30
  -4 -13   2   59.39    7.90
  -4 -13   2   64.99    9.60
  -4 -13   2   62.29    9.20
  -4 -13   2   40.50    7.10
  -4 -13   2   63.49    8.30
   3  13  -2  214.78   12.10
   3  13  -2  173.18   10.30
   3  13  -2  195.48   14.90
   3  13  -2  173.38   16.60
   3  13  -2  184.98   11.80
  -3 -13   2  216.58   13.20
  -3 -13   2  200.68   13.40
  -3 -13   2  177.18   14.50
  -3 -13   2  210.78   13.60
  -3 -13   2  180.38   15.20
   2  13  -2  244.18   10.40
   2  13  -2  221.08   14.40
   2  13  -2  232.68   15.40
   2  13  -2  230.18   12.30
   2  13  -2  228.08   11.90
  -2 -13   2  232.58   16.50
  -2 -13   2  230.18   14.00
  -2 -13   2  233.78   13.60
  -2 -13   2  240.58   14.10
  -2 -13   2  255.07   15.20
   1  13  -2   89.89   11.40
   1  13  -2  111.99   12.40
   1  13  -2  102.09    7.20
  -1 -13   2   81.29   10.20
  -1 -13   2  122.69   11.30
  -1 -13   2  103.09   12.20
  -1 -13   2  116.09   11.40
  -1 -13   2   87.59    9.20
   0  13  -2   -1.30    3.30
   0  13  -2    5.90    5.80
   0  13  -2    1.10    5.60
   0  13  -2   11.50    6.20
   0  13  -2    0.40    3.00
   0 -13   2    8.90    5.50
   0 -13   2   10.00    6.30
   0 -13   2   -1.00    5.00
   0 -13   2    5.80    7.40
   0 -13   2   -6.80    5.20
  -1  13  -2  176.58   14.60
  -1  13  -2  155.18   13.50
  -1  13  -2  190.48   13.60
  -1  13  -2  169.78   12.20
   1 -13   2  154.58   13.50
   1 -13   2  175.38   12.10
   1 -13   2  165.78   12.10
   1 -13   2  170.88   12.70
   1 -13   2  181.48   16.30
  -2  13  -2   82.09   10.20
  -2  13  -2   67.19   10.20
  -2  13  -2   90.89    8.90
  -2  13  -2   69.19   10.10
   2 -13   2   60.09    8.90
   2 -13   2   59.99   10.20
   2 -13   2   67.69    7.80
   2 -13   2   85.89   10.80
   2 -13   2   73.09    8.00
  -3  13  -2   88.29   12.80
  -3  13  -2   78.09   11.80
  -3  13  -2   75.49   11.00
  -3  13  -2  105.49    9.70
   3 -13   2  107.79   12.30
   3 -13   2   92.09   12.60
   3 -13   2   63.09   11.20
   3 -13   2  101.19   10.80
   3 -13   2   87.69    8.70
  -4  13  -2   66.99   10.10
  -4  13  -2  104.19    9.50
   4 -13   2  112.49   14.10
   4 -13   2   82.59    8.30
   4 -13   2   82.49   16.00
   4 -13   2   78.49    9.20
   4 -13   2   98.79   10.70
  12  12  -2   -2.50    9.50
  12  12  -2    7.40    7.30
  12  12  -2    6.70    9.40
 -12 -12   2    7.70    6.70
 -12 -12   2    3.20   11.30
 -12 -12   2    9.00    7.80
 -12 -12   2    0.30    8.70
  11  12  -2   19.80    8.50
  11  12  -2   13.60    6.50
 -11 -12   2   22.80    7.70
 -11 -12   2   -5.30    6.90
 -11 -12   2    5.60    8.20
 -11 -12   2   10.90    6.60
 -11 -12   2    7.10    9.70
  10  12  -2   89.49   11.40
  10  12  -2   91.89   10.10
  10  12  -2   79.79   11.50
 -10 -12   2   74.29    9.00
 -10 -12   2   91.99   10.60
 -10 -12   2  102.69   12.00
 -10 -12   2   96.59   11.50
 -10 -12   2   74.29   11.40
 -10 -12   2  114.89   12.90
   9  12  -2    8.30    6.00
   9  12  -2   14.80    7.00
   9  12  -2   18.00    6.00
   9  12  -2   19.10    6.60
   9  12  -2   25.30    6.60
  -9 -12   2    9.60    5.90
  -9 -12   2   15.80    6.10
  -9 -12   2    8.40    6.90
  -9 -12   2    7.20    6.50
  -9 -12   2    7.30    6.10
  -9 -12   2   13.80    9.00
   8  12  -2   19.70    5.90
   8  12  -2    2.90    5.00
   8  12  -2   18.40    6.30
   8  12  -2   18.00    5.50
   8  12  -2   11.00    6.60
  -8 -12   2   19.40    7.00
  -8 -12   2   18.10    6.00
  -8 -12   2   18.60    6.30
  -8 -12   2   10.50    5.70
  -8 -12   2   14.30    5.90
   7  12  -2  284.67   14.00
   7  12  -2  295.67   13.20
   7  12  -2  258.77   15.60
   7  12  -2  277.57   16.30
   7  12  -2  303.17   14.50
  -7 -12   2  284.17   14.30
  -7 -12   2  283.87   15.30
  -7 -12   2  297.57   16.20
  -7 -12   2  287.47   15.30
  -7 -12   2  247.08   14.60
   6  12  -2  105.59   12.30
   6  12  -2   93.59   10.00
   6  12  -2  120.09   12.40
   6  12  -2  117.09    9.50
   6  12  -2  121.29   10.00
  -6 -12   2   95.69   11.40
  -6 -12   2   90.09   10.80
  -6 -12   2   96.59    9.80
  -6 -12   2  109.69   11.30
  -6 -12   2  105.69   10.90
   5  12  -2   10.00    6.00
   5  12  -2    6.10    4.50
   5  12  -2    5.30    4.00
   5  12  -2   11.10    5.00
   5  12  -2    8.50    6.10
  -5 -12   2    6.40    5.20
  -5 -12   2   14.90    5.30
  -5 -12   2    6.70    5.20
  -5 -12   2   18.30    5.10
  -5 -12   2   13.80    5.90
   4  12  -2  137.09   13.40
   4  12  -2  166.38   12.80
   4  12  -2  153.28   10.10
   4  12  -2  141.99   10.40
  -4 -12   2  156.48   11.70
  -4 -12   2  161.58   12.30
  -4 -12   2  146.79   10.90
  -4 -12   2  168.68   11.40
  -4 -12   2  146.49   12.60
   3  12  -2  130.59    9.70
   3  12  -2  142.29   13.20
   3  12  -2  135.09    9.50
   3  12  -2  134.99    8.30
   3  12  -2  120.59   11.40
  -3 -12   2  130.29   11.60
  -3 -12   2  133.19   10.90
  -3 -12   2  127.59   10.60
  -3 -12   2  112.89    9.90
  -3 -12   2  118.79   12.20
   2  12  -2   27.70    6.90
   2  12  -2   17.90    4.50
   2  12  -2   17.00    4.10
   2  12  -2   26.30    4.90
  -2 -12   2   28.60    6.50
  -2 -12   2   17.80    6.30
  -2 -12   2   16.10    5.10
  -2 -12   2   17.40    4.90
   1  12  -2  166.08   12.70
   1  12  -2  189.68   12.50
   1  12  -2  184.08    8.10
   1  12  -2  174.18    9.80
   1  12  -2  205.08    9.70
  -1 -12   2  197.58   11.60
  -1 -12   2  172.48   11.10
  -1 -12   2  177.68   12.60
  -1 -12   2  175.48   11.30
  -1 -12   2  173.88   13.50
   0  12  -2  300.07   14.40
   0  12  -2  301.47   15.90
   0  12  -2  296.37   16.00
   0  12  -2  294.47    9.20
   0  12  -2  309.97   10.10
   0 -12   2  287.37   13.60
   0 -12   2  287.07   13.30
   0 -12   2  293.27   14.80
   0 -12   2  310.37   16.70
   0 -12   2  280.87   13.10
  -1  12  -2    7.10    5.30
  -1  12  -2   -4.60    5.00
  -1  12  -2    1.40    5.10
  -1  12  -2    3.80    2.20
  -1  12  -2    4.20    1.90
   1 -12   2    2.00    4.40
   1 -12   2   -1.50    6.20
   1 -12   2    2.20    4.70
   1 -12   2   -0.20    5.20
   1 -12   2    2.10    4.40
  -2  12  -2  413.86   19.20
  -2  12  -2  412.86   18.90
  -2  12  -2  397.76   14.50
  -2  12  -2  412.56   15.70
   2 -12   2  431.76   20.10
   2 -12   2  409.36   15.30
   2 -12   2  414.36   16.80
   2 -12   2  405.76   15.50
   2 -12   2  412.46   14.90
  -3  12  -2  395.26   19.40
  -3  12  -2  429.76   19.20
  -3  12  -2  399.56   15.30
  -3  12  -2  375.26   13.30
   3 -12   2  394.16   15.20
   3 -12   2  384.66   19.70
   3 -12   2  373.06   14.00
   3 -12   2  375.96   15.00
   3 -12   2  414.96   16.90
  -4  12  -2   62.39    7.40
  -4  12  -2   57.59    8.80
  -4  12  -2   52.89    8.30
  -4  12  -2   55.49    9.60
   4 -12   2   70.29    8.30
   4 -12   2   76.59    9.10
   4 -12   2   55.09    6.00
   4 -12   2   61.59   10.00
   4 -12   2   61.09    7.10
   4 -12   2   50.99   12.40
  -5  12  -2  160.28   13.80
  -5  12  -2  142.39    8.40
  -5  12  -2  166.78   15.30
   5 -12   2  161.38   10.50
   5 -12   2  149.09   17.10
   5 -12   2  148.79   13.50
   5 -12   2  151.78   11.80
   5 -12   2  153.28   12.30
   5 -12   2  125.09   15.60
   6 -12   2  132.49   13.90
  13  11  -2   61.29    9.40
  13  11  -2   47.90   10.20
  13  11  -2   55.79   10.60
 -13 -11   2   59.19    9.30
 -13 -11   2   66.79   10.40
 -13 -11   2   50.79    9.10
 -13 -11   2   53.09    6.90
 -13 -11   2   50.99   13.40
  12  11  -2   22.00    6.90
  12  11  -2   39.60    9.30
  12  11  -2   25.60    9.00
 -12 -11   2   43.40    6.70
 -12 -11   2   37.40    8.10
 -12 -11   2   28.30    8.40
 -12 -11   2   40.70    7.70
  11  11  -2   62.59    7.60
  11  11  -2   66.79    9.10
  11  11  -2   84.59    9.10
 -11 -11   2   85.39    9.30
 -11 -11   2   86.69   10.00
 -11 -11   2   98.09   10.40
 -11 -11   2   95.89   10.00
 -11 -11   2  109.39   13.20
  10  11  -2   -4.30    4.90
  10  11  -2   -4.20    6.00
  10  11  -2   -4.60    4.80
  10  11  -2    1.30    5.40
  10  11  -2    1.60    5.00
 -10 -11   2    4.20    4.90
 -10 -11   2   -9.90    5.70
 -10 -11   2   -2.20    5.10
 -10 -11   2   -0.50    5.00
 -10 -11   2    8.50    5.50
   9  11  -2  201.08   14.80
   9  11  -2  185.88   11.80
   9  11  -2  204.88   12.70
   9  11  -2  206.88   13.30
   9  11  -2  221.38   12.40
  -9 -11   2  211.68   12.30
  -9 -11   2  201.28   12.30
  -9 -11   2  218.48   14.30
  -9 -11   2  200.28   13.30
  -9 -11   2  226.38   13.50
   8  11  -2  241.08   12.60
   8  11  -2  232.08   12.20
   8  11  -2  260.97   13.80
   8  11  -2  273.07   15.40
   8  11  -2  234.48   12.70
  -8 -11   2  243.28   13.50
  -8 -11   2  240.58   14.50
  -8 -11   2  234.78   12.70
  -8 -11   2  244.08   13.00
  -8 -11   2  258.87   13.80
   7  11  -2  249.68   11.90
   7  11  -2  252.07   13.70
   7  11  -2  228.38   11.90
   7  11  -2  261.07   14.80
   7  11  -2  243.28   12.60
  -7 -11   2  240.98   14.00
  -7 -11   2  229.38   13.10
  -7 -11   2  218.78   12.10
  -7 -11   2  229.28   13.20
  -7 -11   2  226.88   13.40
   6  11  -2  336.37   13.80
   6  11  -2  306.97   15.00
   6  11  -2  306.97   15.70
   6  11  -2  320.27   13.20
  -6 -11   2  328.97   14.50
  -6 -11   2  306.87   14.40
  -6 -11   2  274.77   14.60
   5  11  -2  605.34   19.10
   5  11  -2  657.03   21.30
   5  11  -2  562.74   17.40
   5  11  -2  599.84   18.10
   5  11  -2  603.74   20.50
  -5 -11   2  557.74   22.30
  -5 -11   2  634.14   19.90
  -5 -11   2  620.24   20.70
  -5 -11   2  601.24   19.50
   4  11  -2  172.08   10.30
   4  11  -2  183.28    9.00
   4  11  -2  177.98   12.40
   4  11  -2  204.88   12.40
  -4 -11   2  188.08   11.20
  -4 -11   2  171.38   10.70
  -4 -11   2  174.48   10.30
  -4 -11   2  178.18   12.20
  -4 -11   2  201.68   11.90
   3  11  -2    0.30    3.30
   3  11  -2   -0.10    2.80
   3  11  -2   -2.40    3.80
   3  11  -2   -5.50    4.90
  -3 -11   2    0.60    3.80
  -3 -11   2   -2.60    3.90
  -3 -11   2   -0.20    3.10
  -3 -11   2   -3.10    3.10
  -3 -11   2    6.20    4.80
   2  11  -2  308.07   11.70
   2  11  -2  265.77   11.20
   2  11  -2  291.57   10.40
   2  11  -2  278.17   14.80
   2  11  -2  325.47   14.40
  -2 -11   2  267.67   17.80
  -2 -11   2  302.77   12.90
  -2 -11   2  300.27   14.70
  -2 -11   2  283.77   12.30
  -2 -11   2  283.27   12.60
   1  11  -2  289.47   13.50
   1  11  -2  297.07   11.40
   1  11  -2  288.27    9.60
   1  11  -2  297.67   11.00
  -1 -11   2  293.97   14.60
  -1 -11   2  287.77   12.40
  -1 -11   2  282.07   12.50
  -1 -11   2  282.47   15.10
  -1 -11   2  301.27   12.30
   0  11  -2   52.29    6.70
   0  11  -2   45.30    4.60
   0  11  -2   44.10    7.50
   0  11  -2   44.60    5.00
   0 -11   2   54.79    6.20
   0 -11   2   43.90    5.70
   0 -11   2   48.30    7.20
   0 -11   2   34.20    5.60
   0 -11   2   42.50    5.50
  -1  11  -2  361.46   16.70
  -1  11  -2  344.17   14.20
  -1  11  -2  339.57   15.80
  -1  11  -2  370.46    9.00
  -1  11  -2  369.86    9.40
   1 -11   2  366.06   13.50
   1 -11   2  371.26   13.90
   1 -11   2  369.06   17.00
   1 -11   2  374.46   14.70
   1 -11   2  367.76   13.30
  -2  11  -2   17.60    4.60
  -2  11  -2   22.60    5.90
  -2  11  -2   23.90    6.40
   2 -11   2   24.40    4.80
   2 -11   2   28.40    5.70
   2 -11   2   28.70    4.70
   2 -11   2   28.70    4.90
   2 -11   2   25.90    6.90
  -3  11  -2   66.29    8.60
  -3  11  -2   71.09   10.00
  -3  11  -2   53.29    6.70
  -3  11  -2   64.19    8.00
   3 -11   2   67.69    9.70
   3 -11   2   68.79    7.70
   3 -11   2   60.99    6.40
   3 -11   2   60.39    6.80
   3 -11   2   61.49    7.00
  -4  11  -2  489.95   14.30
  -4  11  -2  501.05   21.10
  -4  11  -2  524.85   20.30
   4 -11   2  478.05   14.60
   4 -11   2  504.75   17.20
   4 -11   2  542.75   21.40
   4 -11   2  512.05   15.70
   4 -11   2  493.85   15.70
  -5  11  -2   14.10    6.00
  -5  11  -2   11.90    4.10
  -5  11  -2   19.00    7.10
   5 -11   2   13.50    3.80
   5 -11   2   22.20    5.70
   5 -11   2   12.90    6.70
   5 -11   2   23.50    4.40
   5 -11   2   10.80    9.40
   5 -11   2    8.80    4.70
  -6  11  -2   -3.80    5.80
  -6  11  -2   10.70    2.80
  -6  11  -2   -5.80    3.40
  -6  11  -2    1.60    5.40
   6 -11   2    3.10    5.50
   6 -11   2   -5.50    6.90
   6 -11   2    2.90    3.70
   6 -11   2    6.40    4.80
   6 -11   2   -4.50   10.30
   6 -11   2    3.40    3.50
  -7  11  -2  228.58   16.90
  -7  11  -2  248.58   16.20
   7 -11   2  240.78    9.00
   7 -11   2  259.37   14.20
   7 -11   2  232.28   18.80
   7 -11   2  216.78    8.10
   7 -11   2  261.27   25.10
   7 -11   2  251.67   12.40
  14  10  -2    5.70    8.50
  14  10  -2  -14.70    8.00
  14  10  -2  -13.60    6.80
 -14 -10   2  -13.30    9.60
 -14 -10   2    4.50    7.70
 -14 -10   2  -11.30    7.50
 -14 -10   2   -4.20    7.00
  13  10  -2   55.69    9.60
  13  10  -2   53.39    9.20
  13  10  -2   58.09    8.50
 -13 -10   2   57.49    8.60
 -13 -10   2   64.79    8.90
 -13 -10   2   65.69   10.40
 -13 -10   2   64.69    8.30
  12  10  -2   31.00    6.70
  12  10  -2   49.80    8.80
  12  10  -2   36.50    7.30
  12  10  -2   50.79    8.50
 -12 -10   2   50.39    5.30
 -12 -10   2   46.70    7.50
 -12 -10   2   61.19    9.50
 -12 -10   2   51.09    8.80
 -12 -10   2   46.80    8.60
 -12 -10   2   56.79    7.60
 -12 -10   2   54.99    6.30
  11  10  -2    3.50    5.80
  11  10  -2    9.30    5.40
  11  10  -2    9.10    5.20
  11  10  -2    6.60    5.00
 -11 -10   2    6.20    5.00
 -11 -10   2   -3.60    5.60
 -11 -10   2   -3.60    7.20
 -11 -10   2   20.20    5.70
 -11 -10   2   13.80    5.70
 -11 -10   2    6.20    4.40
  10  10  -2  347.47   17.20
  10  10  -2  352.46   14.80
  10  10  -2  343.27   14.50
  10  10  -2  314.37   16.60
  10  10  -2  375.66   15.90
 -10 -10   2  371.36   16.40
 -10 -10   2  337.07   17.70
 -10 -10   2  375.76   16.70
 -10 -10   2  378.16   14.20
 -10 -10   2  350.76   10.50
 -10 -10   2  345.97   14.90
 -10 -10   2  321.17   15.10
   9  10  -2  325.67   13.70
   9  10  -2  307.87   13.60
   9  10  -2  295.37   12.90
   9  10  -2  313.77   16.00
   9  10  -2  296.67   13.70
  -9 -10   2  306.17   15.20
  -9 -10   2  286.77   13.20
  -9 -10   2  272.37   13.90
  -9 -10   2  280.67    9.40
  -9 -10   2  308.17   13.10
  -9 -10   2  300.77   16.60
  -9 -10   2  293.47   16.70
   8  10  -2    9.60    3.90
   8  10  -2   18.20    4.80
   8  10  -2   13.90    5.70
   8  10  -2   19.00    5.10
   8  10  -2   14.10    4.30
  -8 -10   2   14.00    3.60
  -8 -10   2   11.20    4.50
  -8 -10   2   17.70    5.30
  -8 -10   2   15.30    4.60
  -8 -10   2   11.30    5.00
   7  10  -2  190.28   10.20
   7  10  -2  186.88   12.30
   7  10  -2  194.48   10.60
   7  10  -2  193.68   11.30
  -7 -10   2  178.08   13.20
  -7 -10   2  202.08   11.10
  -7 -10   2  195.18   11.50
  -7 -10   2  191.98   11.70
  -7 -10   2  203.48    8.40
   6  10  -2  735.93   21.30
   6  10  -2  739.53   22.60
   6  10  -2  755.42   19.50
   6  10  -2  684.13   23.40
   6  10  -2  710.53   19.80
  -6 -10   2  727.63   22.10
  -6 -10   2  725.63   21.20
  -6 -10   2  697.63   21.20
  -6 -10   2  720.93   20.90
  -6 -10   2  709.03   17.50
   5  10  -2   58.79    7.20
   5  10  -2   62.29    6.40
   5  10  -2   54.99    6.10
   5  10  -2   58.69    6.60
   5  10  -2   48.60    6.40
  -5 -10   2   56.89    8.40
  -5 -10   2   80.09    8.70
  -5 -10   2   62.59    7.40
  -5 -10   2   58.99    6.50
   4  10  -2   59.69    6.80
   4  10  -2   66.69    7.70
   4  10  -2   46.00    5.30
   4  10  -2   58.39    6.00
  -4 -10   2   62.79    7.60
  -4 -10   2   61.69    7.20
  -4 -10   2   62.79    6.80
  -4 -10   2   60.39    7.20
  -4 -10   2   58.39    7.10
   3  10  -2  980.80   25.60
   3  10  -2  971.40   25.90
   3  10  -2  982.70   23.30
   3  10  -2  971.20   22.10
  -3 -10   2  943.11   24.20
  -3 -10   2  957.30   25.00
  -3 -10   2  949.80   24.20
  -3 -10   2  958.80   23.50
  -3 -10   2  951.60   25.60
   2  10  -2   -0.20    3.60
   2  10  -2    2.00    4.10
   2  10  -2    2.10    2.90
   2  10  -2   -2.10    3.80
   2  10  -2    1.60    2.40
  -2 -10   2   -0.10    2.90
  -2 -10   2    1.80    3.50
  -2 -10   2   -0.70    3.00
  -2 -10   2    0.70    3.40
  -2 -10   2    5.10    3.00
   1  10  -2  742.63   20.90
   1  10  -2  716.43   16.70
   1  10  -2  747.13   18.10
   1  10  -2  735.43   18.40
  -1 -10   2  711.23   20.30
  -1 -10   2  712.13   21.90
  -1 -10   2  703.83   19.70
  -1 -10   2  705.73   19.40
  -1 -10   2  716.43   19.00
   0  10  -2  158.38    6.50
   0  10  -2  174.88   10.10
   0  10  -2  168.28    7.90
   0  10  -2  172.78    7.70
   0 -10   2  164.68    9.00
   0 -10   2  169.38    8.80
   0 -10   2  166.68    9.20
   0 -10   2  170.58    9.70
  -1  10  -2   28.30    2.70
  -1  10  -2   28.60    5.80
  -1  10  -2   21.50    5.50
  -1  10  -2   31.50    3.80
  -1  10  -2   25.20    3.70
  -1  10  -2   24.50    4.60
   1 -10   2   33.90    4.40
   1 -10   2   23.40    4.20
   1 -10   2   29.60    4.50
   1 -10   2   18.00    4.40
   1 -10   2   29.70    5.70
  -2  10  -2  133.29    8.60
  -2  10  -2  129.89   10.10
  -2  10  -2  119.69   10.50
   2 -10   2  114.59   10.70
   2 -10   2  132.69    7.90
   2 -10   2  123.39    7.80
   2 -10   2  128.39    9.70
   2 -10   2  124.39    8.60
  -3  10  -2  337.27   15.50
  -3  10  -2  369.96   12.80
  -3  10  -2  360.26   16.70
  -3  10  -2  376.26   11.80
   3 -10   2  356.06   12.40
   3 -10   2  365.16   13.30
   3 -10   2  384.26   16.50
   3 -10   2  367.56   12.00
  -4  10  -2  114.59   11.20
  -4  10  -2  102.89   10.10
  -4  10  -2  119.19    6.50
  -4  10  -2  108.99   12.20
   4 -10   2  122.19   11.50
   4 -10   2  128.39    7.20
   4 -10   2  108.49    7.70
   4 -10   2  120.69    8.50
  -5  10  -2   20.10    3.70
  -5  10  -2   26.50    6.30
  -5  10  -2   24.40    6.70
  -5  10  -2   19.00    3.00
   5 -10   2   20.40    4.30
   5 -10   2   26.10    6.60
   5 -10   2   16.80    4.50
   5 -10   2   20.70    3.60
   5 -10   2   25.40    8.30
  -6  10  -2   34.30    7.40
  -6  10  -2   32.60    7.60
  -6  10  -2   36.40    3.50
  -6  10  -2   41.10    4.20
   6 -10   2   46.20    5.80
   6 -10   2   26.70    3.60
   6 -10   2   35.00    7.70
   6 -10   2   25.00    5.30
   6 -10   2   27.90    9.30
   6 -10   2   36.80    5.50
  -7  10  -2  158.48   13.00
  -7  10  -2  165.98   14.20
   7 -10   2  157.88   10.70
   7 -10   2  171.38   10.50
   7 -10   2  191.58   15.30
   7 -10   2  163.48    6.20
   7 -10   2  190.48   19.90
   7 -10   2  157.68    6.80
  -8  10  -2    5.30    6.80
  -8  10  -2   -4.10    5.60
   8 -10   2    2.90    5.30
   8 -10   2    7.30   10.10
   8 -10   2    6.30    7.80
   8 -10   2   -0.50    5.10
  14   9  -2  184.88   16.10
  14   9  -2  169.48   14.50
  14   9  -2  188.28   16.30
 -14  -9   2  170.38   17.60
 -14  -9   2  194.98   14.90
 -14  -9   2  180.28   16.80
  13   9  -2   58.89    7.70
  13   9  -2   57.69    8.40
  13   9  -2   55.79    8.00
  13   9  -2   58.89    8.00
 -13  -9   2   48.90    8.10
 -13  -9   2   59.59    8.50
 -13  -9   2   35.20    7.40
 -13  -9   2   62.49    9.70
  12   9  -2  102.79   12.70
  12   9  -2  106.59   11.20
  12   9  -2  111.99   12.50
  12   9  -2  110.69   11.00
 -12  -9   2  103.69    5.20
 -12  -9   2   94.69   10.30
 -12  -9   2  113.39    8.60
 -12  -9   2   99.19   10.70
 -12  -9   2  104.29    8.00
 -12  -9   2  106.59   11.50
 -12  -9   2  111.69   11.80
  11   9  -2  442.16   16.70
  11   9  -2  386.06   15.40
  11   9  -2  394.16   18.00
  11   9  -2  414.36   14.20
 -11  -9   2  411.16   16.90
 -11  -9   2  421.36   13.70
 -11  -9   2  417.96   16.50
 -11  -9   2  434.76   17.40
 -11  -9   2  429.86   18.80
  10   9  -2  248.88   12.00
  10   9  -2  277.17   12.80
  10   9  -2  252.57   11.20
  10   9  -2  250.47   14.20
 -10  -9   2  256.57   15.20
 -10  -9   2  254.07   11.00
 -10  -9   2  239.18   13.20
 -10  -9   2  235.98   12.50
 -10  -9   2  251.07   13.00
   9   9  -2    2.70    4.10
   9   9  -2    8.50    4.10
   9   9  -2   15.20    4.30
   9   9  -2    8.20    4.20
  -9  -9   2   10.50    2.90
  -9  -9   2    8.20    5.60
  -9  -9   2   16.80    4.60
  -9  -9   2   11.40    4.60
  -9  -9   2   13.20    4.00
  -9  -9   2    1.50    3.70
  -9  -9   2   10.40    4.20
   8   9  -2  500.75   17.70
   8   9  -2  478.35   15.70
   8   9  -2  509.35   18.40
   8   9  -2  510.65   15.90
  -8  -9   2  476.95   16.50
  -8  -9   2  477.75   16.60
  -8  -9   2  478.35   12.00
  -8  -9   2  497.35   15.80
  -8  -9   2  462.25   19.10
  -8  -9   2  470.75   15.10
   7   9  -2  550.54   17.10
   7   9  -2  516.15   16.50
   7   9  -2  552.64   18.90
   7   9  -2  563.04   16.20
  -7  -9   2  562.64   17.70
  -7  -9   2  544.15   16.50
  -7  -9   2  545.05   13.30
  -7  -9   2  558.54   17.60
  -7  -9   2  548.05   16.70
  -7  -9   2  531.35   17.80
   6   9  -2  166.08    9.80
   6   9  -2  163.78   10.80
   6   9  -2  172.98    8.70
   6   9  -2  179.28    9.50
  -6  -9   2  177.48    7.20
  -6  -9   2  176.58    9.10
  -6  -9   2  178.98    9.90
  -6  -9   2  180.68   10.30
  -6  -9   2  175.98    9.70
  -6  -9   2  177.68    9.70
   5   9  -2  588.44   18.00
   5   9  -2  591.54   16.60
   5   9  -2  591.84   18.80
   5   9  -2  611.24   17.10
   5   9  -2  625.94   16.40
  -5  -9   2  598.84   17.80
  -5  -9   2  600.74   18.20
  -5  -9   2  596.44   17.80
  -5  -9   2  588.14   17.60
  -5  -9   2  556.44   14.40
   4   9  -2  347.07   13.80
   4   9  -2  316.87   11.70
   4   9  -2  344.37   11.30
   4   9  -2  322.67   11.50
  -4  -9   2  334.77   13.20
  -4  -9   2  345.57   12.70
  -4  -9   2  337.37   13.10
  -4  -9   2  337.07   12.50
  -4  -9   2  331.87   11.80
  -4  -9   2  322.27   10.40
   3   9  -2   97.19    8.60
   3   9  -2  109.79    7.00
   3   9  -2  111.39    8.30
   3   9  -2  105.99    6.20
   3   9  -2  109.99    6.70
  -3  -9   2  101.99    7.50
  -3  -9   2   96.69    8.10
  -3  -9   2  101.59    7.80
  -3  -9   2   89.19    7.00
  -3  -9   2   92.39    6.90
   2   9  -2   16.50    4.30
   2   9  -2   16.50    3.20
   2   9  -2   16.80    2.80
   2   9  -2   14.20    4.30
   2   9  -2   15.60    2.90
  -2  -9   2   19.00    4.50
  -2  -9   2   15.30    3.20
  -2  -9   2   16.70    3.80
  -2  -9   2   15.10    3.30
  -2  -9   2   19.10    3.90
   1   9  -2    8.70    2.70
   1   9  -2   10.70    2.90
   1   9  -2   13.20    2.60
   1   9  -2   12.30    3.80
   1   9  -2    6.40    3.60
  -1  -9   2   15.90    3.70
  -1  -9   2   11.10    3.20
  -1  -9   2   12.70    3.60
  -1  -9   2   13.80    3.50
  -1  -9   2    3.10    3.30
   0   9  -2   13.50    4.40
   0   9  -2   21.00    4.00
   0   9  -2   22.30    2.70
   0   9  -2   18.20    3.10
   0   9  -2   18.10    3.10
   0  -9   2   16.90    3.40
   0  -9   2   17.80    4.80
   0  -9   2   19.50    3.70
   0  -9   2   26.70    4.10
   0  -9   2   21.60    3.80
  -1   9  -2  149.59    9.70
  -1   9  -2  125.99    9.70
  -1   9  -2  136.09    8.30
  -1   9  -2  134.59    6.70
  -1   9  -2  139.89    5.10
   1  -9   2  146.69    8.00
   1  -9   2  142.69    7.40
   1  -9   2  134.89    7.60
   1  -9   2  142.69    7.60
   1  -9   2  130.69    9.50
  -2   9  -2  242.48    8.40
  -2   9  -2  223.18   11.70
  -2   9  -2  239.78    9.90
  -2   9  -2  246.58   12.90
   2  -9   2  239.08    9.80
   2  -9   2  234.08    9.60
   2  -9   2  250.27   12.40
   2  -9   2  228.18    9.20
   2  -9   2  238.78    9.20
  -3   9  -2   84.29    9.10
  -3   9  -2   91.39    6.90
  -3   9  -2   71.89    8.20
   3  -9   2   92.69    7.00
   3  -9   2   75.09    9.10
   3  -9   2   77.99    6.30
   3  -9   2   87.49    6.00
   3  -9   2   94.39    6.30
  -4   9  -2   57.09    7.20
  -4   9  -2   75.69    9.10
  -4   9  -2   83.69    6.20
  -4   9  -2   73.69    5.10
   4  -9   2   67.49    5.90
   4  -9   2   74.99    6.40
   4  -9   2   79.49    9.40
   4  -9   2   65.19    5.40
   4  -9   2   74.39    6.10
  -5   9  -2  355.16   16.40
  -5   9  -2  331.67   15.00
  -5   9  -2  326.67   10.10
  -5   9  -2  288.77    9.60
   5  -9   2  352.16   10.60
   5  -9   2  342.57   10.80
   5  -9   2  335.37   15.40
   5  -9   2  355.06   11.90
   5  -9   2  335.57    9.80
  -6   9  -2  149.39   11.20
  -6   9  -2  156.88    5.10
  -6   9  -2  154.58    5.70
  -6   9  -2  154.38   12.50
   6  -9   2  139.89    6.00
   6  -9   2  141.19   15.50
   6  -9   2  155.88    6.80
   6  -9   2  142.29    7.60
   6  -9   2  127.09   11.60
   6  -9   2  141.59    8.20
  -7   9  -2    3.50    4.80
  -7   9  -2    6.20    6.10
   7  -9   2    3.20    3.60
   7  -9   2   -1.90    7.30
   7  -9   2   -2.70    3.00
   7  -9   2   -7.70    4.80
   7  -9   2   -1.60    2.20
   7  -9   2    1.80    1.90
  -8   9  -2   32.80    7.10
  -8   9  -2   31.30    7.50
   8  -9   2   34.40    5.30
   8  -9   2   53.49   11.30
   8  -9   2   34.40    4.60
   8  -9   2   58.29    8.70
  -9   9  -2   37.20    8.70
  -9   9  -2   18.20    7.10
   9  -9   2   40.50   11.50
   9  -9   2   25.90    4.60
   9  -9   2   37.00    8.20
   9  -9   2   36.60    5.70
 -10   9  -2   -3.30    6.70
 -10   9  -2    3.90    6.50
  10  -9   2    4.20   11.80
  10  -9   2   -0.30    7.90
  15   8  -2   88.99   10.00
  15   8  -2   97.29   11.30
  15   8  -2   96.79   10.50
 -15  -8   2  103.59    9.30
 -15  -8   2   89.79   11.80
 -15  -8   2  101.59   10.50
 -15  -8   2   80.99   10.50
 -15  -8   2  102.79   13.20
  14   8  -2    5.10    5.70
  14   8  -2   -8.50    6.00
  14   8  -2    2.60    6.20
  14   8  -2   -2.50    6.10
 -14  -8   2    1.00    5.80
 -14  -8   2   -4.60    5.30
 -14  -8   2   -2.80    5.60
 -14  -8   2   -5.20    9.20
  13   8  -2  201.78   12.70
  13   8  -2  193.98   13.80
  13   8  -2  188.28   14.00
  13   8  -2  197.38   12.60
 -13  -8   2  186.48   12.80
 -13  -8   2  172.78   12.40
 -13  -8   2  178.98   11.60
 -13  -8   2  186.08   14.40
  12   8  -2  538.25   18.10
  12   8  -2  553.04   19.60
  12   8  -2  551.44   20.60
  12   8  -2  555.34   18.80
 -12  -8   2  570.84   21.20
 -12  -8   2  553.54   17.60
 -12  -8   2  541.75   19.00
 -12  -8   2  547.05   19.80
 -12  -8   2  549.85   18.50
 -12  -8   2  544.75   11.20
  11   8  -2   56.49    6.70
  11   8  -2   53.59    6.50
  11   8  -2   45.10    7.00
 -11  -8   2   48.00    4.10
 -11  -8   2   46.20    6.60
 -11  -8   2   48.20    6.50
 -11  -8   2   62.49    6.30
 -11  -8   2   48.40    5.80
 -11  -8   2   49.80    7.60
  10   8  -2   74.29    7.80
  10   8  -2   73.69    6.90
  10   8  -2   91.09    9.50
  10   8  -2   65.19    7.90
  10   8  -2   87.99    7.70
 -10  -8   2   88.29    9.00
 -10  -8   2   75.79    8.30
 -10  -8   2   75.69    6.60
 -10  -8   2   83.79    7.80
 -10  -8   2   90.49   11.10
   9   8  -2  378.26   16.00
   9   8  -2  383.76   12.70
   9   8  -2  378.76   20.20
   9   8  -2  387.56   14.70
  -9  -8   2  409.76   14.60
  -9  -8   2  401.86   13.80
  -9  -8   2  395.06   16.10
  -9  -8   2  398.66   15.20
  -9  -8   2  399.46   14.70
  -9  -8   2  380.26   12.50
   8   8  -2  366.46   12.30
   8   8  -2  334.27   12.80
   8   8  -2  343.37   14.50
   8   8  -2  335.67   15.70
  -8  -8   2  357.96   15.20
  -8  -8   2  367.86   13.70
  -8  -8   2  343.07   13.30
  -8  -8   2  360.76   12.70
  -8  -8   2  362.46   12.10
  -8  -8   2  361.86   13.80
   7   8  -2   13.80    3.70
   7   8  -2   12.30    3.60
   7   8  -2    9.60    3.50
   7   8  -2   11.10    3.20
   7   8  -2   13.00    3.90
  -7  -8   2   13.60    3.50
  -7  -8   2   11.30    3.30
  -7  -8   2   12.40    3.80
  -7  -8   2   16.60    3.60
  -7  -8   2   14.30    4.00
   6   8  -2  429.96   13.30
   6   8  -2  436.96   15.30
   6   8  -2  429.76   13.70
   6   8  -2  419.06   13.60
   6   8  -2  404.56   13.30
  -6  -8   2  425.66   14.60
  -6  -8   2  436.36   13.60
  -6  -8   2  442.86   13.90
  -6  -8   2  415.76   14.00
  -6  -8   2  425.76   10.80
  -6  -8   2  434.76   14.20
   5   8  -2  153.88    9.20
   5   8  -2  149.79    8.00
   5   8  -2  145.49    8.40
   5   8  -2  152.78    7.60
   5   8  -2  138.59    7.20
  -5  -8   2  155.88    8.20
  -5  -8   2  155.28    8.40
  -5  -8   2  146.39    8.50
  -5  -8   2  157.28    6.30
  -5  -8   2  150.78    8.40
  -5  -8   2  124.29   10.50
   4   8  -2   18.50    3.20
   4   8  -2   23.60    4.30
   4   8  -2   14.70    3.00
   4   8  -2   17.30    3.10
   4   8  -2   19.60    4.20
  -4  -8   2   18.70    3.90
  -4  -8   2   15.90    2.70
  -4  -8   2   14.50    3.30
  -4  -8   2   15.00    3.60
  -4  -8   2   16.90    3.00
  -4  -8   2   18.20    3.50
   3   8  -2  687.33   18.80
   3   8  -2  701.73   18.80
   3   8  -2  678.73   17.00
   3   8  -2  679.93   16.90
   3   8  -2  686.43   16.30
  -3  -8   2  671.73   18.00
  -3  -8   2  658.63   17.00
  -3  -8   2  670.73   18.40
  -3  -8   2  695.93   17.90
  -3  -8   2  689.63   15.70
  -3  -8   2  655.23   17.70
   2   8  -2   95.29    7.60
   2   8  -2   83.99    5.60
   2   8  -2   94.19    5.80
   2   8  -2   94.39    5.30
   2   8  -2   81.19    6.70
  -2  -8   2   91.99    6.00
  -2  -8   2   96.69    6.00
  -2  -8   2   87.49    7.20
  -2  -8   2   87.49    6.20
  -2  -8   2   99.49    6.40
  -2  -8   2   89.79    6.60
   1   8  -2   -2.00    1.70
   1   8  -2    2.10    2.10
   1   8  -2    2.60    2.60
   1   8  -2   -1.20    2.70
   1   8  -2    0.80    1.70
  -1  -8   2   -1.40    2.00
  -1  -8   2    3.90    2.90
  -1  -8   2    1.50    2.20
  -1  -8   2    2.20    2.20
  -1  -8   2   -0.30    2.30
   0   8  -2  284.07   10.60
   0   8  -2  284.77   11.90
   0   8  -2  289.47    8.90
   0   8  -2  275.67    8.00
   0   8  -2  277.57    9.10
   0  -8   2  286.27    9.70
   0  -8   2  280.27   10.00
   0  -8   2  278.97   11.70
   0  -8   2  263.87    9.70
   0  -8   2  281.87   10.10
  -1   8  -2  546.05   12.70
  -1   8  -2  562.44   11.90
  -1   8  -2  586.84   15.60
  -1   8  -2  556.34   13.70
   1  -8   2  566.64   15.00
   1  -8   2  578.24   15.00
   1  -8   2  539.05   14.60
   1  -8   2  555.64   17.30
   1  -8   2  559.14   14.30
  -2   8  -2  304.97    6.30
  -2   8  -2  306.37   12.50
  -2   8  -2  305.87    9.20
  -2   8  -2  316.77   13.70
  -2   8  -2  310.57   10.80
  -2   8  -2  312.77    6.50
   2  -8   2  320.97   10.40
   2  -8   2  295.27    9.90
   2  -8   2  315.17   10.20
   2  -8   2  334.67   13.20
   2  -8   2  313.57    9.90
  -3   8  -2   19.70    4.80
  -3   8  -2   15.70    3.20
  -3   8  -2   11.40    4.30
   3  -8   2   17.10    3.10
   3  -8   2   14.90    2.80
   3  -8   2   13.50    2.90
   3  -8   2   14.50    4.10
   3  -8   2   15.30    3.10
  -4   8  -2  885.91   24.00
  -4   8  -2  867.11   25.30
  -4   8  -2  858.21   22.20
  -4   8  -2  888.81   18.40
   4  -8   2  916.61   19.60
   4  -8   2  848.82   18.80
   4  -8   2  923.01   24.30
   4  -8   2  890.61   19.90
   4  -8   2  905.71   19.40
  -5   8  -2  139.09    6.20
  -5   8  -2  129.99   10.50
  -5   8  -2  156.08   10.10
  -5   8  -2  141.29    5.20
   5  -8   2  145.39    6.40
   5  -8   2  137.59    5.80
   5  -8   2  136.29    6.60
   5  -8   2  159.98    7.30
   5  -8   2  150.18   10.40
  -6   8  -2    7.30    4.90
  -6   8  -2    6.90    4.30
  -6   8  -2    2.90    1.70
  -6   8  -2    4.30    1.40
   6  -8   2    4.50    1.90
   6  -8   2    5.70    8.00
   6  -8   2    6.60    2.30
   6  -8   2    4.20    2.60
   6  -8   2    4.90    2.70
   6  -8   2    3.60    4.90
  -7   8  -2   43.50    7.40
  -7   8  -2   59.59    7.90
   7  -8   2   68.89    5.90
   7  -8   2   61.59    5.40
   7  -8   2   61.99    3.50
   7  -8   2   58.29    9.30
   7  -8   2   53.59    6.90
   7  -8   2   65.59    3.20
  -8   8  -2   20.90    6.60
  -8   8  -2   31.00    6.90
   8  -8   2   29.10    3.60
   8  -8   2   19.50    5.80
   8  -8   2   30.40    4.10
   8  -8   2   21.00    8.10
  -9   8  -2   57.99    9.40
  -9   8  -2   57.89    8.90
   9  -8   2   43.20    7.50
   9  -8   2   48.20    9.90
   9  -8   2   50.39    5.70
   9  -8   2   47.30    5.00
 -10   8  -2  124.19   13.80
 -10   8  -2  112.99   12.30
  10  -8   2  134.89   15.10
  10  -8   2  147.69   13.90
  10  -8   2  119.69    7.00
  10  -8   2  129.69    8.50
 -11   8  -2   66.09   10.30
 -11   8  -2   74.29   11.50
  11  -8   2   67.49   10.10
  11  -8   2   60.89   13.60
  15   7  -2    2.10    6.20
  15   7  -2   10.30    6.80
  15   7  -2    4.10    6.10
 -15  -7   2    4.70    5.30
 -15  -7   2   -2.20    5.80
 -15  -7   2   11.10    6.40
 -15  -7   2    4.10    5.50
 -15  -7   2   -1.30    7.60
  14   7  -2  121.99   11.70
  14   7  -2  136.59   13.00
  14   7  -2  132.99   12.10
  14   7  -2  144.19   11.80
 -14  -7   2  144.79   13.30
 -14  -7   2  124.69   10.00
 -14  -7   2  133.99   10.80
 -14  -7   2  142.29   13.30
 -14  -7   2  154.78   11.20
 -14  -7   2  150.68   12.20
  13   7  -2  179.08   12.10
  13   7  -2  175.68   11.50
  13   7  -2  152.48   12.70
  13   7  -2  158.48   11.20
 -13  -7   2  170.48   11.70
 -13  -7   2  165.98    9.90
 -13  -7   2  174.78   11.10
 -13  -7   2  165.18   13.10
 -13  -7   2  156.78   10.50
  12   7  -2    2.50    4.60
  12   7  -2    0.70    4.10
  12   7  -2   -2.90    4.20
  12   7  -2    5.60    4.20
 -12  -7   2    1.30    4.20
 -12  -7   2    5.80    4.00
 -12  -7   2    3.30    1.60
 -12  -7   2   -1.70    5.40
 -12  -7   2   -1.60    3.80
  11   7  -2  105.49    8.20
  11   7  -2   97.39    8.60
  11   7  -2  101.79    9.70
 -11  -7   2  105.59    9.10
 -11  -7   2  105.49    4.40
 -11  -7   2  115.39   10.10
 -11  -7   2  106.69   10.60
 -11  -7   2  100.99    8.70
  10   7  -2  253.77    9.10
  10   7  -2  242.88   11.30
  10   7  -2  244.38   10.80
 -10  -7   2  253.17   13.20
 -10  -7   2  267.27    7.40
 -10  -7   2  256.47   11.70
 -10  -7   2  251.67    9.00
 -10  -7   2  254.97   11.70
   9   7  -2  100.89    6.90
   9   7  -2   94.19    8.10
   9   7  -2   79.69    7.00
   9   7  -2   92.49    6.30
   9   7  -2   78.39    7.20
  -9  -7   2   80.29    7.70
  -9  -7   2   81.99    8.10
  -9  -7   2   82.89    7.30
  -9  -7   2   84.39    9.20
  -9  -7   2   87.49    6.00
   8   7  -2   51.69    5.80
   8   7  -2   52.39    5.50
   8   7  -2   52.79    5.70
   8   7  -2   56.89    6.00
   8   7  -2   52.79    6.40
  -8  -7   2   53.49    6.00
  -8  -7   2   54.99    5.30
  -8  -7   2   54.59    6.20
  -8  -7   2   54.49    6.50
  -8  -7   2   48.50    5.10
  -8  -7   2   50.59    6.50
   7   7  -2  107.39    6.60
   7   7  -2  115.59    8.20
   7   7  -2  109.59    6.90
   7   7  -2  111.79    6.80
  -7  -7   2  103.09    7.40
  -7  -7   2  119.39    7.30
  -7  -7   2  112.89    7.30
  -7  -7   2  105.79    6.70
  -7  -7   2   96.79    8.60
  -7  -7   2  100.59    6.40
   6   7  -2  130.69    7.10
   6   7  -2  119.09    6.60
   6   7  -2  128.29    8.10
   6   7  -2  117.39    6.90
   6   7  -2  126.29    6.70
  -6  -7   2  121.39    7.60
  -6  -7   2  129.09    7.10
  -6  -7   2  123.59    7.20
  -6  -7   2  114.29    7.20
  -6  -7   2  129.49    6.90
   5   7  -2  147.99    7.20
   5   7  -2  140.29    6.90
   5   7  -2  150.88    7.60
   5   7  -2  141.59    6.90
   5   7  -2  141.29    8.20
  -5  -7   2  147.79    7.20
  -5  -7   2  136.39    7.60
  -5  -7   2  147.79    7.50
  -5  -7   2  150.48    7.60
  -5  -7   2  142.09    5.40
  -5  -7   2  140.69    7.50
   4   7  -2  149.69    8.10
   4   7  -2  126.99    7.20
   4   7  -2  142.59    6.80
   4   7  -2  151.98    7.10
   4   7  -2  147.79    6.60
  -4  -7   2  139.39    6.90
  -4  -7   2  131.19    7.20
  -4  -7   2  143.49    7.50
  -4  -7   2  142.29    7.20
  -4  -7   2  151.38    7.70
  -4  -7   2  152.38    5.60
   3   7  -2  131.99    6.00
   3   7  -2  129.09    7.40
   3   7  -2  130.09    7.40
   3   7  -2  141.19    6.60
   3   7  -2  128.99    6.30
  -3  -7   2  134.69    7.00
  -3  -7   2  125.19    7.20
  -3  -7   2  134.29    7.10
  -3  -7   2  144.39    5.80
  -3  -7   2  130.29    6.50
  -3  -7   2  130.89    6.70
   2   7  -2  237.08    7.80
   2   7  -2  234.08    8.20
   2   7  -2  243.18    8.40
   2   7  -2  240.18    9.90
   2   7  -2  225.38    9.30
  -2  -7   2  233.28    8.30
  -2  -7   2  232.68    8.70
  -2  -7   2  242.38    7.80
  -2  -7   2  239.58    9.70
  -2  -7   2  229.08    8.80
  -2  -7   2  248.98    9.10
   1   7  -2  373.76   10.40
   1   7  -2  366.06    9.70
   1   7  -2  369.26   12.50
   1   7  -2  370.76   11.70
   1   7  -2  371.26   10.50
  -1  -7   2  365.86   11.20
  -1  -7   2  368.26   12.40
  -1  -7   2  365.96   10.70
  -1  -7   2  359.76   11.10
  -1  -7   2  383.26   10.50
  -1  -7   2  363.36   11.00
   0   7  -2  434.56   10.90
   0   7  -2  429.56   10.20
   0   7  -2  427.56   11.20
   0   7  -2  441.36   14.00
   0   7  -2  427.06   12.50
   0  -7   2  429.86   13.80
   0  -7   2  413.06   11.40
   0  -7   2  423.26   11.80
   0  -7   2  422.66   11.90
   0  -7   2  428.96   12.00
   0  -7   2  434.16   11.90
  -1   7  -2   16.20    3.80
  -1   7  -2   24.20    2.50
  -1   7  -2   21.40    2.80
  -1   7  -2   29.40    3.70
  -1   7  -2   21.50    2.50
   1  -7   2   25.60    3.00
   1  -7   2   22.20    4.30
   1  -7   2   21.00    3.00
   1  -7   2   23.20    3.10
   1  -7   2   22.70    3.20
  -2   7  -2  943.91   20.50
  -2   7  -2  922.51   18.90
  -2   7  -2  888.01   16.10
  -2   7  -2  928.51   24.10
  -2   7  -2  918.41   16.20
   2  -7   2  934.71   20.00
   2  -7   2  897.61   19.60
   2  -7   2  911.21   23.00
   2  -7   2  894.01   19.30
   2  -7   2  926.61   19.80
   2  -7   2 1019.90   25.50
  -3   7  -2  635.34   15.30
  -3   7  -2  635.94   18.40
  -3   7  -2  624.74   19.40
   3  -7   2  652.43   14.80
   3  -7   2  628.04   14.90
   3  -7   2  650.13   18.60
   3  -7   2  655.03   14.70
   3  -7   2  682.93   15.20
  -4   7  -2    4.90    1.70
  -4   7  -2    5.00    3.90
  -4   7  -2    7.20    3.70
   4  -7   2    4.70    3.50
   4  -7   2    6.20    2.10
   4  -7   2    1.60    2.00
   4  -7   2    3.70    2.10
   4  -7   2    4.10    1.90
  -5   7  -2   22.90    2.70
  -5   7  -2   18.00    4.90
  -5   7  -2   23.30    2.60
  -5   7  -2   23.50    4.80
   5  -7   2   24.40    3.00
   5  -7   2   20.40    2.70
   5  -7   2   24.80    5.00
   5  -7   2   24.10    3.10
   5  -7   2   22.20    2.50
  -6   7  -2  137.19    9.40
  -6   7  -2  161.28   11.20
   6  -7   2  156.58    4.90
   6  -7   2  164.08    6.40
   6  -7   2  153.38   10.30
   6  -7   2  151.98    6.10
[truncated: 2,647,202 more chars]
