# Supplementary material for: Synthesis, crystal structure and Hirshfeld analysis of trans-bis­(2-{1-[(6R,S)-3,5,5,6,8,8-hexa­methyl-5,6,7,8-tetra­hydronaphthalen-2-yl]ethyl­idene}-N-methyl­hydrazinecarbo­thio­amidato-κ2 N 2,S)palladium(II) ethanol monosolvate
Source: Acta Crystallogr E Crystallogr Commun. 2023 Nov 16;79(Pt 12):1166–72. doi: 10.1107/S2056989023009908 (PMC10833400; doi:10.1107/S2056989023009908)
Supplement: Supplementary file 2 [file e-79-01166-Isup2.hkl]

data_I                                                                          
_shelx_title ' mo_BT_01AC2021_0m_a.res in P-1'                                  
_shelx_refln_list_code          4                                               
_shelx_F_calc_maximum      227.55                                               
_exptl_crystal_F_000       892.00                                               
_reflns_d_resolution_high  0.7486                                               
                                                                                
loop_                                                                           
 _space_group_symop_operation_xyz                                               
 'x, y, z'                                                                      
 '-x, -y, -z'                                                                   
                                                                                
_cell_length_a    12.4119                                                       
_cell_length_b    12.4297                                                       
_cell_length_c    15.7002                                                       
_cell_angle_alpha  69.021                                                       
_cell_angle_beta   86.730                                                       
_cell_angle_gamma  75.348                                                       
                                                                                
_shelx_F_squared_multiplier     1.000                                           
                                                                                
loop_                                                                           
 _refln_index_h                                                                 
 _refln_index_k                                                                 
 _refln_index_l                                                                 
 _refln_F_squared_calc                                                          
 _refln_F_squared_meas                                                          
 _refln_F_squared_sigma                                                         
 _refln_observed_status                                                         
   2   0   0      11137.27      10169.15        73.67 o                         
   3   0   0       9552.27       8923.55        65.54 o                         
   4   0   0       3693.32       3669.28        30.65 o                         
   5   0   0         74.39         99.35         3.41 o                         
   6   0   0       1285.59       1294.63         9.30 o                         
   7   0   0        390.29        377.56         4.91 o                         
   8   0   0        554.68        598.04         6.54 o                         
   9   0   0       1419.39       1472.79        11.81 o                         
  10   0   0       2376.38       2295.80        17.53 o                         
  11   0   0        468.89        478.40         8.93 o                         
  12   0   0        847.88        819.05         9.63 o                         
  13   0   0        431.82        462.54        11.46 o                         
  14   0   0          5.68          9.18         5.51 o                         
  15   0   0         61.73         53.10        12.89 o                         
  16   0   0        280.70        259.44        23.23 o                         
 -15   1   0          5.89         11.55        11.08 o                         
 -14   1   0        380.02        407.73        18.26 o                         
 -13   1   0        543.55        550.85        13.31 o                         
 -12   1   0          1.70          6.69         5.08 o                         
 -11   1   0        506.02        566.16        12.01 o                         
 -10   1   0       2955.36       3052.14        24.23 o                         
  -9   1   0          0.80          7.30         2.59 o                         
  -8   1   0       2863.92       2803.32        16.91 o                         
  -7   1   0       3340.73       3291.78        17.87 o                         
  -6   1   0        200.95        180.15         4.08 o                         
  -5   1   0       8814.50       8387.14        63.90 o                         
  -4   1   0      11657.30      10823.77        86.19 o                         
  -3   1   0        181.44        173.09         2.33 o                         
  -2   1   0      51779.20      48038.12       778.68 o                         
  -1   1   0       6651.58       6487.35        50.33 o                         
   1   1   0       6442.13       5495.25        59.43 o                         
   2   1   0       1376.20       1355.04         8.79 o                         
   3   1   0       1653.19       1723.87        10.69 o                         
   4   1   0       3856.73       3886.54        19.56 o                         
   5   1   0       2378.06       2253.69        13.50 o                         
   6   1   0        180.62        206.40         4.32 o                         
   7   1   0        303.48        172.47         4.65 o                         
   8   1   0       4883.39       5083.28        28.25 o                         
   9   1   0        498.59        540.48         6.92 o                         
  10   1   0       1034.27       1048.72        10.06 o                         
  11   1   0       1259.46       1255.40        12.30 o                         
  12   1   0        119.14        120.14         5.41 o                         
  13   1   0         30.64         32.71         5.33 o                         
  14   1   0        501.34        468.15        11.89 o                         
  15   1   0        665.92        730.53        17.30 o                         
  16   1   0        219.14        180.66        13.35 o                         
 -15   2   0        174.72        164.78        13.92 o                         
 -14   2   0        458.84        494.31        15.38 o                         
 -13   2   0        108.37        103.93        13.83 o                         
 -12   2   0       1324.22       1320.09        19.07 o                         
 -11   2   0       1461.60       1441.86        18.35 o                         
 -10   2   0         61.02         55.26         4.88 o                         
  -9   2   0       3048.87       2846.81        26.13 o                         
  -8   2   0        979.30        952.29        11.60 o                         
  -7   2   0       1037.44        874.25        12.11 o                         
  -6   2   0       7076.96       7130.25        51.96 o                         
  -5   2   0        443.33        327.48         4.69 o                         
  -4   2   0       4496.95       4577.59        44.44 o                         
  -3   2   0      33302.05      31788.01       396.97 o                         
  -2   2   0      23658.99      22545.39       193.30 o                         
  -1   2   0       9645.70       9299.71        49.42 o                         
   0   2   0        169.79        164.87         3.13 o                         
   1   2   0       1377.00       1207.69        11.66 o                         
   2   2   0        541.31        482.68         5.16 o                         
   3   2   0       3414.73       3458.31        19.95 o                         
   4   2   0       1401.59       1514.96        10.72 o                         
   5   2   0       1062.95       1104.80         8.74 o                         
   6   2   0        403.24        428.23         5.38 o                         
   7   2   0       1840.54       2020.74        12.70 o                         
   8   2   0        432.33        544.97         5.91 o                         
   9   2   0        359.90        377.22         6.48 o                         
  10   2   0       1204.53       1031.89         9.73 o                         
  11   2   0        320.89        306.89         8.56 o                         
  12   2   0         13.21          4.66         4.61 o                         
  13   2   0       1125.34       1158.40        17.13 o                         
  14   2   0        589.94        570.67        13.01 o                         
  15   2   0          6.09          5.39         6.17 o                         
  16   2   0        155.46        128.78        10.45 o                         
 -14   3   0        651.06        676.86        18.24 o                         
 -13   3   0       1335.59       1373.84        22.29 o                         
 -12   3   0        244.70        289.14        15.53 o                         
 -11   3   0        338.41        330.34         9.93 o                         
 -10   3   0       2133.32       2194.59        22.84 o                         
  -9   3   0        276.30        278.10         7.51 o                         
  -8   3   0       1400.26       1469.14        17.51 o                         
  -7   3   0       3809.30       3612.30        31.84 o                         
  -6   3   0        191.24        269.31        15.84 o                         
  -5   3   0       3476.34       3417.80        21.74 o                         
  -4   3   0       5122.03       5035.72        27.42 o                         
  -3   3   0       1635.66       1632.62        10.76 o                         
  -2   3   0       2183.10       2233.85        15.17 o                         
  -1   3   0       1288.63       1486.41        10.08 o                         
   0   3   0       5145.32       5124.34        29.46 o                         
   1   3   0        656.97        626.40         6.88 o                         
   2   3   0      14121.57      12936.73        69.67 o                         
   3   3   0         36.39         61.46         2.73 o                         
   4   3   0        631.12        685.77         7.22 o                         
   5   3   0       3761.61       3809.14        23.35 o                         
   6   3   0       1195.42        847.30         9.17 o                         
   7   3   0        508.49        538.78         7.09 o                         
   8   3   0          6.49         16.10         2.35 o                         
   9   3   0       2718.14       2559.90        17.28 o                         
  10   3   0        604.68        642.06         7.78 o                         
  11   3   0         27.99         35.15         4.79 o                         
  12   3   0       1837.91       1791.61        19.17 o                         
  13   3   0       1399.07       1425.54        17.76 o                         
  14   3   0          1.01         -2.93         6.66 o                         
  15   3   0        172.54        193.09        10.71 o                         
  16   3   0        293.28        265.61        12.49 o                         
 -14   4   0        829.52        850.59        32.77 o                         
 -13   4   0          0.04          7.30        14.93 o                         
 -12   4   0       1513.68       1522.49        21.73 o                         
 -11   4   0        432.80        356.08        12.07 o                         
 -10   4   0         79.80         68.21         6.37 o                         
  -9   4   0       1780.50       1685.15        22.34 o                         
  -8   4   0        411.40        388.10         7.95 o                         
  -7   4   0         18.89         14.67         2.92 o                         
  -6   4   0       6144.15       6160.03        70.65 o                         
  -5   4   0       7975.99       8018.11        41.80 o                         
  -4   4   0       2085.07       2044.43        12.54 o                         
  -3   4   0        117.18        113.18         3.55 o                         
  -2   4   0        649.10        560.30         6.24 o                         
  -1   4   0         42.64         18.70         1.82 o                         
   0   4   0       1842.81       2111.09        15.10 o                         
   1   4   0        310.29        392.71         5.80 o                         
   2   4   0         70.87         48.57         2.66 o                         
   3   4   0         97.26         94.79         3.60 o                         
   4   4   0       5591.28       5425.62        33.50 o                         
   5   4   0        787.06        686.93         8.30 o                         
   6   4   0        372.10        427.84         6.82 o                         
   7   4   0       5982.64       6169.67        36.57 o                         
   8   4   0       4600.88       4461.94        28.59 o                         
   9   4   0        719.58        672.09         8.90 o                         
  10   4   0       2869.76       2902.81        20.08 o                         
  11   4   0       3428.24       3492.66        23.72 o                         
  12   4   0        484.37        485.90        11.63 o                         
  13   4   0        255.98        277.07        11.43 o                         
  14   4   0       1049.34       1082.07        16.79 o                         
  15   4   0          1.06         -3.03         7.07 o                         
  16   4   0        227.07        194.68        11.76 o                         
 -13   5   0        498.41        466.64        21.66 o                         
 -12   5   0         60.46         47.91         9.04 o                         
 -11   5   0        757.71        734.25        15.55 o                         
 -10   5   0        183.08        195.36        12.43 o                         
  -9   5   0        307.55        328.33         9.86 o                         
  -8   5   0        390.59        401.55         9.85 o                         
  -7   5   0       2628.25       2682.09        27.36 o                         
  -6   5   0       2918.77       3005.19        22.84 o                         
  -5   5   0         52.01         51.35         2.91 o                         
  -4   5   0         40.60         34.40         2.44 o                         
  -3   5   0          3.86          4.97         1.95 o                         
  -2   5   0        409.98        315.18         4.37 o                         
  -1   5   0       1933.18       1922.32        14.43 o                         
   0   5   0       5028.36       4891.66        29.12 o                         
   1   5   0        565.81        502.37         7.32 o                         
   2   5   0       2923.83       2682.17        19.77 o                         
   3   5   0       6196.84       6109.72        39.72 o                         
   4   5   0       3425.45       3304.36        23.66 o                         
   5   5   0       2013.88       2062.45        17.31 o                         
   6   5   0       2625.76       2322.97        18.16 o                         
   7   5   0       4193.30       4180.74        27.90 o                         
   8   5   0        850.02        870.46        10.75 o                         
   9   5   0       5640.13       5750.28        36.39 o                         
  10   5   0       1165.86       1132.00        12.43 o                         
  11   5   0          8.97         10.59         3.56 o                         
  12   5   0        845.73        805.88        11.71 o                         
  13   5   0        612.93        618.79        10.40 o                         
  14   5   0         76.93         61.03         9.45 o                         
  15   5   0       2395.35       2443.22        26.64 o                         
  16   5   0        169.61        206.33        13.51 o                         
 -13   6   0         38.09         62.27        20.68 o                         
 -12   6   0         93.14        133.98        19.97 o                         
 -11   6   0         68.31         49.98         8.65 o                         
 -10   6   0        103.59         88.26         8.87 o                         
  -9   6   0        194.81        220.83        13.06 o                         
  -8   6   0        483.70        483.86        16.23 o                         
  -7   6   0       2258.23       2337.16        27.53 o                         
  -6   6   0       1228.43       1230.45        14.02 o                         
  -5   6   0       1297.55       1319.40        12.08 o                         
  -4   6   0        110.52         71.87         3.81 o                         
  -3   6   0        390.32        411.50         6.76 o                         
  -2   6   0        808.77        692.32         7.02 o                         
  -1   6   0       1717.40       1811.83        14.69 o                         
   0   6   0          5.07         12.54         2.34 o                         
   1   6   0       1781.52       1847.27        15.90 o                         
   2   6   0       5746.64       5710.16        36.62 o                         
   3   6   0         11.56         13.09         2.71 o                         
   4   6   0       4543.37       4292.59        29.86 o                         
   5   6   0       9870.50      10159.91        60.39 o                         
   6   6   0        235.91        144.26         6.05 o                         
   7   6   0       2958.05       3137.05        23.69 o                         
   8   6   0       4583.69       4551.92        31.16 o                         
   9   6   0        953.94        945.94        12.77 o                         
  10   6   0        827.96        791.75        11.71 o                         
  11   6   0        569.68        621.24        10.60 o                         
  12   6   0         61.61         51.13         5.20 o                         
  13   6   0        450.96        458.57        12.02 o                         
  14   6   0       1163.39       1208.90        15.57 o                         
  15   6   0         15.21         12.87         7.61 o                         
  16   6   0        160.56        122.58        16.88 o                         
 -12   7   0        609.28        529.15        27.57 o                         
 -11   7   0        266.57        311.96        17.02 o                         
 -10   7   0        307.93        246.40        13.90 o                         
  -9   7   0       2571.13       2688.53        33.45 o                         
  -8   7   0       2345.84       2354.54        34.08 o                         
  -7   7   0        200.13        209.29         7.02 o                         
  -6   7   0        669.42        662.53         8.90 o                         
  -5   7   0       3486.58       3595.11        26.29 o                         
  -4   7   0        277.24        289.73         8.74 o                         
  -3   7   0       3234.82       3393.70        24.44 o                         
  -2   7   0        619.60        609.86         7.77 o                         
  -1   7   0         76.84         85.78         3.72 o                         
   0   7   0       4402.01       4378.11        28.65 o                         
   1   7   0       1576.95       1517.00        14.21 o                         
   2   7   0        360.53        363.19         7.76 o                         
   3   7   0       5192.84       5158.92        35.21 o                         
   4   7   0       2841.31       2722.78        23.80 o                         
   5   7   0        109.12        105.87         5.84 o                         
   6   7   0       3757.68       3755.64        28.84 o                         
   7   7   0       3857.58       3805.62        29.45 o                         
   8   7   0        186.62        219.97         8.02 o                         
   9   7   0        360.04        397.67         9.70 o                         
  10   7   0        414.51        340.19        10.93 o                         
  11   7   0         49.96         30.44         5.14 o                         
  12   7   0        240.72        253.55         8.51 o                         
  13   7   0        468.51        506.52        12.86 o                         
  14   7   0         59.57         70.93         7.02 o                         
  15   7   0        160.17        142.31         8.06 o                         
  16   7   0        368.11        364.43        24.23 o                         
 -11   8   0        494.20        464.58        21.19 o                         
 -10   8   0       1231.00       1225.47        36.23 o                         
  -9   8   0        456.21        454.90        17.64 o                         
  -8   8   0         84.41        102.02         9.50 o                         
  -7   8   0       1705.46       1725.91        26.32 o                         
  -6   8   0        429.43        404.15         8.43 o                         
  -5   8   0       2009.52       1919.74        18.24 o                         
  -4   8   0       2647.09       2567.79        21.51 o                         
  -3   8   0        129.29        134.03         5.89 o                         
  -2   8   0        305.33        291.28         6.06 o                         
  -1   8   0       3454.21       3591.18        25.54 o                         
   0   8   0       6760.74       7025.22        43.16 o                         
   1   8   0       3715.12       3644.39        26.35 o                         
   2   8   0       6682.12       7042.78        45.91 o                         
   3   8   0       3908.26       3961.30        30.12 o                         
   4   8   0         50.55         59.00         4.53 o                         
   5   8   0       7934.07       8215.33        53.12 o                         
   6   8   0       2672.77       2650.60        23.94 o                         
   7   8   0         13.39         10.44         4.26 o                         
   8   8   0        105.99        118.67         6.06 o                         
   9   8   0        107.02        121.45         6.90 o                         
  10   8   0          1.95          8.80         5.13 o                         
  11   8   0        512.90        441.79        13.50 o                         
  12   8   0        386.70        427.48        12.04 o                         
  13   8   0        186.41        188.30         8.83 o                         
  14   8   0         62.73         86.79         8.05 o                         
  15   8   0        635.72        564.13        31.11 o                         
 -10   9   0        155.91        121.25        13.53 o                         
  -9   9   0        542.52        573.00        21.91 o                         
  -8   9   0        567.47        594.86        20.45 o                         
  -7   9   0         26.73         30.78         5.66 o                         
  -6   9   0        581.50        586.88        13.51 o                         
  -5   9   0       1369.94       1438.46        16.65 o                         
  -4   9   0         76.04         79.71         6.32 o                         
  -3   9   0       2444.78       2502.04        24.97 o                         
  -2   9   0       2134.08       2299.68        19.23 o                         
  -1   9   0         19.01         25.34         3.94 o                         
   0   9   0       2686.88       2835.80        23.52 o                         
   1   9   0       5128.74       5316.98        38.53 o                         
   2   9   0        801.64        764.28        12.43 o                         
   3   9   0       2884.58       2773.51        24.91 o                         
   4   9   0       4968.73       5137.58        40.21 o                         
   5   9   0         58.09         33.21         4.73 o                         
   6   9   0        155.67        152.28         7.45 o                         
   7   9   0         35.02         34.05         5.38 o                         
   8   9   0        407.24        388.47        12.37 o                         
   9   9   0         38.63         41.55         6.45 o                         
  10   9   0        978.48       1021.44        17.03 o                         
  11   9   0        730.57        694.07        14.79 o                         
  12   9   0          1.50          8.32         6.67 o                         
  13   9   0        425.27        398.31        13.25 o                         
  14   9   0        943.23        937.07        18.85 o                         
  15   9   0         20.37          6.89        10.00 o                         
  -9  10   0        177.29        197.57        16.61 o                         
  -8  10   0        293.38        256.44        15.47 o                         
  -7  10   0       1035.07       1012.74        18.30 o                         
  -6  10   0        451.66        429.41        11.22 o                         
  -5  10   0         75.10         79.02         7.13 o                         
  -4  10   0       1259.21       1305.52        17.44 o                         
  -3  10   0       1202.91       1164.34        17.09 o                         
  -2  10   0         56.81         52.64         3.80 o                         
  -1  10   0        680.29        661.68        11.34 o                         
   0  10   0       2046.04       2244.86        23.33 o                         
   1  10   0         11.05          6.80         4.05 o                         
   2  10   0        939.27       1037.94        15.14 o                         
   3  10   0          5.86          7.27         4.48 o                         
   4  10   0        522.95        532.63        13.18 o                         
   5  10   0       1292.31       1301.52        19.04 o                         
   6  10   0         55.15         38.96         5.45 o                         
   7  10   0        649.72        692.11        14.53 o                         
   8  10   0        330.06        327.33        14.76 o                         
   9  10   0        842.65        830.21        18.95 o                         
  10  10   0        385.67        388.91        15.42 o                         
  11  10   0         70.16         52.34         8.24 o                         
  12  10   0       1507.93       1586.60        23.71 o                         
  13  10   0        518.22        531.11        19.91 o                         
  14  10   0          8.57         29.87        12.58 o                         
  -8  11   0        771.59        828.51        32.03 o                         
  -7  11   0         61.69         69.29         8.98 o                         
  -6  11   0        298.96        312.60        10.93 o                         
  -5  11   0        631.79        625.42        18.01 o                         
  -4  11   0         88.47        118.70         8.56 o                         
  -3  11   0         33.76         22.29         6.66 o                         
  -2  11   0        705.51        769.99        16.63 o                         
  -1  11   0        537.63        535.76        11.29 o                         
   0  11   0        885.42        882.38        15.29 o                         
   1  11   0        237.06        212.16         9.05 o                         
   2  11   0       2195.91       2275.39        34.41 o                         
   3  11   0        862.29        870.95        24.95 o                         
   4  11   0         24.62         23.31         6.54 o                         
   5  11   0        225.21        233.80        11.09 o                         
   6  11   0         28.25         34.17         7.26 o                         
   7  11   0        136.51        124.25        10.79 o                         
   8  11   0        750.28        782.03        16.94 o                         
   9  11   0        828.81        882.49        26.75 o                         
  10  11   0        583.95        597.78        16.25 o                         
  11  11   0       1085.70       1042.94        19.95 o                         
  12  11   0        146.77        136.43        10.31 o                         
  13  11   0          0.20         -7.51        11.15 o                         
  14  11   0        611.96        568.01        33.01 o                         
  -6  12   0        909.93        933.15        21.33 o                         
  -5  12   0        142.93        146.84         9.50 o                         
  -4  12   0         24.92         34.07         8.49 o                         
  -3  12   0        584.67        594.56        15.93 o                         
  -2  12   0        882.23        871.13        17.83 o                         
  -1  12   0         42.58         40.20         6.03 o                         
   0  12   0        636.48        682.39        13.67 o                         
   1  12   0        915.67        932.84        17.48 o                         
   2  12   0        177.31        174.89         8.91 o                         
   3  12   0         66.37         84.94         8.09 o                         
   4  12   0        791.36        821.92        18.18 o                         
   5  12   0        686.06        669.19        19.20 o                         
   6  12   0        988.49       1039.37        19.26 o                         
   7  12   0       1479.58       1522.97        22.73 o                         
   8  12   0         47.25         42.02         8.12 o                         
   9  12   0       1541.84       1544.58        24.15 o                         
  10  12   0       2037.69       2237.89        31.70 o                         
  11  12   0        380.32        348.10        17.17 o                         
  12  12   0        298.25        255.52        19.47 o                         
  13  12   0        876.67        931.07        34.21 o                         
  -5  13   0        398.14        332.55        16.24 o                         
  -4  13   0        613.48        626.02        22.85 o                         
  -3  13   0        418.74        447.08        17.65 o                         
  -2  13   0        235.14        254.71        11.67 o                         
  -1  13   0        852.39        887.82        14.40 o                         
   0  13   0        753.51        760.69        14.95 o                         
   1  13   0          0.21          9.04         6.60 o                         
   2  13   0       1192.41       1275.17        20.01 o                         
   3  13   0          7.52          7.58         7.26 o                         
   4  13   0        541.47        490.80        16.51 o                         
   5  13   0       2342.16       2339.21        39.94 o                         
   6  13   0        185.79        182.26        13.35 o                         
   7  13   0          0.93          5.28         8.54 o                         
   8  13   0       1956.60       2030.08        28.42 o                         
   9  13   0        819.30        763.72        21.41 o                         
  10  13   0          3.88          3.80        10.89 o                         
  11  13   0        624.63        637.57        25.22 o                         
  12  13   0        458.74        423.72        22.47 o                         
  -3  14   0        298.93        321.56        18.37 o                         
  -2  14   0        558.62        537.23        19.84 o                         
  -1  14   0         38.11         44.13        11.29 o                         
   0  14   0         77.47         70.32         8.23 o                         
   1  14   0        229.58        237.21        11.24 o                         
   2  14   0         85.31         76.94         9.82 o                         
   3  14   0       1530.34       1564.03        35.08 o                         
   4  14   0       2344.94       2401.00        33.20 o                         
   5  14   0        100.40        111.76        10.85 o                         
   6  14   0       1141.20       1157.76        24.38 o                         
   7  14   0        846.16        874.59        26.49 o                         
   8  14   0        522.97        574.26        28.87 o                         
   9  14   0          7.71         -4.99        15.37 o                         
  10  14   0        611.14        586.62        24.49 o                         
   0  15   0        146.32        116.14        28.64 o                         
   1  15   0         96.84         69.90        13.78 o                         
   2  15   0       1055.43       1026.40        25.86 o                         
   3  15   0        558.19        505.68        21.79 o                         
   4  15   0         91.86         62.10        12.74 o                         
   5  15   0        549.23        542.05        22.79 o                         
   6  15   0        578.21        551.23        26.33 o                         
   7  15   0         72.12         49.30        15.23 o                         
   8  15   0         12.26        -20.82        20.82 o                         
  -6 -15   1        114.44        124.59        15.00 o                         
  -5 -15   1        364.86        335.56        17.06 o                         
  -4 -15   1        846.20        818.34        26.86 o                         
  -3 -15   1         21.94         10.83        16.54 o                         
  -2 -15   1        359.74        278.38        15.46 o                         
  -9 -14   1        199.29        204.80        19.17 o                         
  -8 -14   1         48.22         62.50        14.23 o                         
  -7 -14   1        154.65        139.53        14.04 o                         
  -6 -14   1        459.54        472.72        18.57 o                         
  -5 -14   1       1308.97       1339.48        28.65 o                         
  -4 -14   1         57.10         34.73        10.64 o                         
  -3 -14   1        298.61        280.23        15.67 o                         
  -2 -14   1       1188.81       1164.05        33.90 o                         
  -1 -14   1        483.46        472.84        16.16 o                         
   0 -14   1          2.31         -9.48         9.48 o                         
   1 -14   1        164.66        124.22        13.51 o                         
   2 -14   1         73.41         64.02        14.60 o                         
 -11 -13   1         39.43         45.96        16.54 o                         
 -10 -13   1        220.86        200.13        16.05 o                         
  -9 -13   1        106.58         93.92        12.44 o                         
  -8 -13   1        612.29        635.07        19.63 o                         
  -7 -13   1       1098.12       1094.67        22.53 o                         
  -6 -13   1        223.57        235.12        13.34 o                         
  -5 -13   1        199.48        150.61        10.12 o                         
  -4 -13   1       1662.67       1708.37        26.68 o                         
  -3 -13   1       1832.41       1869.92        24.14 o                         
  -2 -13   1         15.42         17.40         7.30 o                         
  -1 -13   1        388.85        429.51        14.10 o                         
   0 -13   1        625.25        674.48        14.80 o                         
   1 -13   1        229.54        221.42         8.41 o                         
   2 -13   1       1039.91       1112.49        24.49 o                         
   3 -13   1        345.50        360.03        14.37 o                         
   4 -13   1         48.00         23.83        12.82 o                         
 -12 -12   1         70.60         58.78        13.28 o                         
 -11 -12   1        651.96        618.74        22.13 o                         
 -10 -12   1         15.57          9.07         8.77 o                         
  -9 -12   1        745.41        717.49        19.38 o                         
  -8 -12   1       3322.28       3542.32        43.17 o                         
  -7 -12   1        170.01        119.95         9.51 o                         
  -6 -12   1        453.06        448.73        16.90 o                         
  -5 -12   1       1651.85       1775.36        25.38 o                         
  -4 -12   1        783.10        815.31        17.37 o                         
  -3 -12   1        175.94        169.00         9.21 o                         
  -2 -12   1        118.37        112.49         8.37 o                         
  -1 -12   1         11.65         15.48         5.80 o                         
   0 -12   1        667.49        627.27        13.41 o                         
   1 -12   1       1231.96       1277.26        15.97 o                         
   2 -12   1        165.91        160.40         9.71 o                         
   3 -12   1       1258.72       1306.78        24.36 o                         
   4 -12   1        948.16       1037.20        20.26 o                         
   5 -12   1        257.08        270.89        13.33 o                         
   6 -12   1         42.16         35.16        13.04 o                         
 -13 -11   1        185.58        174.30        17.53 o                         
 -12 -11   1        172.02        148.16        11.68 o                         
 -11 -11   1        114.47         99.29         9.35 o                         
 -10 -11   1       2911.31       3016.28        30.90 o                         
  -9 -11   1       1134.57       1136.99        21.97 o                         
  -8 -11   1        224.44        189.16         9.72 o                         
  -7 -11   1       1610.13       1707.23        23.63 o                         
  -6 -11   1        864.89        872.15        19.43 o                         
  -5 -11   1          7.26         10.89         6.09 o                         
  -4 -11   1        345.58        355.33        13.43 o                         
  -3 -11   1         91.87        103.03         7.98 o                         
  -2 -11   1         66.67         42.81         6.35 o                         
  -1 -11   1       1451.96       1490.78        21.11 o                         
   0 -11   1       1615.17       1739.08        22.96 o                         
   1 -11   1         47.31         49.52         5.26 o                         
   2 -11   1        646.33        662.06        19.00 o                         
   3 -11   1       1613.70       1617.14        23.62 o                         
   4 -11   1         13.93         13.46         7.01 o                         
   5 -11   1        312.66        296.96        12.76 o                         
   6 -11   1        335.31        270.51        12.42 o                         
   7 -11   1        164.99        160.36        10.05 o                         
   8 -11   1          9.34        -19.22        43.24 o                         
 -14 -10   1        426.09        377.41        18.24 o                         
 -13 -10   1         32.22         32.09        10.79 o                         
 -12 -10   1        367.12        379.40        14.16 o                         
 -11 -10   1       2321.53       2412.95        27.75 o                         
 -10 -10   1        346.92        357.47        12.93 o                         
  -9 -10   1        143.11        160.57         9.60 o                         
  -8 -10   1       1836.12       1910.62        28.83 o                         
  -7 -10   1        912.96        909.50        18.97 o                         
  -6 -10   1       1154.13       1091.51        17.06 o                         
  -5 -10   1        750.04        675.06        15.51 o                         
  -4 -10   1        151.06        152.22         7.73 o                         
  -3 -10   1         19.75         18.31         5.16 o                         
  -2 -10   1       1560.47       1591.50        18.89 o                         
  -1 -10   1       1896.52       1875.28        21.01 o                         
   0 -10   1        496.07        484.90        10.97 o                         
   1 -10   1       2240.23       2342.56        23.40 o                         
   2 -10   1        950.11        957.11        17.84 o                         
   3 -10   1          3.09          0.81         5.30 o                         
   4 -10   1        307.66        322.90        14.63 o                         
   5 -10   1        815.15        838.62        14.57 o                         
   6 -10   1        796.38        838.74        14.90 o                         
   7 -10   1         48.28         33.34         7.01 o                         
   8 -10   1        110.27        100.64        14.19 o                         
   9 -10   1        649.53        648.79        29.51 o                         
 -15  -9   1        223.06        239.74        18.49 o                         
 -14  -9   1         85.27         75.68         9.42 o                         
 -13  -9   1       1787.35       1771.14        25.96 o                         
 -12  -9   1       1441.37       1622.12        22.71 o                         
 -11  -9   1        257.68        187.86         8.64 o                         
 -10  -9   1        456.97        481.53        14.30 o                         
  -9  -9   1       2153.42       2328.19        24.99 o                         
  -8  -9   1        213.54        219.75        11.46 o                         
  -7  -9   1        602.28        544.26        12.45 o                         
  -6  -9   1       1190.93       1231.06        17.65 o                         
  -5  -9   1        454.88        481.87        11.49 o                         
  -4  -9   1        512.53        464.96        10.30 o                         
  -3  -9   1       6694.57       6898.29        49.89 o                         
  -2  -9   1        202.98        226.85         9.09 o                         
  -1  -9   1         71.98         47.01         4.60 o                         
   0  -9   1        231.10        265.98         8.14 o                         
   1  -9   1       2507.24       2524.53        21.06 o                         
   2  -9   1        127.33        112.99         4.62 o                         
   3  -9   1        178.35        191.13         9.12 o                         
   4  -9   1       1078.66        922.04        15.61 o                         
   5  -9   1        609.92        585.50        12.01 o                         
   6  -9   1         28.10         30.43         4.52 o                         
   7  -9   1        884.30        873.19        20.50 o                         
   8  -9   1         71.57         70.64        10.57 o                         
   9  -9   1        136.44        139.17        12.77 o                         
  10  -9   1        782.78        716.24        25.63 o                         
 -15  -8   1        519.99        451.72        18.20 o                         
 -14  -8   1       1342.50       1399.25        22.34 o                         
 -13  -8   1        841.62        841.04        16.45 o                         
 -12  -8   1          5.73         -5.60         7.24 o                         
 -11  -8   1        924.05       1021.10        15.20 o                         
 -10  -8   1       1729.25       1688.97        21.24 o                         
  -9  -8   1        179.26        165.92         7.96 o                         
  -8  -8   1        344.66        345.50        10.04 o                         
  -7  -8   1        484.73        533.83        12.24 o                         
  -6  -8   1          0.33          1.89         3.75 o                         
  -5  -8   1        984.46        990.57        13.89 o                         
  -4  -8   1       2040.23       2132.37        23.81 o                         
  -3  -8   1        261.93        279.39         7.75 o                         
  -2  -8   1         14.34         17.56         3.39 o                         
  -1  -8   1       3467.04       3558.37        25.98 o                         
   0  -8   1       1962.72       1855.56        17.66 o                         
   1  -8   1         24.95         28.20         3.71 o                         
   2  -8   1       1727.04       1625.13        14.36 o                         
   3  -8   1       6530.86       6969.39        45.83 o                         
   4  -8   1        952.66        981.59        14.87 o                         
   5  -8   1       1544.65       1571.96        16.41 o                         
   6  -8   1       1569.11       1596.32        15.40 o                         
   7  -8   1          2.80          3.45         4.18 o                         
   8  -8   1        194.50        174.70        10.70 o                         
   9  -8   1        509.80        553.69        28.00 o                         
  10  -8   1         22.71         29.99        11.86 o                         
  11  -8   1        983.26        994.97        34.24 o                         
 -16  -7   1        402.11        435.20        47.34 o                         
 -15  -7   1       1104.84       1088.27        21.22 o                         
 -14  -7   1        402.97        412.49        11.80 o                         
 -13  -7   1         26.13         36.80         6.07 o                         
 -12  -7   1        341.74        319.94         9.90 o                         
 -11  -7   1        162.27        223.90        11.22 o                         
 -10  -7   1       1302.66       1221.91        16.15 o                         
  -9  -7   1          1.49         -2.23         3.86 o                         
  -8  -7   1        156.17        157.86         6.36 o                         
  -7  -7   1         23.42         17.29         3.75 o                         
  -6  -7   1       1812.75       1808.02        18.28 o                         
  -5  -7   1       3284.97       3454.14        27.09 o                         
  -4  -7   1        211.24        216.91         7.10 o                         
  -3  -7   1       1272.50       1348.78        14.65 o                         
  -2  -7   1       5928.15       5691.89        35.89 o                         
  -1  -7   1        768.45        743.51         9.81 o                         
   0  -7   1          1.24          3.54         2.52 o                         
   1  -7   1       4791.26       5050.62        33.58 o                         
   2  -7   1       2866.79       2872.11        20.40 o                         
   3  -7   1        556.19        595.99         9.32 o                         
   4  -7   1       1481.21       1380.44        15.71 o                         
   5  -7   1        518.50        577.38         9.10 o                         
   6  -7   1        648.22        694.54         8.64 o                         
   7  -7   1       2021.17       2087.47        19.70 o                         
   8  -7   1        373.99        354.72        13.52 o                         
   9  -7   1        173.63        203.58        11.94 o                         
  10  -7   1       1568.09       1545.69        26.73 o                         
  11  -7   1        994.93        998.50        22.00 o                         
  12  -7   1         49.23         74.17        23.96 o                         
 -16  -6   1        340.68        347.99        32.18 o                         
 -15  -6   1        459.62        464.87        14.72 o                         
 -14  -6   1          0.17          4.11         5.82 o                         
 -13  -6   1        773.40        771.24        13.50 o                         
 -12  -6   1        506.00        503.25        11.70 o                         
 -11  -6   1        257.53        283.80         9.60 o                         
 -10  -6   1        187.42        191.40         8.94 o                         
  -9  -6   1        800.78        886.98        12.74 o                         
  -8  -6   1         13.41          8.13         3.27 o                         
  -7  -6   1       1766.60       1845.25        17.09 o                         
  -6  -6   1       1873.49       1861.18        17.57 o                         
  -5  -6   1        947.04        885.41        12.10 o                         
  -4  -6   1       2806.82       2662.05        21.40 o                         
  -3  -6   1       3148.75       2913.46        22.50 o                         
  -2  -6   1          3.10          2.82         2.24 o                         
  -1  -6   1       2928.33       2796.94        20.06 o                         
   0  -6   1       5636.79       5540.66        33.47 o                         
   1  -6   1        849.34        898.21         9.44 o                         
   2  -6   1         36.05         19.06         1.88 o                         
   3  -6   1       2831.54       2719.99        20.63 o                         
   4  -6   1         87.23         84.92         3.88 o                         
   5  -6   1          4.08          7.11         2.68 o                         
   6  -6   1        873.01        858.53        11.29 o                         
   7  -6   1        210.42        162.44        15.29 o                         
   8  -6   1        797.56        814.47        19.77 o                         
   9  -6   1        567.20        583.87        14.20 o                         
  10  -6   1        294.73        305.12        12.72 o                         
  11  -6   1         45.81         48.55        14.40 o                         
  12  -6   1        283.59        294.58        14.64 o                         
 -16  -5   1        580.58        452.74        33.51 o                         
 -15  -5   1        174.91        129.63         8.70 o                         
 -14  -5   1        833.00        846.88        16.14 o                         
 -13  -5   1        655.39        703.47        11.99 o                         
 -12  -5   1         61.88         56.37         5.43 o                         
 -11  -5   1        168.02        223.88         8.07 o                         
 -10  -5   1        494.26        450.32         8.69 o                         
  -9  -5   1        437.67        432.46         8.40 o                         
  -8  -5   1       6733.72       6750.29        41.22 o                         
  -7  -5   1       1028.62       1021.61        11.55 o                         
  -6  -5   1       1385.93       1418.79        13.56 o                         
  -5  -5   1       3106.65       2719.67        21.03 o                         
  -4  -5   1       6850.51       6702.18        41.43 o                         
  -3  -5   1        631.96        748.49         9.46 o                         
  -2  -5   1       6556.01       6495.93        39.68 o                         
  -1  -5   1       2366.64       2452.25        17.42 o                         
   0  -5   1       3057.90       3263.58        21.25 o                         
   1  -5   1        978.08       1011.32         9.36 o                         
   2  -5   1         28.80         42.96         2.06 o                         
   3  -5   1          5.01         19.86         2.35 o                         
   4  -5   1        864.14        827.43         9.18 o                         
   5  -5   1        628.83        590.20         6.64 o                         
   6  -5   1          0.15          0.22         2.60 o                         
   7  -5   1        856.75        851.65        15.19 o                         
   8  -5   1       1755.67       1775.61        20.02 o                         
   9  -5   1        137.70        154.83        11.09 o                         
  10  -5   1         77.93         48.92         5.51 o                         
  11  -5   1        194.46        202.47         9.34 o                         
  12  -5   1        463.21        440.16        39.60 o                         
  13  -5   1         10.86         14.30        15.28 o                         
 -16  -4   1        824.72        817.35        27.02 o                         
 -15  -4   1        347.43        342.21        12.52 o                         
 -14  -4   1        144.22        153.92         8.30 o                         
 -13  -4   1        539.29        635.08        14.14 o                         
 -12  -4   1       1346.67       1323.38        14.24 o                         
 -11  -4   1          0.22         -0.95         3.54 o                         
 -10  -4   1       1072.09       1086.39        12.64 o                         
  -9  -4   1       4208.04       4393.21        28.74 o                         
  -8  -4   1        665.38        645.48         8.73 o                         
  -7  -4   1       1222.47       1106.92        11.18 o                         
  -6  -4   1       3316.11       3052.01        21.13 o                         
  -5  -4   1       1375.52       1155.29        11.09 o                         
  -4  -4   1       5158.09       5179.34        34.23 o                         
  -3  -4   1      10296.57       9880.30        90.15 o                         
  -2  -4   1       1717.73       1633.37        14.85 o                         
  -1  -4   1        675.09        668.82         7.20 o                         
   0  -4   1       1810.56       1719.25        12.51 o                         
   1  -4   1        392.29        308.14         4.88 o                         
   2  -4   1          1.52          1.90         1.58 o                         
   3  -4   1        729.64        668.58         7.10 o                         
   4  -4   1         43.37         42.42         2.25 o                         
   5  -4   1        156.19        128.42         4.28 o                         
   6  -4   1       2131.98       2170.70        25.37 o                         
   7  -4   1       2014.32       2081.93        27.33 o                         
   8  -4   1        553.26        549.56        15.49 o                         
   9  -4   1        187.33        136.85         9.86 o                         
  10  -4   1       2867.86       3003.57        38.24 o                         
  11  -4   1        617.22        645.43        24.88 o                         
  12  -4   1        284.98        265.83        15.42 o                         
  13  -4   1        630.15        656.88        22.66 o                         
  14  -4   1        142.74        154.02        30.05 o                         
 -16  -3   1        350.06        342.53        17.75 o                         
 -15  -3   1          0.99         16.86         8.54 o                         
 -14  -3   1        291.57        283.63        10.78 o                         
 -13  -3   1        254.92        232.75         9.17 o                         
 -12  -3   1        234.05        238.89         9.07 o                         
 -11  -3   1       3077.34       3059.95        26.10 o                         
 -10  -3   1       1203.16       1180.39        12.06 o                         
  -9  -3   1        115.54        118.79         3.85 o                         
  -8  -3   1       6180.10       5745.37        34.36 o                         
  -7  -3   1       2938.12       2879.98        19.61 o                         
  -6  -3   1        437.77        461.92         6.07 o                         
  -5  -3   1        530.39        464.80         6.36 o                         
  -4  -3   1       4905.76       5066.48        29.48 o                         
  -3  -3   1        147.03        121.86         3.99 o                         
  -2  -3   1        915.46        953.62         9.81 o                         
  -1  -3   1        499.50        603.02         6.23 o                         
   0  -3   1       2891.55       2872.06        17.31 o                         
   1  -3   1        903.00        861.07         6.98 o                         
   2  -3   1        915.96        922.59         7.79 o                         
   3  -3   1        516.20        422.23         5.80 o                         
   4  -3   1       3092.21       3475.31        28.10 o                         
   5  -3   1       7998.64       7597.86        55.15 o                         
   6  -3   1       3174.32       3196.85        29.15 o                         
   7  -3   1         62.51         63.71         6.28 o                         
   8  -3   1       1386.31       1487.52        22.59 o                         
   9  -3   1       1670.78       1637.78        24.94 o                         
  10  -3   1        107.53         90.00         9.00 o                         
  11  -3   1        530.07        481.87        13.21 o                         
  12  -3   1       1360.71       1286.34        19.10 o                         
  13  -3   1        182.21        210.78        11.46 o                         
  14  -3   1        438.36        441.12        18.19 o                         
 -16  -2   1        162.04        139.38        13.41 o                         
 -15  -2   1        397.46        414.35        16.43 o                         
 -14  -2   1        221.56        224.83        10.83 o                         
 -13  -2   1        494.93        469.74        10.97 o                         
 -12  -2   1        773.97        743.79        13.55 o                         
 -11  -2   1        499.49        494.78         9.59 o                         
 -10  -2   1         18.52          3.13         3.07 o                         
  -9  -2   1        554.07        561.43         7.17 o                         
  -8  -2   1        677.77        689.59         7.67 o                         
  -7  -2   1        898.09       1180.06         9.84 o                         
  -6  -2   1      10746.82      11337.24        55.16 o                         
  -5  -2   1       5868.75       6900.73        34.61 o                         
  -4  -2   1       1321.93       1223.59         9.44 o                         
  -3  -2   1        643.72        777.18         6.94 o                         
  -2  -2   1       1483.98       1393.36        10.74 o                         
  -1  -2   1       2454.26       2242.12        14.21 o                         
   0  -2   1        126.88        126.17         2.54 o                         
   1  -2   1       1605.75       1419.06         9.05 o                         
   2  -2   1       1600.59       1713.47        11.37 o                         
   3  -2   1       4422.25       4406.51        34.96 o                         
   4  -2   1       9975.46      10222.34       123.19 o                         
   5  -2   1       2588.78       2464.04        20.76 o                         
   6  -2   1         39.35         32.51         3.67 o                         
   7  -2   1       2057.40       1935.62        18.90 o                         
   8  -2   1       2906.02       2794.74        31.84 o                         
   9  -2   1        775.36        760.50        12.66 o                         
  10  -2   1       3429.19       3382.19        30.29 o                         
  11  -2   1        617.75        691.71        15.07 o                         
  12  -2   1          3.26          5.06         8.81 o                         
  13  -2   1        695.43        748.99        15.60 o                         
  14  -2   1         92.69         99.34         8.68 o                         
  15  -2   1        120.17        102.07        18.18 o                         
 -16  -1   1        449.29        450.27        21.98 o                         
 -15  -1   1          1.88         -2.41         7.22 o                         
 -14  -1   1        394.88        421.13        11.44 o                         
 -13  -1   1        449.28        461.94        10.65 o                         
 -12  -1   1         49.51         47.78         5.05 o                         
 -11  -1   1        104.41        125.13         5.83 o                         
 -10  -1   1       1728.47       1734.16        15.98 o                         
  -9  -1   1        506.91        477.36         8.26 o                         
  -8  -1   1        113.26        117.33         4.85 o                         
  -7  -1   1        185.62        155.11         3.59 o                         
  -6  -1   1       5333.52       5416.28        27.78 o                         
  -5  -1   1       6225.30       6583.37        34.51 o                         
  -4  -1   1        265.23        299.00         4.07 o                         
  -3  -1   1       3457.81       3288.75        16.98 o                         
  -2  -1   1        830.85        843.23         6.14 o                         
  -1  -1   1        520.48        565.99         5.15 o                         
   1  -1   1          8.38         10.82         0.97 o                         
   2  -1   1      48670.43      46444.20       752.74 o                         
   3  -1   1      12613.94      12041.84       125.38 o                         
   4  -1   1       4088.83       4185.70        36.71 o                         
   5  -1   1         67.81         37.31         3.27 o                         
   6  -1   1       4636.17       4539.89        28.71 o                         
   7  -1   1       3165.58       3168.69        20.93 o                         
   8  -1   1         24.65         21.73         2.44 o                         
   9  -1   1        958.75       1003.26        13.47 o                         
  10  -1   1       3633.65       3537.91        32.90 o                         
  11  -1   1        619.25        622.75        12.55 o                         
  12  -1   1       1419.82       1349.79        18.97 o                         
  13  -1   1         93.93         84.73         7.11 o                         
  14  -1   1        357.39        337.68        13.19 o                         
  15  -1   1        372.90        403.83        18.19 o                         
 -16   0   1          5.80         12.70        14.61 o                         
 -15   0   1        580.53        576.04        16.62 o                         
 -14   0   1        279.91        303.70        12.82 o                         
 -13   0   1          7.99         12.94         4.18 o                         
 -12   0   1        301.33        301.67         8.37 o                         
 -11   0   1        377.95        336.94         7.64 o                         
 -10   0   1        984.34       1006.22        10.96 o                         
  -9   0   1        969.39       1038.99        11.12 o                         
  -8   0   1       4828.29       5050.51        29.21 o                         
  -7   0   1       2868.78       2951.81        18.02 o                         
  -6   0   1        522.26        587.76         6.13 o                         
  -5   0   1       3337.14       3338.34        26.59 o                         
  -4   0   1      11614.70      11073.40        52.49 o                         
  -3   0   1        874.33        980.16         6.26 o                         
  -2   0   1      24955.23      23006.49       368.44 o                         
   1   0   1      29740.52      27291.89       453.00 o                         
   2   0   1       4572.17       4460.24        46.30 o                         
   3   0   1      14044.62      13352.21        96.38 o                         
   4   0   1         18.46         15.16         1.42 o                         
   5   0   1      16563.04      16111.89       132.79 o                         
   6   0   1       1073.97        958.07         7.66 o                         
   7   0   1       1284.59       1129.42         8.94 o                         
   8   0   1       2147.80       2119.75        14.80 o                         
   9   0   1        112.23        132.84         4.02 o                         
  10   0   1        661.59        676.16        11.99 o                         
  11   0   1       1262.47       1311.05        14.33 o                         
  12   0   1        115.27         98.57         5.53 o                         
  13   0   1        777.73        811.78        10.69 o                         
  14   0   1        773.28        773.39        13.14 o                         
  15   0   1        311.92        306.97        14.62 o                         
 -15   1   1         17.03         21.04        14.42 o                         
 -14   1   1         12.33         14.15        11.24 o                         
 -13   1   1        249.71        226.07         9.48 o                         
 -12   1   1        205.53        223.62         8.76 o                         
 -11   1   1          0.21         -0.14         2.60 o                         
 -10   1   1         26.40         32.34         2.85 o                         
  -9   1   1       4156.29       4236.14        25.46 o                         
  -8   1   1       1777.10       1675.11        11.84 o                         
  -7   1   1         53.08         23.07         2.01 o                         
  -6   1   1       3622.33       3703.52        20.59 o                         
  -5   1   1        110.84        118.81         3.04 o                         
  -4   1   1       2021.87       2103.03        12.51 o                         
  -3   1   1       2920.39       2876.38        18.42 o                         
  -2   1   1       1449.60       1377.81         7.68 o                         
  -1   1   1      11586.51      10895.96        93.94 o                         
   1   1   1      24034.69      21129.56       373.73 o                         
   2   1   1       2026.82       2048.13        11.75 o                         
   3   1   1      31787.75      29476.89       363.96 o                         
   4   1   1       1651.09       1615.11        10.47 o                         
   5   1   1         11.97         10.38         1.62 o                         
   6   1   1       2420.19       2246.94        15.28 o                         
   7   1   1       2615.27       2816.48        18.88 o                         
   8   1   1        305.63        327.90         6.51 o                         
   9   1   1        844.31        930.55        10.24 o                         
  10   1   1       1281.99       1135.32        11.23 o                         
  11   1   1         49.53         69.06         3.93 o                         
  12   1   1        991.75        998.30        11.16 o                         
  13   1   1       1039.08       1058.56        11.65 o                         
  14   1   1        167.15        142.83         8.75 o                         
  15   1   1        262.69        253.59        11.80 o                         
  16   1   1        128.86        116.70        13.34 o                         
 -15   2   1        129.95        142.22        13.87 o                         
 -14   2   1        494.47        538.92        20.28 o                         
 -13   2   1       1208.53       1228.39        19.56 o                         
 -12   2   1          8.47          9.57         5.82 o                         
 -11   2   1        362.50        338.95         7.57 o                         
 -10   2   1       2103.85       2212.78        18.76 o                         
  -9   2   1       1501.01       1513.31        14.04 o                         
  -8   2   1        389.64        441.81         6.19 o                         
  -7   2   1       1652.75       1714.38        11.16 o                         
  -6   2   1       1079.95       1026.28         7.96 o                         
  -5   2   1       1324.33       1190.94         8.79 o                         
  -4   2   1       5060.43       4939.76        29.84 o                         
  -3   2   1        373.95        299.41         3.37 o                         
  -2   2   1       7645.74       7511.79        49.33 o                         
  -1   2   1       3532.53       3415.78        16.28 o                         
   0   2   1       7591.64       7501.61        40.31 o                         
   1   2   1       2665.78       2574.64        15.88 o                         
   2   2   1         18.71         21.34         1.74 o                         
   3   2   1          1.92          5.86         1.35 o                         
   4   2   1       1122.79       1165.61         8.85 o                         
   5   2   1       1743.55       1850.53        11.35 o                         
   6   2   1         65.95        113.66         3.21 o                         
   7   2   1       4753.57       5004.62        25.05 o                         
   8   2   1        298.27        220.32         4.92 o                         
   9   2   1        551.35        599.22         8.21 o                         
  10   2   1         53.30         77.15         4.04 o                         
  11   2   1       2079.23       1984.97        16.80 o                         
  12   2   1       1356.89       1399.68        13.20 o                         
  13   2   1         61.96         58.37         5.09 o                         
  14   2   1        195.20        172.99         7.64 o                         
  15   2   1        687.73        714.61        13.45 o                         
  16   2   1        285.03        297.57        13.06 o                         
 -14   3   1        392.04        409.18        15.62 o                         
 -13   3   1        151.30        145.21        11.35 o                         
 -12   3   1       1787.28       1855.14        26.69 o                         
 -11   3   1        866.05        861.05        15.58 o                         
 -10   3   1        434.86        376.60        10.66 o                         
  -9   3   1       2066.73       1883.98        21.74 o                         
  -8   3   1       1884.60       1819.90        15.32 o                         
  -7   3   1        216.36        190.33         4.37 o                         
  -6   3   1       4467.12       4316.00        21.84 o                         
  -5   3   1       1813.48       1730.70        11.32 o                         
  -4   3   1       1927.00       1904.94        12.03 o                         
  -3   3   1       6667.16       6520.49        35.74 o                         
  -2   3   1       7265.71       6996.51        45.84 o                         
  -1   3   1        109.09        147.69         3.25 o                         
   0   3   1       2677.25       2953.87        17.71 o                         
   1   3   1      13200.17      12446.67        66.88 o                         
   2   3   1         77.54         71.83         5.69 o                         
   3   3   1        150.83        160.45         4.05 o                         
   4   3   1        928.29        797.90         8.16 o                         
   5   3   1       1131.82       1145.27        10.46 o                         
   6   3   1        203.11        259.10         6.00 o                         
   7   3   1        534.54        500.22         6.37 o                         
   8   3   1        203.17        203.48         4.79 o                         
   9   3   1         19.77         18.83         2.45 o                         
  10   3   1        333.09        382.10        11.48 o                         
  11   3   1       1848.32       1850.48        17.27 o                         
  12   3   1        300.05        288.63         7.46 o                         
  13   3   1        256.92        292.01        10.37 o                         
  14   3   1        625.11        661.29        14.77 o                         
  15   3   1          3.37          8.68         7.14 o                         
  16   3   1         91.92        109.96         9.98 o                         
 -14   4   1        650.73        563.66        23.25 o                         
 -13   4   1       2183.24       2160.17        52.88 o                         
 -12   4   1        264.07        246.22        11.80 o                         
 -11   4   1       1304.82       1292.43        19.57 o                         
 -10   4   1          4.89          0.65         4.62 o                         
  -9   4   1        161.59        185.00         8.37 o                         
  -8   4   1        323.34        329.66         9.22 o                         
  -7   4   1       3131.80       3201.35        22.75 o                         
  -6   4   1        526.39        529.24         7.01 o                         
  -5   4   1       2019.00       2108.57        13.38 o                         
  -4   4   1       9213.53       9236.05        42.00 o                         
  -3   4   1       1242.03       1085.02         9.05 o                         
  -2   4   1        501.81        532.70         5.10 o                         
  -1   4   1       3934.03       4133.50        24.20 o                         
   0   4   1         17.75          7.67         1.66 o                         
   1   4   1         48.36         50.26         2.59 o                         
   2   4   1        685.15        514.41         7.21 o                         
   3   4   1       2440.90       2480.06        17.94 o                         
   4   4   1       1151.29       1181.52        11.21 o                         
   5   4   1       2724.00       2954.59        21.00 o                         
   6   4   1        942.98        909.60         9.60 o                         
   7   4   1       1895.86       1924.35        16.13 o                         
   8   4   1        786.31        723.96         8.71 o                         
   9   4   1       5571.63       5539.48        32.60 o                         
  10   4   1       2729.00       2738.91        18.97 o                         
  11   4   1         41.89         40.89         3.24 o                         
  12   4   1       2868.75       2792.25        23.42 o                         
  13   4   1       1604.15       1594.39        33.02 o                         
  14   4   1         42.45         26.82         6.56 o                         
  15   4   1       1703.74       1708.64        28.91 o                         
  16   4   1        314.90        294.23        14.80 o                         
 -13   5   1         32.44         30.86         8.93 o                         
 -12   5   1        917.25        947.15        21.31 o                         
 -11   5   1        179.20        179.34         9.85 o                         
 -10   5   1         28.28         46.47         6.17 o                         
  -9   5   1        709.01        734.86        14.28 o                         
  -8   5   1       1910.67       1823.55        21.35 o                         
  -7   5   1         38.78         44.38         3.17 o                         
  -6   5   1       1657.98       1706.16        12.61 o                         
  -5   5   1       3624.42       3631.91        23.06 o                         
  -4   5   1       1004.77        904.26         9.31 o                         
  -3   5   1        164.16        173.86         4.47 o                         
  -2   5   1        631.54        483.54         5.43 o                         
  -1   5   1       1528.70       1442.80        11.24 o                         
   0   5   1          0.97          7.68         2.10 o                         
   1   5   1       1479.05       1535.72        13.39 o                         
   2   5   1        504.20        464.86         7.69 o                         
   3   5   1       1792.63       1823.75        15.44 o                         
   4   5   1       1536.78       1316.63        13.55 o                         
   5   5   1       8519.11       8840.83        52.38 o                         
   6   5   1        502.24        525.23         8.01 o                         
   7   5   1       6575.57       7096.19        42.04 o                         
   8   5   1       5569.86       5681.00        37.36 o                         
   9   5   1         98.14         92.37         4.35 o                         
  10   5   1       1349.60       1406.25        13.44 o                         
  11   5   1       2149.61       2270.02        17.93 o                         
  12   5   1        420.64        441.03         8.57 o                         
  13   5   1       1000.46       1027.00        18.01 o                         
  14   5   1       1784.36       1902.37        24.23 o                         
  15   5   1         68.31         74.86         8.69 o                         
  16   5   1        909.38        961.02        22.59 o                         
 -13   6   1         33.05         11.08        13.33 o                         
 -12   6   1         46.70         47.15        13.72 o                         
 -11   6   1        117.85         95.84         8.79 o                         
 -10   6   1        260.37        237.01        11.85 o                         
  -9   6   1         97.14        114.91        10.36 o                         
  -8   6   1          7.99         12.55         5.39 o                         
  -7   6   1       1353.44       1291.57        14.97 o                         
  -6   6   1       1412.89       1387.48        12.99 o                         
  -5   6   1        692.53        769.78         9.14 o                         
  -4   6   1        107.16        106.99         4.54 o                         
  -3   6   1        215.54        217.37         5.62 o                         
  -2   6   1        340.16        359.97         5.27 o                         
  -1   6   1        131.76        112.59         3.82 o                         
   0   6   1       1327.09       1281.74        12.00 o                         
   1   6   1       1375.46       1202.99        12.31 o                         
   2   6   1          3.20          1.37         2.35 o                         
   3   6   1       6028.41       6108.41        38.97 o                         
   4   6   1       2730.37       2796.46        21.90 o                         
   5   6   1         31.55         19.47         2.99 o                         
   6   6   1      10262.23      10598.27        62.87 o                         
   7   6   1       4410.21       4195.37        28.86 o                         
   8   6   1          4.62         12.97         3.30 o                         
   9   6   1       1938.38       1905.33        19.60 o                         
  10   6   1       2538.72       2495.19        21.00 o                         
  11   6   1         36.83         23.32         4.09 o                         
  12   6   1        964.50       1013.52        13.12 o                         
  13   6   1        866.16        896.27        12.83 o                         
  14   6   1          2.98          1.89         7.77 o                         
  15   6   1        924.32        973.12        20.01 o                         
  16   6   1        328.95        338.01        15.14 o                         
 -12   7   1          4.63          1.13        16.16 o                         
 -11   7   1        703.62        741.85        27.84 o                         
 -10   7   1        351.12        323.00        19.50 o                         
  -9   7   1          1.90         14.99         9.09 o                         
  -8   7   1         30.13         28.68         6.86 o                         
  -7   7   1       1386.08       1393.78        18.78 o                         
  -6   7   1       1955.14       1985.07        18.33 o                         
  -5   7   1         10.29         10.18         3.00 o                         
  -4   7   1       2070.98       2047.52        16.92 o                         
  -3   7   1       1010.67       1016.02        11.36 o                         
  -2   7   1        327.73        293.44         5.46 o                         
  -1   7   1        794.89        719.86         8.77 o                         
   0   7   1       6562.92       6874.29        41.18 o                         
   1   7   1       3212.73       2982.32        23.07 o                         
   2   7   1       6278.57       6227.20        40.39 o                         
   3   7   1        451.65        476.93         8.79 o                         
   4   7   1       1479.97       1494.83        15.60 o                         
   5   7   1      13355.86      13452.45        78.36 o                         
   6   7   1       2675.09       2660.13        22.82 o                         
   7   7   1        611.14        652.21        11.14 o                         
   8   7   1       3521.77       3639.74        27.68 o                         
   9   7   1        537.13        597.47        10.88 o                         
  10   7   1         51.57         24.16         4.69 o                         
  11   7   1       1091.05       1103.99        14.73 o                         
  12   7   1        449.80        432.96        10.38 o                         
  13   7   1        116.44         85.12         6.05 o                         
  14   7   1        808.01        868.15        14.07 o                         
  15   7   1        263.63        260.79        12.25 o                         
  16   7   1          8.35         20.92        13.47 o                         
 -11   8   1        205.85        188.74        23.77 o                         
 -10   8   1          2.81        -10.55        10.55 o                         
  -9   8   1       1170.87       1172.45        32.22 o                         
  -8   8   1       2606.87       2615.33        25.03 o                         
  -7   8   1         40.19         39.09         5.21 o                         
  -6   8   1       1476.40       1456.96        15.12 o                         
  -5   8   1       2378.92       2451.20        21.62 o                         
  -4   8   1         15.70         19.39         3.69 o                         
  -3   8   1       1948.45       1875.97        17.10 o                         
  -2   8   1       5609.05       5865.00        33.80 o                         
  -1   8   1        570.67        659.22         9.86 o                         
   0   8   1       6539.73       6885.77        42.40 o                         
   1   8   1       8799.94       9124.74        53.63 o                         
   2   8   1        160.82        143.50         6.15 o                         
   3   8   1       5094.88       5025.35        35.65 o                         
   4   8   1       6541.46       6767.40        45.09 o                         
   5   8   1       2830.02       2894.84        24.89 o                         
   6   8   1       3374.58       3363.10        27.79 o                         
   7   8   1        258.58        283.00         9.23 o                         
   8   8   1        373.07        348.50        10.04 o                         
   9   8   1          2.01          0.45         4.18 o                         
  10   8   1       1272.15       1304.58        17.59 o                         
  11   8   1         86.29        100.81         7.95 o                         
  12   8   1        192.95        198.56         7.87 o                         
  13   8   1        377.72        330.32        11.49 o                         
  14   8   1        144.59        155.99         8.26 o                         
  15   8   1          8.86         -2.63         9.98 o                         
 -10   9   1        661.99        754.91        24.91 o                         
  -9   9   1        601.36        572.11        21.54 o                         
  -8   9   1        112.98        106.65         6.01 o                         
  -7   9   1        679.99        677.31        11.63 o                         
  -6   9   1        469.62        464.07        10.00 o                         
  -5   9   1        551.46        518.30        11.38 o                         
  -4   9   1       3039.97       3138.70        26.16 o                         
  -3   9   1        881.73        868.85        13.20 o                         
  -2   9   1       1613.11       1699.07        16.40 o                         
  -1   9   1       3590.36       3410.36        26.51 o                         
   0   9   1       2151.29       2183.93        20.92 o                         
   1   9   1       1042.26        908.65        12.56 o                         
   2   9   1       9459.08       9930.54        61.97 o                         
   3   9   1       2491.44       2482.34        23.06 o                         
   4   9   1        360.83        366.19         9.98 o                         
   5   9   1         19.09         26.09         4.56 o                         
   6   9   1        821.11        908.38        15.21 o                         
   7   9   1       2119.80       2150.16        22.40 o                         
   8   9   1        691.78        788.37        15.07 o                         
   9   9   1        357.98        348.49        11.68 o                         
  10   9   1         79.02         75.99         7.19 o                         
  11   9   1        373.81        299.50        11.11 o                         
  12   9   1        762.36        857.54        16.33 o                         
  13   9   1         66.98         52.86         7.16 o                         
  14   9   1        125.52         98.75         8.23 o                         
  15   9   1        482.95        458.43        19.13 o                         
  -9  10   1        244.91        239.19        19.58 o                         
  -8  10   1       1292.99       1342.80        23.27 o                         
  -7  10   1         13.54          8.05         6.36 o                         
  -6  10   1        704.85        683.06        14.32 o                         
  -5  10   1        961.27        943.71        17.66 o                         
  -4  10   1        211.06        226.96        10.01 o                         
  -3  10   1        417.38        399.46        10.92 o                         
  -2  10   1       1844.91       2049.02        17.77 o                         
  -1  10   1        133.75        121.58         5.69 o                         
   0  10   1        543.95        547.55        12.00 o                         
   1  10   1       1322.73       1401.47        19.55 o                         
   2  10   1        503.73        497.63        13.81 o                         
   3  10   1          3.11          0.86         4.13 o                         
   4  10   1          1.78          7.60         4.61 o                         
   5  10   1        269.31        257.71         9.86 o                         
   6  10   1         41.89         21.85         5.14 o                         
   7  10   1       1010.57       1016.96        17.41 o                         
   8  10   1         31.81         13.13         6.29 o                         
   9  10   1        111.33         73.92         7.44 o                         
  10  10   1        462.21        460.46        14.34 o                         
  11  10   1        669.26        681.74        16.56 o                         
  12  10   1         81.31         70.24         9.25 o                         
  13  10   1        237.30        212.66        11.88 o                         
  14  10   1        391.71        334.93        16.08 o                         
  15  10   1        216.90        182.71        17.16 o                         
  -8  11   1         95.80         83.79         9.68 o                         
  -7  11   1        528.18        495.79        11.93 o                         
  -6  11   1        904.14        937.83        17.74 o                         
  -5  11   1          6.08         17.67         7.66 o                         
  -4  11   1        990.66       1067.32        18.35 o                         
  -3  11   1        405.74        381.84        12.59 o                         
  -2  11   1         24.92         27.48         4.88 o                         
  -1  11   1        577.46        562.63        12.08 o                         
   0  11   1       1046.33       1047.80        22.14 o                         
   1  11   1       1256.87       1318.27        19.44 o                         
   2  11   1         74.52         77.90         6.61 o                         
   3  11   1         13.62          9.04         5.63 o                         
   4  11   1        700.05        781.90        17.16 o                         
   5  11   1         78.26         50.30         6.89 o                         
   6  11   1          2.96         19.25         6.45 o                         
   7  11   1        370.08        382.07        14.67 o                         
   8  11   1         57.97         65.39         7.23 o                         
   9  11   1        277.58        278.39        18.14 o                         
  10  11   1        610.00        702.21        17.41 o                         
  11  11   1          0.11         -1.34         7.55 o                         
  12  11   1        505.38        472.05        21.48 o                         
  13  11   1        710.78        737.22        23.40 o                         
  14  11   1        251.14        211.36        13.36 o                         
  -7  12   1        318.82        324.97        19.04 o                         
  -6  12   1         12.87         26.58         7.91 o                         
  -5  12   1        461.08        448.25        17.48 o                         
  -4  12   1        498.33        530.44        15.09 o                         
  -3  12   1         23.64         19.06         6.90 o                         
  -2  12   1        483.70        527.29        14.61 o                         
  -1  12   1        769.13        807.84        13.28 o                         
   0  12   1        232.52        212.47         8.99 o                         
   1  12   1          6.71         -5.45         6.13 o                         
   2  12   1        694.07        721.88        15.68 o                         
   3  12   1        273.85        304.14        11.88 o                         
   4  12   1        241.39        228.95        10.53 o                         
   5  12   1       1409.07       1429.75        24.17 o                         
   6  12   1         39.40         37.74         7.78 o                         
   7  12   1        154.97        134.47         9.31 o                         
   8  12   1       2575.51       2674.33        29.88 o                         
   9  12   1       1424.40       1367.93        24.89 o                         
  10  12   1          4.99          5.82         8.28 o                         
  11  12   1        801.08        793.75        22.70 o                         
  12  12   1       2379.76       2444.40        36.06 o                         
  13  12   1          0.55        -14.14        14.14 o                         
  -5  13   1        488.09        480.23        21.71 o                         
  -4  13   1        126.04        105.83        10.19 o                         
  -3  13   1        811.31        845.30        18.85 o                         
  -2  13   1       1109.15       1104.33        20.29 o                         
  -1  13   1          6.68          8.36         5.58 o                         
   0  13   1        186.56        185.50         8.68 o                         
   1  13   1       1031.13       1006.96        17.34 o                         
   2  13   1        187.46        176.59        10.46 o                         
   3  13   1        381.31        436.32        15.01 o                         
   4  13   1       1063.76       1117.86        20.33 o                         
   5  13   1        181.67        182.99         9.72 o                         
   6  13   1       1689.96       1789.02        23.71 o                         
   7  13   1       2038.88       2085.08        27.52 o                         
   8  13   1        284.49        310.80        12.86 o                         
   9  13   1       1511.69       1499.03        25.65 o                         
  10  13   1       1884.66       1827.00        29.32 o                         
  11  13   1        392.32        354.14        20.80 o                         
  12  13   1        705.96        619.89        29.55 o                         
  -3  14   1         85.28        107.97        14.73 o                         
  -2  14   1         38.03         32.06        11.42 o                         
  -1  14   1        372.75        358.40        10.61 o                         
   0  14   1        637.84        696.42        16.32 o                         
   1  14   1         45.94         49.22         8.32 o                         
   2  14   1        736.39        732.08        17.83 o                         
   3  14   1        800.21        823.01        20.45 o                         
   4  14   1        132.65        126.93        10.08 o                         
   5  14   1       2306.20       2271.71        28.05 o                         
   6  14   1       2085.09       2057.69        34.74 o                         
   7  14   1         47.92         49.58         9.59 o                         
   8  14   1       1052.75       1027.12        27.42 o                         
   9  14   1       1223.65       1282.23        33.68 o                         
  10  14   1          0.64        -15.55        15.55 o                         
  11  14   1        469.81        429.50        21.76 o                         
  -1  15   1        174.57         51.57        45.88 o                         
   0  15   1         12.68          3.64        14.03 o                         
   1  15   1        957.38       1037.06        29.81 o                         
   2  15   1        214.80        233.50        14.66 o                         
   3  15   1        494.72        459.63        21.56 o                         
   4  15   1        528.68        527.05        21.49 o                         
   5  15   1       1400.78       1431.44        30.10 o                         
   6  15   1        312.20        256.10        20.42 o                         
   7  15   1       1423.61       1367.48        32.40 o                         
   8  15   1        331.61        309.48        26.03 o                         
  -9 -14   2          2.89          2.66        17.67 o                         
  -8 -14   2         83.18         68.73        21.04 o                         
  -7 -14   2        214.06        148.62        15.88 o                         
  -6 -14   2          1.17        -12.38        12.38 o                         
  -5 -14   2        176.34        147.08        14.14 o                         
  -4 -14   2        298.48        295.79        16.52 o                         
  -3 -14   2        200.29        151.81        15.75 o                         
  -2 -14   2         14.37          3.44        11.31 o                         
  -1 -14   2        386.01        372.87        15.45 o                         
   0 -14   2        512.78        469.57        17.71 o                         
   1 -14   2         14.46         44.88        15.58 o                         
 -11 -13   2        158.76        135.86        18.47 o                         
 -10 -13   2          0.56          3.64        15.56 o                         
  -9 -13   2         41.97          4.14        13.01 o                         
  -8 -13   2        204.27        198.32        13.10 o                         
  -7 -13   2        133.68        110.61        10.59 o                         
  -6 -13   2        799.76        861.05        20.95 o                         
  -5 -13   2        502.49        565.49        17.91 o                         
  -4 -13   2        255.62        268.83        12.47 o                         
  -3 -13   2        963.42        933.20        23.89 o                         
  -2 -13   2       1040.90       1130.77        20.39 o                         
  -1 -13   2        476.04        490.78        21.11 o                         
   0 -13   2         16.05         12.60         7.96 o                         
   1 -13   2        849.04        822.77        21.19 o                         
   2 -13   2        380.93        355.62        15.80 o                         
   3 -13   2        448.42        438.22        19.84 o                         
   4 -13   2        427.69        432.05        26.57 o                         
 -12 -12   2         45.13         23.65        15.12 o                         
 -11 -12   2         44.75         50.40        13.79 o                         
 -10 -12   2        445.16        435.63        17.60 o                         
  -9 -12   2        110.47         65.49         9.40 o                         
  -8 -12   2         95.41         71.52         9.03 o                         
  -7 -12   2       1334.21       1361.35        22.55 o                         
  -6 -12   2        528.96        512.18        16.28 o                         
  -5 -12   2         42.57         48.34         7.76 o                         
  -4 -12   2        686.01        738.44        18.55 o                         
  -3 -12   2        614.08        621.29        15.90 o                         
  -2 -12   2        136.06        101.60         8.78 o                         
  -1 -12   2        822.74        881.54        16.59 o                         
   0 -12   2       1264.71       1424.71        19.72 o                         
   1 -12   2         14.56         10.68         5.34 o                         
   2 -12   2       1908.72       1974.93        26.33 o                         
   3 -12   2       1787.12       1880.40        25.59 o                         
   4 -12   2        309.67        293.88        12.52 o                         
   5 -12   2        766.13        727.55        19.68 o                         
   6 -12   2        762.31        636.52        66.78 o                         
 -13 -11   2        276.19        269.83        16.08 o                         
 -12 -11   2        157.05        172.71        14.26 o                         
 -11 -11   2        400.70        408.42        20.76 o                         
 -10 -11   2          9.12         -4.60         7.89 o                         
  -9 -11   2        950.83        999.14        19.72 o                         
  -8 -11   2       1142.04       1179.88        20.25 o                         
  -7 -11   2       1090.55       1142.55        19.72 o                         
  -6 -11   2       1601.97       1506.27        29.02 o                         
  -5 -11   2       2943.32       2905.18        37.02 o                         
  -4 -11   2        895.15        880.35        17.58 o                         
  -3 -11   2          2.26         -3.81         5.67 o                         
  -2 -11   2       1420.93       1401.20        23.97 o                         
  -1 -11   2       1398.09       1401.06        19.47 o                         
   0 -11   2        214.18        219.36         9.27 o                         
   1 -11   2       1636.09       1756.18        19.51 o                         
   2 -11   2        136.97        122.63         9.04 o                         
   3 -11   2        282.19        302.75        12.19 o                         
   4 -11   2       2367.01       2412.78        28.75 o                         
   5 -11   2         55.85         77.42         8.27 o                         
   6 -11   2          5.12         10.93         7.13 o                         
   7 -11   2       1114.39       1141.98        24.66 o                         
 -14 -10   2         33.41        -14.61        14.61 o                         
 -13 -10   2        309.96        289.66        16.34 o                         
 -12 -10   2        281.42        238.18        10.71 o                         
 -11 -10   2         30.36         34.57         8.25 o                         
 -10 -10   2       1612.33       1693.24        23.93 o                         
  -9 -10   2       1409.76       1430.37        18.76 o                         
  -8 -10   2         86.45         69.50         6.92 o                         
  -7 -10   2        869.44        934.63        17.44 o                         
  -6 -10   2       3353.19       3466.09        31.53 o                         
  -5 -10   2        291.47        288.13        11.10 o                         
  -4 -10   2        291.51        283.72        10.76 o                         
  -3 -10   2       4347.44       4628.09        38.89 o                         
  -2 -10   2          6.73          5.24         4.79 o                         
  -1 -10   2       3403.30       3468.56        30.76 o                         
   0 -10   2        793.12        804.29        14.23 o                         
   1 -10   2        119.25        132.91         6.05 o                         
   2 -10   2        602.03        608.96        15.37 o                         
   3 -10   2       1684.18       1756.55        22.95 o                         
   4 -10   2        591.27        565.00        14.78 o                         
   5 -10   2        100.41        100.91         7.16 o                         
   6 -10   2        196.94        170.33         7.99 o                         
   7 -10   2        818.83        791.78        18.59 o                         
   8 -10   2         32.56         10.39        12.25 o                         
 -14  -9   2        858.75        874.74        31.24 o                         
 -13  -9   2        284.06        265.58        13.85 o                         
 -12  -9   2        478.70        507.75        13.44 o                         
 -11  -9   2       1923.06       2003.49        25.87 o                         
 -10  -9   2       1147.22       1211.59        20.19 o                         
  -9  -9   2         59.12         47.23         5.88 o                         
  -8  -9   2       2362.86       2334.66        24.16 o                         
  -7  -9   2       2468.08       2629.00        25.25 o                         
  -6  -9   2        855.73        842.74        14.13 o                         
  -5  -9   2       2708.33       2855.04        26.03 o                         
  -4  -9   2       1600.32       1601.26        18.35 o                         
  -3  -9   2        474.49        491.65        11.09 o                         
  -2  -9   2         75.84         79.03         5.29 o                         
  -1  -9   2         53.87         53.64         4.87 o                         
   0  -9   2         98.11         96.99         5.40 o                         
   1  -9   2        599.88        667.79        11.45 o                         
   2  -9   2       1208.70       1142.68        16.10 o                         
   3  -9   2        390.26        414.63        12.87 o                         
   4  -9   2        414.77        348.99        10.24 o                         
   5  -9   2       1578.51       1604.98        23.89 o                         
   6  -9   2        697.78        717.71        12.66 o                         
   7  -9   2          4.08          0.19         6.49 o                         
   8  -9   2        223.60        186.91        20.30 o                         
   9  -9   2        139.09        153.50        15.51 o                         
  10  -9   2         33.98          3.97        18.27 o                         
 -15  -8   2        502.62        460.24        18.22 o                         
 -14  -8   2          1.12         -8.30        10.23 o                         
 -13  -8   2        870.75        904.66        21.99 o                         
 -12  -8   2       2575.52       2639.29        26.65 o                         
 -11  -8   2        225.01        245.50         9.71 o                         
 -10  -8   2        409.92        384.61        12.33 o                         
  -9  -8   2       1744.35       1882.27        22.32 o                         
  -8  -8   2       1757.74       1703.35        20.46 o                         
  -7  -8   2         59.02         62.13         5.45 o                         
  -6  -8   2       1831.40       2052.72        19.58 o                         
  -5  -8   2        662.69        719.43        11.67 o                         
  -4  -8   2         80.81         83.51         4.83 o                         
  -3  -8   2       3128.84       3266.21        25.23 o                         
  -2  -8   2        439.20        439.58         9.00 o                         
  -1  -8   2         12.58          3.18         3.26 o                         
   0  -8   2       1481.63       1346.08        14.85 o                         
   1  -8   2       2606.42       2693.58        22.77 o                         
   2  -8   2       1565.21       1493.68        13.54 o                         
   3  -8   2         61.12         73.74         5.70 o                         
   4  -8   2       4235.70       4265.19        33.48 o                         
   5  -8   2        704.36        688.43        13.34 o                         
   6  -8   2         19.60         22.83         3.62 o                         
   7  -8   2        285.92        299.56        10.29 o                         
   8  -8   2        133.28        132.83        10.42 o                         
   9  -8   2        240.00        240.53        13.72 o                         
  10  -8   2        573.81        606.82        20.36 o                         
  11  -8   2        442.85        325.95        26.77 o                         
 -15  -7   2         48.00         19.70        10.37 o                         
 -14  -7   2        654.49        666.77        17.93 o                         
 -13  -7   2        765.11        801.97        18.28 o                         
 -12  -7   2         10.79          8.54         5.26 o                         
 -11  -7   2        510.42        504.01        13.09 o                         
 -10  -7   2       1169.80       1225.21        17.05 o                         
  -9  -7   2        393.70        419.27        10.98 o                         
  -8  -7   2        189.12        254.63         8.48 o                         
  -7  -7   2        504.51        521.78        10.84 o                         
  -6  -7   2        636.09        596.23        10.80 o                         
  -5  -7   2        745.64        692.99        10.31 o                         
  -4  -7   2        675.96        693.53        10.13 o                         
  -3  -7   2        612.33        641.49         9.65 o                         
  -2  -7   2        998.48       1139.12        12.53 o                         
  -1  -7   2       1657.06       1773.21        15.90 o                         
   0  -7   2       2276.33       2056.89        17.13 o                         
   1  -7   2         99.10        111.06         4.65 o                         
   2  -7   2       4282.55       4426.49        33.91 o                         
   3  -7   2       3282.27       3110.69        27.38 o                         
   4  -7   2         22.99         21.50         3.86 o                         
   5  -7   2        146.49        109.51         5.00 o                         
   6  -7   2        757.11        747.47        11.94 o                         
   7  -7   2        143.91        133.86         8.60 o                         
   8  -7   2        720.44        739.04        17.54 o                         
   9  -7   2        876.37        869.28        19.42 o                         
  10  -7   2        231.44        229.08        14.99 o                         
  11  -7   2        235.37        206.17        18.88 o                         
 -16  -6   2          3.27        -18.18        18.18 o                         
 -15  -6   2       1121.55       1095.06        27.38 o                         
 -14  -6   2        694.31        710.10        16.58 o                         
 -13  -6   2         17.85         22.63         4.97 o                         
 -12  -6   2       1069.47       1053.94        19.02 o                         
 -11  -6   2        734.98        823.49        13.66 o                         
 -10  -6   2        317.81        273.40         8.07 o                         
  -9  -6   2          2.04          6.59         3.67 o                         
  -8  -6   2        510.80        537.51        10.38 o                         
  -7  -6   2        120.99        122.13         5.45 o                         
  -6  -6   2         68.15         69.65         4.27 o                         
  -5  -6   2       1090.01       1104.50        15.05 o                         
  -4  -6   2        365.83        368.67         7.13 o                         
  -3  -6   2        607.97        479.73         7.81 o                         
  -2  -6   2       5842.60       5442.86        33.76 o                         
  -1  -6   2        633.51        474.46         7.51 o                         
   0  -6   2        374.37        406.34         6.84 o                         
   1  -6   2       1794.39       1642.17        13.68 o                         
   2  -6   2       2448.91       2325.30        15.97 o                         
   3  -6   2        226.24        218.88         6.62 o                         
   4  -6   2        431.57        461.77         9.49 o                         
   5  -6   2        333.94        346.22         7.22 o                         
   6  -6   2        479.91        478.34         8.59 o                         
   7  -6   2       1260.76       1239.24        18.78 o                         
   8  -6   2       1407.76       1442.04        20.68 o                         
   9  -6   2        295.54        288.51        13.00 o                         
  10  -6   2        887.13        986.76        33.44 o                         
  11  -6   2        456.62        456.15        13.96 o                         
  12  -6   2          0.27        -15.90        15.90 o                         
 -16  -5   2        515.35        564.46        31.98 o                         
 -15  -5   2         63.61         60.07         9.84 o                         
 -14  -5   2         65.35         55.61         6.28 o                         
 -13  -5   2         18.40         33.63         5.21 o                         
 -12  -5   2       1160.38       1157.32        15.20 o                         
 -11  -5   2        248.67        285.18         8.57 o                         
 -10  -5   2        546.57        618.39        10.71 o                         
  -9  -5   2       1226.77       1254.87        12.97 o                         
  -8  -5   2        371.68        386.42         8.03 o                         
  -7  -5   2       2318.82       2272.04        18.76 o                         
  -6  -5   2       2527.77       2504.83        19.65 o                         
  -5  -5   2        656.00        625.36         9.13 o                         
  -4  -5   2       1777.48       1748.69        15.67 o                         
  -3  -5   2       8864.59       8729.87        49.02 o                         
  -2  -5   2        801.09        909.37         9.71 o                         
  -1  -5   2       2293.23       2273.52        16.75 o                         
   0  -5   2       1320.54       1225.29        11.05 o                         
   1  -5   2       4612.18       4730.43        28.39 o                         
   2  -5   2        108.14        106.52         3.48 o                         
   3  -5   2       2240.30       1902.26        14.46 o                         
   4  -5   2         64.25         48.52         2.84 o                         
   5  -5   2        555.77        512.19         6.43 o                         
   6  -5   2       3027.19       3048.29        22.83 o                         
   7  -5   2         90.57         81.53         5.59 o                         
   8  -5   2        201.92        202.64         8.86 o                         
   9  -5   2        911.57        880.90        15.56 o                         
  10  -5   2        223.33        242.69        13.92 o                         
  11  -5   2         12.41          4.05        10.65 o                         
  12  -5   2        496.91        519.72        38.69 o                         
  13  -5   2        327.59        361.50        23.96 o                         
 -16  -4   2        117.80        102.42        13.66 o                         
 -15  -4   2        143.27        132.30         9.92 o                         
 -14  -4   2       1397.30       1317.67        21.90 o                         
 -13  -4   2       2038.85       1976.65        21.86 o                         
 -12  -4   2         14.00         13.99         4.43 o                         
 -11  -4   2       2127.90       2012.25        18.42 o                         
 -10  -4   2        779.87        867.15        11.76 o                         
  -9  -4   2         14.44         13.45         3.26 o                         
  -8  -4   2       2389.27       2543.45        18.81 o                         
  -7  -4   2        954.38        851.77         9.13 o                         
  -6  -4   2        344.19        298.66         6.25 o                         
  -5  -4   2       5444.26       5126.82        31.56 o                         
  -4  -4   2       4170.41       4259.59        28.10 o                         
  -3  -4   2         15.25         11.72         2.05 o                         
  -2  -4   2       4925.61       4931.90        29.22 o                         
  -1  -4   2       7487.68       7326.06        40.56 o                         
   0  -4   2         23.82         10.17         1.87 o                         
   1  -4   2       1409.21       1269.32        10.46 o                         
   2  -4   2       4060.39       4339.90        27.42 o                         
   3  -4   2        200.15        156.13         4.13 o                         
   4  -4   2      11028.93      11678.32        59.34 o                         
   5  -4   2       1475.73       1417.92        17.34 o                         
   6  -4   2         33.54         36.11         6.29 o                         
   7  -4   2        723.08        689.80        16.29 o                         
   8  -4   2       1299.03       1387.96        23.50 o                         
   9  -4   2        761.84        750.99        18.95 o                         
  10  -4   2         88.71        104.21         9.95 o                         
  11  -4   2        995.17        978.81        24.16 o                         
  12  -4   2        364.66        385.22        20.33 o                         
  13  -4   2         13.56          4.30        13.31 o                         
  14  -4   2        223.27        230.18        24.74 o                         
 -16  -3   2        446.45        425.45        19.76 o                         
 -15  -3   2        485.50        485.24        16.58 o                         
 -14  -3   2        399.57        427.33        14.26 o                         
 -13  -3   2        351.16        346.12        15.43 o                         
 -12  -3   2       1123.09       1141.55        15.51 o                         
 -11  -3   2        299.76        312.58         9.62 o                         
 -10  -3   2       2216.30       2212.81        20.76 o                         
  -9  -3   2       3106.89       3019.50        22.94 o                         
  -8  -3   2        516.43        530.15         8.08 o                         
  -7  -3   2        869.63        883.38         9.51 o                         
  -6  -3   2      13748.65      14096.98        73.88 o                         
  -5  -3   2         26.15          3.90         1.98 o                         
  -4  -3   2       1031.94       1143.22        10.72 o                         
  -3  -3   2       3454.14       3399.35        23.41 o                         
  -2  -3   2       1225.37       1253.62         9.99 o                         
  -1  -3   2       2208.92       2284.38        15.04 o                         
   0  -3   2       5146.88       5137.09        27.49 o                         
   1  -3   2         27.45         77.80         2.89 o                         
   2  -3   2        850.06        985.96        11.14 o                         
   3  -3   2       5513.44       5524.51        29.57 o                         
   4  -3   2       7359.17       7697.73        47.89 o                         
   5  -3   2        761.40        892.19        13.07 o                         
   6  -3   2       1029.49       1069.07        14.63 o                         
   7  -3   2       1973.78       1960.09        25.63 o                         
   8  -3   2        190.01        167.87         9.42 o                         
   9  -3   2         83.83         56.98         7.13 o                         
  10  -3   2       2516.36       2550.69        33.78 o                         
  11  -3   2        546.26        544.96        18.36 o                         
  12  -3   2         40.17         27.12         9.64 o                         
  13  -3   2        609.09        591.93        13.37 o                         
  14  -3   2        259.35        223.47        16.03 o                         
 -16  -2   2       1354.22       1477.87        64.26 o                         
 -15  -2   2         15.97          9.92         8.07 o                         
 -14  -2   2        214.60        234.56        11.28 o                         
 -13  -2   2        423.85        400.59        12.94 o                         
 -12  -2   2         93.55         77.01         5.34 o                         
 -11  -2   2        249.50        255.32         8.92 o                         
 -10  -2   2        731.33        794.57         9.23 o                         
  -9  -2   2          8.26          5.04         2.93 o                         
  -8  -2   2       3603.78       3798.81        24.10 o                         
  -7  -2   2       1180.14       1034.01         9.82 o                         
  -6  -2   2         98.15         70.38         3.00 o                         
  -5  -2   2       5628.65       5348.78        29.47 o                         
  -4  -2   2       2237.15       2073.97        15.98 o                         
  -3  -2   2       2613.47       2621.72        17.52 o                         
  -2  -2   2       1624.08       1564.12        11.85 o                         
  -1  -2   2      11355.96       9907.24        53.30 o                         
   0  -2   2        934.39        905.39         7.41 o                         
   1  -2   2        730.90        772.38         5.90 o                         
   2  -2   2      21103.05      21426.85       234.34 o                         
   3  -2   2       3096.54       3126.65        25.45 o                         
   4  -2   2        846.45       1026.47        12.80 o                         
   5  -2   2       2140.85       2091.28        20.13 o                         
   6  -2   2       1003.86        991.49        13.16 o                         
   7  -2   2        684.17        656.68        12.42 o                         
   8  -2   2        559.75        497.78        13.48 o                         
   9  -2   2       1478.87       1591.87        25.74 o                         
  10  -2   2       1194.44       1177.35        21.72 o                         
  11  -2   2        585.59        600.36        14.05 o                         
  12  -2   2        731.65        733.38        18.68 o                         
  13  -2   2         55.38         48.90         6.57 o                         
  14  -2   2         82.60         67.85         8.07 o                         
  15  -2   2        384.58        382.67        23.30 o                         
 -16  -1   2         72.90         31.65        32.71 o                         
 -15  -1   2        601.90        587.27        16.73 o                         
 -14  -1   2        305.58        254.75        11.79 o                         
 -13  -1   2        124.41         87.85         6.86 o                         
 -12  -1   2       1765.77       1796.14        18.09 o                         
 -11  -1   2       1474.00       1413.61        15.26 o                         
 -10  -1   2        145.43        126.87         5.34 o                         
  -9  -1   2       3665.15       3457.88        24.28 o                         
  -8  -1   2       1916.74       2007.27        13.88 o                         
  -7  -1   2        462.14        516.45         6.40 o                         
  -6  -1   2        427.17        454.71         5.93 o                         
  -5  -1   2       1870.59       1939.42        13.16 o                         
  -4  -1   2       3274.84       3196.70        17.61 o                         
  -3  -1   2       2795.92       2679.59        17.58 o                         
  -2  -1   2         70.52         85.20         2.84 o                         
  -1  -1   2       6623.33       6173.55        33.77 o                         
   0  -1   2       3368.89       3381.65        25.58 o                         
   1  -1   2      18964.89      17031.99       536.09 o                         
   2  -1   2       2220.33       2135.74        14.43 o                         
   3  -1   2        552.19        542.09         5.64 o                         
   4  -1   2       1853.36       1586.04        18.53 o                         
   5  -1   2       2645.38       2707.86        25.28 o                         
   6  -1   2        823.83        869.07        12.63 o                         
   7  -1   2       1893.06       1992.31        19.63 o                         
   8  -1   2       2109.48       1941.40        22.72 o                         
   9  -1   2        349.11        380.02         8.77 o                         
  10  -1   2         82.48         71.72         5.74 o                         
  11  -1   2       1924.48       1921.35        22.47 o                         
  12  -1   2         13.57         23.06         7.31 o                         
  13  -1   2        435.21        426.86        13.25 o                         
  14  -1   2        118.30        117.38        10.28 o                         
  15  -1   2         26.87         17.19         8.68 o                         
 -15   0   2         25.50         50.46         9.20 o                         
 -14   0   2        652.66        733.12        14.30 o                         
 -13   0   2        263.35        257.92         9.64 o                         
 -12   0   2         97.60        107.61         5.81 o                         
 -11   0   2        887.68        844.34        12.36 o                         
 -10   0   2        954.60       1034.52        12.04 o                         
  -9   0   2       1102.73       1113.57        11.42 o                         
  -8   0   2        100.18        131.14         4.55 o                         
  -7   0   2       3056.73       2887.87        20.43 o                         
  -6   0   2       6561.87       6364.47        30.72 o                         
  -5   0   2       1453.56       1557.72         9.96 o                         
  -4   0   2       3052.26       2909.72        16.27 o                         
  -3   0   2      15634.41      14910.93        94.18 o                         
  -2   0   2       1676.70       1605.04        10.82 o                         
  -1   0   2       9554.75       8752.16        75.58 o                         
   0   0   2        129.04        128.21         2.33 o                         
   1   0   2       3980.59       3985.48        31.66 o                         
   2   0   2      10057.07       9595.01        61.27 o                         
   3   0   2       6872.71       6688.53        60.82 o                         
   4   0   2      18260.62      18428.78       134.75 o                         
   5   0   2       2258.47       2419.05        14.35 o                         
   6   0   2       6446.75       6283.39        37.42 o                         
   7   0   2       2724.81       2747.07        16.36 o                         
   8   0   2          7.14         11.40         1.63 o                         
   9   0   2       2163.05       2293.49        18.42 o                         
  10   0   2        573.05        521.29         8.26 o                         
  11   0   2        189.60        192.74         7.23 o                         
  12   0   2        912.43        977.47        16.57 o                         
  13   0   2        251.59        225.43        10.35 o                         
  14   0   2         13.91         19.01         6.45 o                         
  15   0   2       1108.17       1163.95        26.66 o                         
 -15   1   2        331.93        320.60        17.79 o                         
 -14   1   2        255.58        273.30        11.89 o                         
 -13   1   2         62.01         60.35         6.26 o                         
 -12   1   2        829.15        852.07        15.23 o                         
 -11   1   2       1133.93       1047.33        12.45 o                         
 -10   1   2        738.56        749.66        10.25 o                         
  -9   1   2         16.70         21.73         2.55 o                         
  -8   1   2        896.32        873.72         8.65 o                         
  -7   1   2       1931.01       2049.99        13.71 o                         
  -6   1   2        547.78        525.55         5.61 o                         
  -5   1   2       2322.61       2334.62        14.62 o                         
  -4   1   2       2061.50       1982.19        11.03 o                         
  -3   1   2        267.01        298.83         3.19 o                         
  -2   1   2      17025.93      16313.76       118.09 o                         
  -1   1   2       7391.96       6829.59        58.67 o                         
   0   1   2       4688.25       4494.88        25.00 o                         
   1   1   2      12775.01      11716.32        70.75 o                         
   2   1   2       6047.34       5978.47        31.10 o                         
   3   1   2       1172.02       1196.86         8.16 o                         
   4   1   2      14795.13      14538.70       138.90 o                         
   5   1   2       3478.78       3307.20        19.37 o                         
   6   1   2        436.88        338.46         5.14 o                         
   7   1   2       4373.28       4534.57        28.55 o                         
   8   1   2       1845.11       1780.87        14.19 o                         
   9   1   2        834.64        896.67        10.43 o                         
  10   1   2        127.22        134.79         5.26 o                         
  11   1   2       1443.70       1384.95        12.88 o                         
  12   1   2         62.76         71.71         3.62 o                         
  13   1   2        635.58        600.59        10.54 o                         
  14   1   2        995.89       1015.82        13.09 o                         
  15   1   2        475.96        482.32        19.53 o                         
  16   1   2         12.60          2.19        12.05 o                         
 -15   2   2        607.52        548.80        29.19 o                         
 -14   2   2        107.12         96.23        15.64 o                         
 -13   2   2        316.70        288.75        10.46 o                         
 -12   2   2        981.75       1057.37        16.18 o                         
 -11   2   2         15.74         17.20         3.89 o                         
 -10   2   2         66.13         79.59         4.07 o                         
  -9   2   2       1797.76       1732.58        14.40 o                         
  -8   2   2       1645.97       1538.55        12.23 o                         
  -7   2   2        228.14        214.22         4.34 o                         
  -6   2   2        911.50        905.91         8.30 o                         
  -5   2   2       2711.07       2662.82        15.73 o                         
  -4   2   2       1104.21       1018.55         7.53 o                         
  -3   2   2       6136.53       5959.84        30.15 o                         
  -2   2   2        968.59        988.52         6.33 o                         
  -1   2   2      19192.91      18537.60       102.69 o                         
   0   2   2       5381.54       5353.29        26.58 o                         
   1   2   2       5666.71       5528.69        28.32 o                         
   2   2   2       1713.99       1687.62        11.22 o                         
   3   2   2       6715.25       6198.43        33.27 o                         
   4   2   2       2575.15       2448.33        16.83 o                         
   5   2   2         16.92         18.15         1.80 o                         
   6   2   2       3424.60       2956.03        20.87 o                         
   7   2   2         63.99         64.51         3.28 o                         
   8   2   2         66.22         66.77         3.45 o                         
   9   2   2       2333.94       2251.71        16.99 o                         
  10   2   2        116.39         81.64         4.24 o                         
  11   2   2        227.40        214.21         6.75 o                         
  12   2   2        992.12       1072.63        11.74 o                         
  13   2   2       1861.30       1869.11        16.02 o                         
  14   2   2        493.33        486.08        10.66 o                         
  15   2   2          8.23         -4.59         7.22 o                         
  16   2   2         84.22         77.39        10.46 o                         
 -15   3   2         17.07         -9.55        17.75 o                         
 -14   3   2       1178.21       1178.45        34.24 o                         
 -13   3   2        730.09        750.36        16.61 o                         
 -12   3   2        380.66        371.17        15.58 o                         
 -11   3   2        997.64        957.45        12.22 o                         
 -10   3   2        682.43        662.82        10.80 o                         
  -9   3   2        467.77        469.63         8.60 o                         
  -8   3   2         34.19         19.83         2.33 o                         
  -7   3   2       2248.53       2261.85        16.21 o                         
  -6   3   2        512.22        491.70         5.75 o                         
  -5   3   2       3414.19       3477.48        18.46 o                         
  -4   3   2       7223.36       7212.92        37.96 o                         
  -3   3   2       7594.97       7492.78        49.56 o                         
  -2   3   2       7402.62       7311.98        32.68 o                         
  -1   3   2       8885.11       8656.32        40.34 o                         
   0   3   2       2417.15       2612.28        15.08 o                         
   1   3   2        202.00        222.30         4.05 o                         
   2   3   2          5.19         20.63         2.38 o                         
   3   3   2        450.63        478.59         6.25 o                         
   4   3   2          0.90          7.34         1.76 o                         
   5   3   2        254.35        278.65         4.71 o                         
   6   3   2        324.07        347.18         5.33 o                         
   7   3   2        141.35        167.00         4.20 o                         
   8   3   2        211.46        195.43         4.51 o                         
   9   3   2        683.92        627.93         8.85 o                         
  10   3   2        277.99        255.56         7.30 o                         
  11   3   2        784.26        744.30        11.06 o                         
  12   3   2        733.06        701.72        12.43 o                         
  13   3   2        408.18        434.93        10.37 o                         
  14   3   2         29.18         29.65         4.32 o                         
  15   3   2        317.60        320.79        13.62 o                         
  16   3   2         85.02         88.01        10.61 o                         
 -14   4   2        592.61        557.67        29.92 o                         
 -13   4   2         73.37         61.42         8.60 o                         
 -12   4   2       1327.37       1373.09        21.84 o                         
 -11   4   2       1396.67       1417.93        21.26 o                         
 -10   4   2        143.14        155.51         8.47 o                         
  -9   4   2        571.85        608.76         9.41 o                         
  -8   4   2       4220.81       4266.03        41.53 o                         
  -7   4   2        285.04        318.47         5.82 o                         
  -6   4   2       5760.44       5741.76        30.33 o                         
  -5   4   2       3011.89       3020.92        17.04 o                         
  -4   4   2        454.89        470.34         5.76 o                         
  -3   4   2       3956.54       3968.09        21.82 o                         
  -2   4   2       4598.73       4455.01        22.56 o                         
  -1   4   2        205.94        167.31         3.77 o                         
   0   4   2       3445.75       3493.73        22.70 o                         
   1   4   2       2269.02       2155.73        15.03 o                         
   2   4   2       7023.64       7141.01        43.91 o                         
   3   4   2        744.30        817.81         9.44 o                         
   4   4   2       1361.22       1156.43        11.16 o                         
   5   4   2       2227.02       2079.55        16.45 o                         
   6   4   2       2066.16       2149.63        15.93 o                         
   7   4   2       1483.81       1466.61        12.27 o                         
   8   4   2        301.70        321.55         6.15 o                         
   9   4   2        958.68        930.65         9.89 o                         
  10   4   2       1491.80       1506.70        12.67 o                         
  11   4   2       2955.63       3086.25        24.38 o                         
  12   4   2       1733.26       1718.26        18.89 o                         
  13   4   2        101.84        117.49         8.02 o                         
  14   4   2        593.23        614.62        11.45 o                         
  15   4   2        538.15        545.19        19.90 o                         
  16   4   2        404.81        470.15        24.03 o                         
 -14   5   2        152.30        203.70        37.95 o                         
 -13   5   2       1107.87       1168.66        23.45 o                         
 -12   5   2        617.92        587.20        16.93 o                         
 -11   5   2        308.56        300.34        12.49 o                         
 -10   5   2       2286.50       2218.23        27.38 o                         
  -9   5   2         79.56         89.58         6.84 o                         
  -8   5   2       2104.39       2040.52        18.96 o                         
  -7   5   2       2807.66       2811.15        18.87 o                         
  -6   5   2        501.77        481.92         6.51 o                         
  -5   5   2        337.89        291.36         5.63 o                         
  -4   5   2       1301.26       1268.29        11.03 o                         
  -3   5   2       1827.16       1877.08        13.88 o                         
  -2   5   2         51.92         30.07         2.28 o                         
  -1   5   2       5759.00       6168.50        34.23 o                         
   0   5   2         46.14         93.20         4.82 o                         
   1   5   2        269.86        354.66         6.08 o                         
   2   5   2       1465.20       1562.93        13.81 o                         
   3   5   2        224.41        176.13         5.41 o                         
   4   5   2         12.42          4.00         2.33 o                         
   5   5   2       1883.73       1764.62        15.67 o                         
   6   5   2       5344.58       5671.91        36.52 o                         
   7   5   2       1388.55       1345.10        13.63 o                         
   8   5   2       2067.05       2069.89        16.98 o                         
   9   5   2       4272.00       4275.34        27.32 o                         
  10   5   2       4364.18       4396.53        28.44 o                         
  11   5   2         49.59         51.65         4.05 o                         
  12   5   2       1233.46       1239.89        14.52 o                         
  13   5   2       1538.54       1542.32        21.09 o                         
  14   5   2         45.23         42.69         6.10 o                         
  15   5   2       1273.10       1285.18        21.08 o                         
  16   5   2        771.56        732.80        21.21 o                         
 -13   6   2          4.24         10.71        10.34 o                         
 -12   6   2        156.00        156.31        11.06 o                         
 -11   6   2        612.80        663.19        27.96 o                         
 -10   6   2         56.26         52.95         8.49 o                         
  -9   6   2        844.45        882.33        17.38 o                         
  -8   6   2        362.91        393.88         9.72 o                         
  -7   6   2          2.16         -1.00         2.34 o                         
  -6   6   2        245.18        224.90         6.98 o                         
  -5   6   2        499.83        477.93         7.57 o                         
  -4   6   2        709.69        665.83        12.17 o                         
  -3   6   2          1.11          7.51         2.38 o                         
  -2   6   2       1363.09       1398.00        10.97 o                         
  -1   6   2       4704.14       4675.49        29.08 o                         
   0   6   2        151.77        151.93         5.18 o                         
   1   6   2       1894.89       2414.63        18.22 o                         
   2   6   2       2898.38       2802.45        20.35 o                         
   3   6   2          0.93         -1.92         2.38 o                         
   4   6   2       1466.80       1527.30        14.93 o                         
   5   6   2       2694.42       2710.46        21.72 o                         
   6   6   2        108.79         74.60         4.30 o                         
   7   6   2       4287.14       4206.92        28.80 o                         
   8   6   2       8417.19       8816.82        54.44 o                         
   9   6   2       2846.61       2875.33        22.64 o                         
  10   6   2         44.66         49.31         4.20 o                         
  11   6   2       1960.07       2008.88        17.23 o                         
  12   6   2        550.79        528.64        10.09 o                         
  13   6   2        319.90        287.31         9.10 o                         
  14   6   2        621.79        606.85        21.54 o                         
  15   6   2        241.68        301.74        14.46 o                         
  16   6   2        605.93        672.37        22.91 o                         
 -12   7   2        185.95        151.42        13.80 o                         
 -11   7   2          9.95         13.77         9.56 o                         
 -10   7   2        122.84        110.64        10.31 o                         
  -9   7   2        463.69        442.48        16.36 o                         
  -8   7   2        193.68        184.34         7.15 o                         
  -7   7   2          6.68          5.43         3.83 o                         
  -6   7   2        656.18        656.63         9.29 o                         
  -5   7   2        639.90        618.61         9.84 o                         
  -4   7   2         37.58         36.68         3.54 o                         
  -3   7   2        298.96        220.12         6.35 o                         
  -2   7   2       1238.33       1278.51        10.75 o                         
  -1   7   2        966.88        980.19        10.78 o                         
   0   7   2       2651.89       2970.46        23.02 o                         
   1   7   2       4016.41       4331.77        28.87 o                         
   2   7   2       1082.22       1234.55        12.84 o                         
   3   7   2       5268.51       5261.64        35.78 o                         
   4   7   2       7528.32       7977.02        50.13 o                         
   5   7   2        846.26        906.66        12.24 o                         
   6   7   2       9797.19      10084.95        61.62 o                         
   7   7   2       6179.00       6245.53        42.12 o                         
   8   7   2        653.49        632.38        10.73 o                         
   9   7   2         63.42         55.11         6.69 o                         
  10   7   2        675.22        680.51        11.58 o                         
  11   7   2        212.89        204.89         8.19 o                         
  12   7   2        842.51        881.47        12.59 o                         
  13   7   2        625.48        646.10        11.71 o                         
  14   7   2         48.00         43.92         6.00 o                         
  15   7   2         43.11         46.46         8.07 o                         
  16   7   2        257.87        291.95        18.06 o                         
 -11   8   2        463.61        453.65        21.99 o                         
 -10   8   2        577.36        578.04        22.16 o                         
  -9   8   2         67.18         45.14        14.75 o                         
  -8   8   2        896.38        938.59        19.57 o                         
  -7   8   2       1549.97       1524.02        17.60 o                         
  -6   8   2         53.34         48.29         4.27 o                         
  -5   8   2         20.52         14.25         3.96 o                         
  -4   8   2       3856.72       4004.13        28.04 o                         
  -3   8   2       4001.96       4194.77        28.79 o                         
  -2   8   2          7.34          4.88         2.52 o                         
  -1   8   2       5943.27       5875.25        37.05 o                         
   0   8   2       1420.36       1407.87        14.30 o                         
   1   8   2        987.60        929.68        11.73 o                         
   2   8   2       3598.66       3536.24        26.05 o                         
   3   8   2       2122.38       2133.22        20.02 o                         
   4   8   2       3268.91       3557.35        28.17 o                         
   5   8   2       2311.79       2244.88        22.27 o                         
   6   8   2       4730.91       4960.95        36.35 o                         
   7   8   2       1560.33       1617.39        18.14 o                         
   8   8   2        333.73        324.40         9.87 o                         
   9   8   2       2455.69       2623.21        24.48 o                         
  10   8   2          0.41          7.77         4.99 o                         
  11   8   2       1082.29       1022.11        15.62 o                         
  12   8   2        199.66        243.11         8.53 o                         
  13   8   2        108.31        104.40         6.64 o                         
  14   8   2        368.19        395.27        11.60 o                         
  15   8   2        151.03        139.80         9.01 o                         
  16   8   2          1.28        -13.59        16.02 o                         
 -11   9   2         27.89         26.26        23.61 o                         
 -10   9   2          2.29          7.88        16.07 o                         
  -9   9   2        296.15        319.62        17.87 o                         
  -8   9   2        943.95        988.23        18.51 o                         
  -7   9   2         36.45         48.15         4.49 o                         
  -6   9   2       1250.89       1256.66        17.00 o                         
  -5   9   2       1201.20       1128.06        16.04 o                         
  -4   9   2        205.40        199.05         7.16 o                         
  -3   9   2       1471.53       1439.49        15.87 o                         
  -2   9   2       3390.08       3561.15        24.27 o                         
  -1   9   2          0.13          4.49         3.29 o                         
   0   9   2       4567.77       4758.26        40.60 o                         
   1   9   2       7396.53       7529.34        47.01 o                         
   2   9   2        133.28        158.86         6.43 o                         
   3   9   2       1226.59       1257.78        14.91 o                         
   4   9   2       5957.25       6234.01        43.60 o                         
   5   9   2       2838.40       2894.61        25.99 o                         
   6   9   2        366.28        349.28        11.75 o                         
   7   9   2       1406.58       1463.71        18.28 o                         
   8   9   2         17.62         25.81         4.98 o                         
   9   9   2       2688.60       2632.66        25.78 o                         
  10   9   2          1.60          5.06         6.39 o                         
  11   9   2        130.31        124.46         7.65 o                         
  12   9   2        357.96        322.56        11.68 o                         
  13   9   2        711.40        708.00        17.13 o                         
  14   9   2         67.11         63.69         7.56 o                         
  15   9   2         32.68         16.83         9.94 o                         
 -10  10   2        768.08        752.79        50.49 o                         
  -9  10   2       1031.57       1015.93        31.68 o                         
  -8  10   2        133.29        105.24         8.07 o                         
  -7  10   2       1605.49       1665.55        20.30 o                         
  -6  10   2        403.59        458.33        11.40 o                         
  -5  10   2          5.79          3.30         4.95 o                         
  -4  10   2        662.28        730.68        15.79 o                         
  -3  10   2        690.51        664.80        13.16 o                         
  -2  10   2        376.85        351.83         7.78 o                         
  -1  10   2       2115.15       2100.75        19.62 o                         
   0  10   2        131.09        115.02         5.71 o                         
   1  10   2        524.17        552.35        11.59 o                         
   2  10   2       3028.09       3089.77        27.32 o                         
   3  10   2       1398.42       1338.11        16.40 o                         
   4  10   2          3.41          3.19         4.16 o                         
   5  10   2        173.20        158.86         7.99 o                         
   6  10   2        620.09        696.33        14.63 o                         
   7  10   2        679.33        667.97        14.69 o                         
   8  10   2        523.93        547.23        16.45 o                         
   9  10   2         56.42         60.89         7.21 o                         
  10  10   2         18.48         11.57         6.14 o                         
  11  10   2         44.44         58.08         7.49 o                         
  12  10   2        385.28        378.26        17.71 o                         
  13  10   2        247.05        234.61        10.07 o                         
  14  10   2          2.67         -9.19         9.19 o                         
  15  10   2        667.52        662.67        26.24 o                         
  -8  11   2        575.46        597.50        20.15 o                         
  -7  11   2        439.53        410.12        17.71 o                         
  -6  11   2        263.59        238.08        10.17 o                         
  -5  11   2        753.22        726.47        18.15 o                         
  -4  11   2         40.81         34.68         6.66 o                         
  -3  11   2        335.94        365.21        18.08 o                         
  -2  11   2       2198.16       2202.62        29.28 o                         
  -1  11   2        325.44        347.38         9.65 o                         
   0  11   2        401.57        403.33        11.01 o                         
   1  11   2       1130.95       1169.82        17.64 o                         
   2  11   2        685.51        810.39        15.32 o                         
   3  11   2        423.16        403.09        13.70 o                         
   4  11   2        302.58        273.55        10.89 o                         
   5  11   2         21.85         10.51         5.35 o                         
   6  11   2         52.56         37.42         8.88 o                         
   7  11   2          1.82         -0.17         6.54 o                         
   8  11   2        106.80         96.06         8.17 o                         
   9  11   2          0.42         -0.62         7.36 o                         
  10  11   2        165.41        158.72         9.11 o                         
  11  11   2        632.93        650.33        17.63 o                         
  12  11   2        723.35        801.34        20.33 o                         
  13  11   2        152.57        147.77        12.43 o                         
  14  11   2       1158.96       1203.60        24.53 o                         
  -7  12   2        549.04        522.30        22.16 o                         
  -6  12   2        503.19        561.39        20.41 o                         
  -5  12   2         16.45         15.51         7.19 o                         
  -4  12   2        445.09        409.07        13.28 o                         
  -3  12   2        716.59        748.70        16.11 o                         
  -2  12   2         73.46         50.23         4.47 o                         
  -1  12   2       1128.07       1150.40        15.14 o                         
   0  12   2        775.79        751.12        14.05 o                         
   1  12   2        557.02        535.85        13.82 o                         
   2  12   2        297.06        246.54        12.98 o                         
   3  12   2        240.38        255.83        14.81 o                         
   4  12   2        861.44        916.85        16.98 o                         
   5  12   2        115.46         81.50         7.97 o                         
   6  12   2        853.25        855.37        18.20 o                         
   7  12   2       1235.26       1346.60        21.14 o                         
   8  12   2        391.66        406.06        16.98 o                         
   9  12   2        934.28        968.86        20.05 o                         
  10  12   2       1187.83       1297.84        23.02 o                         
  11  12   2        265.84        226.06        11.41 o                         
  12  12   2        202.45        179.04        13.55 o                         
  13  12   2       2114.25       2183.67        37.52 o                         
  -6  13   2         37.89         46.88        14.14 o                         
  -5  13   2        686.01        715.26        20.43 o                         
  -4  13   2        615.25        603.78        16.69 o                         
  -3  13   2         41.29         47.91         8.32 o                         
  -2  13   2        331.10        284.04        13.81 o                         
  -1  13   2       1328.83       1465.32        17.90 o                         
   0  13   2        826.41        946.99        16.07 o                         
   1  13   2         47.66         42.10         6.68 o                         
   2  13   2        174.48        159.71         9.54 o                         
   3  13   2        302.25        282.66        11.21 o                         
   4  13   2          6.15          2.03         7.03 o                         
   5  13   2       1293.46       1254.46        19.95 o                         
   6  13   2       1438.94       1454.59        21.43 o                         
   7  13   2        649.63        635.44        18.23 o                         
   8  13   2       2706.11       2817.44        29.98 o                         
   9  13   2        962.22        993.81        21.92 o                         
  10  13   2         51.00         61.45        10.81 o                         
  11  13   2       2075.24       2261.74        33.54 o                         
  12  13   2       1476.31       1471.65        33.89 o                         
  -4  14   2          0.38          2.77        11.58 o                         
  -3  14   2        163.61        188.54        12.22 o                         
  -2  14   2        854.73        868.24        21.55 o                         
  -1  14   2        600.70        508.34        14.70 o                         
   0  14   2         56.53         56.70         7.40 o                         
   1  14   2        586.35        597.95        17.30 o                         
   2  14   2        232.13        219.87        10.43 o                         
   3  14   2        726.37        707.52        20.60 o                         
   4  14   2        671.64        729.53        18.20 o                         
   5  14   2        572.70        608.68        17.62 o                         
   6  14   2        343.89        296.73        12.88 o                         
   7  14   2       1983.09       2070.47        27.40 o                         
   8  14   2        383.24        380.17        15.14 o                         
   9  14   2        695.19        695.41        23.59 o                         
  10  14   2       1190.21       1061.38        30.41 o                         
  11  14   2        408.12        389.36        18.49 o                         
  -1  15   2        287.70        252.63        18.32 o                         
   0  15   2        509.46        534.89        17.50 o                         
   1  15   2          2.61        -12.12        12.12 o                         
   2  15   2        257.97        239.82        16.77 o                         
   3  15   2        935.88        940.13        26.15 o                         
   4  15   2          6.93         21.21        11.03 o                         
   5  15   2        464.73        442.28        23.08 o                         
   6  15   2       3105.22       3340.20        42.24 o                         
   7  15   2         29.51         35.63        12.42 o                         
   8  15   2       1204.45       1221.88        32.67 o                         
   9  15   2       1116.36       1197.20        34.53 o                         
  -7 -14   3         90.34         64.71        22.39 o                         
  -6 -14   3        215.85        229.25        16.93 o                         
  -5 -14   3         10.38        -12.40        13.68 o                         
  -4 -14   3         69.53         83.16        13.26 o                         
  -3 -14   3        270.84        252.83        18.11 o                         
  -2 -14   3         25.07         30.19        13.33 o                         
  -1 -14   3          0.23          5.36        11.55 o                         
   0 -14   3        304.23        329.37        22.59 o                         
 -10 -13   3         36.07         57.05        22.63 o                         
  -9 -13   3          8.74         -4.26        15.24 o                         
  -8 -13   3        164.25        194.17        15.34 o                         
  -7 -13   3        343.51        287.40        20.85 o                         
  -6 -13   3         11.92          5.60        11.06 o                         
  -5 -13   3        303.76        327.43        15.67 o                         
  -4 -13   3        448.13        460.37        19.71 o                         
  -3 -13   3        200.93        199.98        13.34 o                         
  -2 -13   3          2.22         -2.67         8.57 o                         
  -1 -13   3        130.23        137.15        11.01 o                         
   0 -13   3        923.24        937.35        19.83 o                         
   1 -13   3          4.20         14.89         9.90 o                         
   2 -13   3        263.99        235.72        13.37 o                         
   3 -13   3        957.69        911.10        31.25 o                         
 -11 -12   3         22.68         39.01        14.88 o                         
 -10 -12   3         10.46         25.10        13.72 o                         
  -9 -12   3        240.03        239.52        13.43 o                         
  -8 -12   3          1.06          4.07         9.92 o                         
  -7 -12   3         28.85         30.48         9.34 o                         
  -6 -12   3        278.62        227.77        12.12 o                         
  -5 -12   3        690.01        680.50        20.02 o                         
  -4 -12   3          1.72          1.49         8.78 o                         
  -3 -12   3        105.45        102.15        10.04 o                         
  -2 -12   3       1324.06       1379.56        24.71 o                         
  -1 -12   3       1084.59       1131.28        21.13 o                         
   0 -12   3        260.21        258.08        10.11 o                         
   1 -12   3       2901.12       2978.28        25.67 o                         
   2 -12   3        412.99        390.71        14.57 o                         
   3 -12   3         28.83         29.74         8.48 o                         
   4 -12   3       1601.36       1539.69        25.58 o                         
   5 -12   3        153.33        144.50        12.20 o                         
 -13 -11   3         93.54         88.22        14.94 o                         
 -12 -11   3        107.93         91.67        13.35 o                         
 -11 -11   3        208.26        216.54        15.11 o                         
 -10 -11   3        243.01        213.83        11.75 o                         
  -9 -11   3         36.03         25.13         8.73 o                         
  -8 -11   3        109.21         95.43         9.97 o                         
  -7 -11   3        841.37        918.54        21.78 o                         
  -6 -11   3       3049.38       3133.86        31.79 o                         
  -5 -11   3        115.13        100.92         9.16 o                         
  -4 -11   3       1018.46       1110.55        21.06 o                         
  -3 -11   3       3107.58       3269.86        35.01 o                         
  -2 -11   3        480.44        449.49        14.70 o                         
  -1 -11   3       1694.27       1789.12        24.84 o                         
   0 -11   3       1269.75       1301.34        20.65 o                         
   1 -11   3          0.50         -4.33         4.65 o                         
   2 -11   3        329.49        322.48        16.39 o                         
   3 -11   3        775.97        838.37        17.75 o                         
   4 -11   3        117.46        106.91         9.01 o                         
   5 -11   3       1656.04       1683.13        22.30 o                         
   6 -11   3       1078.23       1139.52        18.14 o                         
   7 -11   3        144.88        124.77        13.09 o                         
 -13 -10   3         47.81         72.19        12.46 o                         
 -12 -10   3        232.26        221.44        13.97 o                         
 -11 -10   3        369.71        328.77        13.52 o                         
 -10 -10   3        452.75        489.00        16.87 o                         
  -9 -10   3        181.09        162.11         8.68 o                         
  -8 -10   3       1025.01       1028.63        17.03 o                         
  -7 -10   3       1583.97       1681.99        20.93 o                         
  -6 -10   3          7.21          4.02         7.35 o                         
  -5 -10   3       4875.27       5081.16        42.82 o                         
  -4 -10   3       2737.72       2710.60        44.04 o                         
  -3 -10   3        289.26        304.24        12.33 o                         
  -2 -10   3       3777.34       3832.97        38.09 o                         
  -1 -10   3        311.60        317.95        11.51 o                         
   0 -10   3         88.45         66.55         6.19 o                         
   1 -10   3        581.41        624.37        11.83 o                         
   2 -10   3        797.32        771.72        16.71 o                         
   3 -10   3          0.13          6.16         6.58 o                         
   4 -10   3        855.01        807.72        17.31 o                         
   5 -10   3       1605.95       1599.68        19.85 o                         
   6 -10   3         12.60          2.40         7.72 o                         
   7 -10   3        489.87        511.89        18.89 o                         
   8 -10   3        458.10        446.56        22.20 o                         
 -14  -9   3        117.29         82.95        15.09 o                         
 -13  -9   3        202.80        159.39        13.78 o                         
 -12  -9   3        996.58       1098.15        21.95 o                         
 -11  -9   3        159.18        145.47         8.35 o                         
 -10  -9   3        974.59        997.27        16.03 o                         
  -9  -9   3       1815.06       1940.09        24.76 o                         
  -8  -9   3        854.16        834.98        16.63 o                         
  -7  -9   3        324.51        331.85        12.04 o                         
  -6  -9   3       4342.49       4403.71        36.97 o                         
  -5  -9   3       1252.51       1336.69        17.77 o                         
  -4  -9   3        899.72        986.71        15.25 o                         
  -3  -9   3       1005.21       1081.00        16.47 o                         
  -2  -9   3         86.58         98.55         6.10 o                         
  -1  -9   3          0.59         -3.86         3.86 o                         
   0  -9   3       1539.54       1572.38        22.44 o                         
   1  -9   3        243.22        259.09         9.71 o                         
   2  -9   3        931.37        916.29        15.57 o                         
   3  -9   3       1304.67       1277.20        17.34 o                         
   4  -9   3       1957.62       2090.32        21.97 o                         
   5  -9   3          0.88         -4.67         4.67 o                         
   6  -9   3        880.12        894.06        12.84 o                         
   7  -9   3        539.31        573.35        17.82 o                         
   8  -9   3         92.44         63.96        14.40 o                         
   9  -9   3          4.84         20.67        11.53 o                         
 -15  -8   3         91.38         27.05        16.21 o                         
 -14  -8   3        768.52        832.55        25.80 o                         
 -13  -8   3       1341.79       1249.27        23.86 o                         
 -12  -8   3          9.35         -6.62         7.67 o                         
 -11  -8   3       1711.50       1804.59        22.89 o                         
 -10  -8   3       1378.07       1434.72        20.14 o                         
  -9  -8   3         30.08         30.65         5.59 o                         
  -8  -8   3       1558.33       1579.89        18.67 o                         
  -7  -8   3       1405.19       1425.74        15.92 o                         
  -6  -8   3       1325.70       1325.25        16.37 o                         
  -5  -8   3       2986.73       2990.07        27.40 o                         
  -4  -8   3       1302.86       1358.87        17.16 o                         
  -3  -8   3        503.71        529.34        10.64 o                         
  -2  -8   3       1187.99       1282.42        15.40 o                         
  -1  -8   3        674.08        774.19        13.14 o                         
   0  -8   3         17.83         28.94         4.27 o                         
   1  -8   3        283.38        294.55         8.13 o                         
   2  -8   3       1982.53       2034.99        19.23 o                         
   3  -8   3        217.60        223.44         8.41 o                         
   4  -8   3         98.02        101.13         5.68 o                         
   5  -8   3        765.40        746.94        12.15 o                         
   6  -8   3        226.10        231.05         7.38 o                         
   7  -8   3        477.67        476.53        10.47 o                         
   8  -8   3        195.89        208.57        11.84 o                         
   9  -8   3        129.18        153.14        11.55 o                         
  10  -8   3          4.59         10.92        13.30 o                         
 -15  -7   3        617.38        623.05        30.55 o                         
 -14  -7   3        173.51        174.65        12.09 o                         
 -13  -7   3        637.15        667.11        20.01 o                         
 -12  -7   3       1555.64       1554.22        25.58 o                         
 -11  -7   3        283.06        291.42        11.35 o                         
 -10  -7   3        622.74        594.95         9.60 o                         
  -9  -7   3       2501.72       2619.88        25.31 o                         
  -8  -7   3        641.87        658.73        10.95 o                         
  -7  -7   3        208.43        190.02         7.96 o                         
  -6  -7   3        139.67        178.25         7.77 o                         
  -5  -7   3       1251.06       1311.85        15.05 o                         
  -4  -7   3        215.02        213.35         6.90 o                         
  -3  -7   3        313.31        298.13         7.52 o                         
  -2  -7   3        275.68        283.49         7.22 o                         
  -1  -7   3          5.25         -2.65         2.65 o                         
   0  -7   3       1933.72       1895.23        17.17 o                         
   1  -7   3       1573.81       1521.22        16.22 o                         
   2  -7   3       2818.71       2814.58        21.55 o                         
   3  -7   3        159.15        124.10         6.49 o                         
   4  -7   3        363.56        404.22         9.34 o                         
   5  -7   3       2510.91       2505.13        21.30 o                         
   6  -7   3        370.55        342.42         6.80 o                         
   7  -7   3        780.01        789.18        19.04 o                         
   8  -7   3        544.18        514.63        15.31 o                         
   9  -7   3        225.84        205.77        12.18 o                         
  10  -7   3       1020.94       1123.60        21.94 o                         
  11  -7   3        367.41        337.98        15.40 o                         
 -15  -6   3         39.99         37.81         9.66 o                         
 -14  -6   3        608.70        610.63        16.84 o                         
 -13  -6   3        359.62        359.84        13.54 o                         
 -12  -6   3        257.85        258.83        10.59 o                         
 -11  -6   3        134.37        129.24         8.57 o                         
 -10  -6   3        399.62        437.14        13.25 o                         
  -9  -6   3        737.11        736.94         9.61 o                         
  -8  -6   3         10.26          6.65         3.32 o                         
  -7  -6   3        605.01        567.18         9.25 o                         
  -6  -6   3        232.95        241.66         6.70 o                         
  -5  -6   3          0.38         -2.01         2.59 o                         
  -4  -6   3        169.79        117.75         4.73 o                         
  -3  -6   3        459.24        462.52         7.87 o                         
  -2  -6   3          2.86          9.13         2.62 o                         
  -1  -6   3       1680.63       1597.64        14.32 o                         
   0  -6   3       1904.92       1926.75        17.36 o                         
   1  -6   3       1344.81       1293.64        13.26 o                         
   2  -6   3        640.95        637.38         8.43 o                         
   3  -6   3       3116.00       2859.06        25.59 o                         
   4  -6   3        663.44        661.15         9.76 o                         
   5  -6   3        596.64        495.23         8.92 o                         
   6  -6   3       1115.55       1254.06        14.18 o                         
   7  -6   3         20.83         13.49         4.81 o                         
   8  -6   3       1164.94       1191.98        22.51 o                         
   9  -6   3       2087.79       2037.29        25.90 o                         
  10  -6   3        157.50        139.44         9.76 o                         
  11  -6   3        119.58         65.39        16.66 o                         
  12  -6   3       1331.74       1414.12        44.17 o                         
 -16  -5   3        177.61        155.53        19.76 o                         
 -15  -5   3        346.48        320.70        13.90 o                         
 -14  -5   3        209.39        223.89         9.38 o                         
 -13  -5   3         89.08         59.18         7.05 o                         
 -12  -5   3        406.00        420.54        13.02 o                         
 -11  -5   3       3895.86       3678.03        34.98 o                         
 -10  -5   3        254.27        311.40        10.45 o                         
  -9  -5   3        205.45        199.86         7.78 o                         
  -8  -5   3        291.85        297.44         7.26 o                         
  -7  -5   3        803.81        847.69        10.63 o                         
  -6  -5   3        188.94        245.62         5.98 o                         
  -5  -5   3        564.97        476.74         7.32 o                         
  -4  -5   3       1912.93       1923.10        15.74 o                         
  -3  -5   3        144.71        157.84         5.23 o                         
  -2  -5   3       5667.26       5564.85        33.74 o                         
  -1  -5   3      10752.67      10560.12        60.40 o                         
   0  -5   3        103.63         82.42         3.87 o                         
   1  -5   3       2817.84       2544.18        17.83 o                         
   2  -5   3       2318.51       2265.30        15.84 o                         
   3  -5   3        165.98        204.63         5.21 o                         
   4  -5   3       1242.04       1299.50        11.96 o                         
   5  -5   3         18.93         15.68         2.36 o                         
   6  -5   3         12.07         13.21         2.63 o                         
   7  -5   3       2523.02       2527.89        25.57 o                         
   8  -5   3       2158.67       2205.08        23.38 o                         
   9  -5   3         87.98         81.40         4.98 o                         
  10  -5   3       1379.73       1416.73        31.09 o                         
  11  -5   3       1048.29       1128.35        30.79 o                         
  12  -5   3         31.25         34.34        16.36 o                         
  13  -5   3        477.45        464.78        31.25 o                         
 -16  -4   3        376.65        336.81        20.49 o                         
 -15  -4   3        601.64        553.60        19.43 o                         
 -14  -4   3        129.06        148.93         9.81 o                         
 -13  -4   3        155.99        169.46         7.77 o                         
 -12  -4   3       1260.17       1260.44        17.79 o                         
 -11  -4   3        314.27        351.68        10.75 o                         
 -10  -4   3         75.78         59.98         5.63 o                         
  -9  -4   3       1105.39        989.94        16.06 o                         
  -8  -4   3        141.04        177.66         6.42 o                         
  -7  -4   3       1018.66        969.00        10.19 o                         
  -6  -4   3       2856.70       2807.11        20.17 o                         
  -5  -4   3        971.63        806.23         9.39 o                         
  -4  -4   3       9481.03       9680.83        58.83 o                         
  -3  -4   3       5588.11       5257.92        34.71 o                         
  -2  -4   3       3014.65       3096.59        22.71 o                         
  -1  -4   3        338.83        281.49         5.93 o                         
   0  -4   3       6854.90       7022.55        39.23 o                         
   1  -4   3       5213.15       5243.46        31.09 o                         
   2  -4   3        576.27        556.56         6.20 o                         
   3  -4   3       4189.70       4402.73        29.72 o                         
   4  -4   3       5586.87       5581.52        31.32 o                         
   5  -4   3       2737.27       2888.45        18.44 o                         
   6  -4   3       3585.15       3447.01        68.68 o                         
   7  -4   3       3122.27       2954.85        32.11 o                         
   8  -4   3         37.40         23.64         7.07 o                         
   9  -4   3       2753.88       2732.75        35.80 o                         
  10  -4   3        540.95        493.92        18.20 o                         
  11  -4   3          1.39          8.11         8.58 o                         
  12  -4   3        551.36        547.65        22.16 o                         
  13  -4   3        297.68        276.70        20.11 o                         
 -16  -3   3        166.42        154.23        14.86 o                         
 -15  -3   3         76.77         91.34         9.66 o                         
 -14  -3   3        630.21        627.31        17.86 o                         
 -13  -3   3       1442.27       1558.84        21.78 o                         
 -12  -3   3        341.84        282.38         9.59 o                         
 -11  -3   3        780.25        771.01        13.08 o                         
 -10  -3   3       1716.94       1767.49        18.68 o                         
  -9  -3   3         33.39         43.30         3.34 o                         
  -8  -3   3        549.70        555.49         7.86 o                         
  -7  -3   3       2199.84       2086.61        17.49 o                         
  -6  -3   3        247.05        319.08         6.54 o                         
  -5  -3   3       7374.90       7415.27        41.91 o                         
  -4  -3   3       8036.23       7474.24        41.91 o                         
  -3  -3   3       1902.75       1994.18        15.92 o                         
  -2  -3   3       1189.43       1114.32        11.56 o                         
  -1  -3   3      14122.33      13556.10        69.97 o                         
   0  -3   3        997.99       1043.56         8.91 o                         
   1  -3   3       2734.56       2604.19        16.49 o                         
   2  -3   3       4230.38       4401.72        25.80 o                         
   3  -3   3         22.95         24.85         2.09 o                         
   4  -3   3       9852.51       9663.11        83.39 o                         
   5  -3   3       8984.44       9328.44        52.04 o                         
   6  -3   3        228.19        289.21        14.36 o                         
   7  -3   3        700.90        638.66        15.22 o                         
   8  -3   3       1397.81       1421.16        23.05 o                         
   9  -3   3       2312.00       2292.16        31.19 o                         
  10  -3   3         23.11         13.77         7.15 o                         
  11  -3   3        704.13        779.46        21.00 o                         
  12  -3   3        885.50        897.38        27.87 o                         
  13  -3   3         54.59         41.55        13.28 o                         
  14  -3   3        182.76        240.35        19.72 o                         
 -16  -2   3         69.68         62.32        17.57 o                         
 -15  -2   3        647.60        663.08        18.28 o                         
 -14  -2   3        523.69        481.45        14.39 o                         
 -13  -2   3          0.77          8.47         6.23 o                         
 -12  -2   3        203.79        197.15         9.03 o                         
 -11  -2   3        821.82        796.44        10.41 o                         
 -10  -2   3       1353.37       1382.21        15.10 o                         
  -9  -2   3       3082.89       2953.68        23.24 o                         
  -8  -2   3        308.24        248.67         6.59 o                         
  -7  -2   3       1688.94       1724.11        15.00 o                         
  -6  -2   3       5185.58       4970.79        29.21 o                         
  -5  -2   3      11839.12      12189.66        78.87 o                         
  -4  -2   3        847.05        909.48         9.38 o                         
  -3  -2   3       7369.96       6987.69        38.33 o                         
  -2  -2   3      10391.21       9911.01        49.72 o                         
  -1  -2   3         29.37         25.79         1.77 o                         
   0  -2   3       5236.98       4965.34        28.71 o                         
   1  -2   3      13148.45      13222.45        83.91 o                         
   2  -2   3        168.01        259.12         4.66 o                         
   3  -2   3       7982.96       8489.83        80.01 o                         
   4  -2   3       1193.21        976.23         7.56 o                         
   5  -2   3        627.55        565.41        10.33 o                         
   6  -2   3        523.65        643.22        11.26 o                         
   7  -2   3       1121.60       1199.51        17.95 o                         
   8  -2   3        799.60        721.31        16.04 o                         
   9  -2   3        577.07        597.49        15.84 o                         
  10  -2   3        847.81        804.90        18.74 o                         
  11  -2   3        375.43        328.49        11.75 o                         
  12  -2   3         19.08         21.01         5.31 o                         
  13  -2   3        170.71        166.68         9.24 o                         
  14  -2   3        460.34        496.27        15.08 o                         
 -16  -1   3       1101.30       1208.62        26.70 o                         
 -15  -1   3        333.26        359.95        12.94 o                         
 -14  -1   3        205.05        208.30        11.17 o                         
 -13  -1   3        718.38        761.92        15.17 o                         
 -12  -1   3        127.84        114.62         6.54 o                         
 -11  -1   3         96.23        102.19         5.91 o                         
 -10  -1   3       1853.39       1926.38        19.49 o                         
  -9  -1   3          7.51          9.74         2.84 o                         
  -8  -1   3        901.15        955.95        10.67 o                         
  -7  -1   3       5451.71       5242.93        32.20 o                         
  -6  -1   3       6546.92       6658.13        38.62 o                         
  -5  -1   3        446.37        432.80         5.45 o                         
  -4  -1   3       5034.27       4767.99        26.71 o                         
  -3  -1   3       4545.35       4562.99        29.62 o                         
  -2  -1   3       1930.47       1902.08        13.38 o                         
  -1  -1   3        378.47        396.15         4.59 o                         
   0  -1   3          1.58          8.46         1.36 o                         
   1  -1   3       6524.55       6301.55        50.16 o                         
   2  -1   3        782.33        534.73         4.96 o                         
   3  -1   3       1944.44       1713.09        15.06 o                         
   4  -1   3      15284.40      16201.77       182.01 o                         
   5  -1   3       6068.26       6335.83        40.77 o                         
   6  -1   3       6960.26       6911.07        49.45 o                         
   7  -1   3        823.62        724.57        13.00 o                         
   8  -1   3         85.25         51.59         6.12 o                         
   9  -1   3       2389.02       2446.37        22.19 o                         
  10  -1   3       1187.93       1195.98        15.61 o                         
  11  -1   3         38.40         39.51         6.55 o                         
  12  -1   3         49.89         58.89         6.16 o                         
  13  -1   3         63.79         57.37         7.95 o                         
  14  -1   3         15.59         10.44        10.08 o                         
  15  -1   3        562.62        565.99        20.80 o                         
 -15   0   3        484.87        416.74        19.04 o                         
 -14   0   3         87.99         72.66         7.66 o                         
 -13   0   3         21.90         19.88         5.52 o                         
 -12   0   3       1478.94       1531.48        19.43 o                         
 -11   0   3       2398.88       2303.40        23.08 o                         
 -10   0   3         55.68         50.72         4.49 o                         
  -9   0   3       3152.66       3183.19        24.15 o                         
  -8   0   3       4687.09       4574.93        29.62 o                         
  -7   0   3       2151.57       2318.65        15.56 o                         
  -6   0   3        793.59       1052.89         9.44 o                         
  -5   0   3       7457.79       7622.08        45.18 o                         
  -4   0   3       4269.00       4341.69        22.32 o                         
  -3   0   3         80.21        109.18         3.89 o                         
  -2   0   3       7830.18       7723.69        50.97 o                         
  -1   0   3       3332.09       3018.34        18.59 o                         
   0   0   3        163.70        165.34         3.57 o                         
   1   0   3       2327.80       2222.08        12.48 o                         
   2   0   3      24085.44      23421.65       177.10 o                         
   3   0   3        206.74        367.30         6.93 o                         
   4   0   3        558.06        469.78         5.08 o                         
   5   0   3       2734.90       2941.55        17.72 o                         
   6   0   3        680.92        824.21         8.76 o                         
   7   0   3       1749.74       1652.19        11.02 o                         
   8   0   3       3281.74       3195.20        22.29 o                         
   9   0   3          1.04         15.62         2.55 o                         
  10   0   3         53.58         57.68         3.47 o                         
  11   0   3       1190.19       1094.51        17.51 o                         
  12   0   3        442.19        426.58        12.45 o                         
  13   0   3        162.05        153.62         8.73 o                         
  14   0   3       1330.07       1352.44        22.57 o                         
  15   0   3        126.94         96.32        10.12 o                         
 -15   1   3        215.32        237.90        14.42 o                         
 -14   1   3         16.82         24.26         8.31 o                         
 -13   1   3       1236.51       1232.64        16.81 o                         
 -12   1   3        277.38        310.87         9.11 o                         
 -11   1   3        667.87        634.09        10.70 o                         
 -10   1   3       1870.62       1863.57        18.56 o                         
  -9   1   3       1928.85       1951.62        16.67 o                         
  -8   1   3          7.79          6.47         2.51 o                         
  -7   1   3        491.08        461.88         6.87 o                         
  -6   1   3       1841.96       1768.80        11.98 o                         
  -5   1   3       1754.19       1614.69        10.31 o                         
  -4   1   3       1806.16       1811.27        11.73 o                         
  -3   1   3       2885.57       2511.33        14.68 o                         
  -2   1   3       2679.82       2504.91        18.29 o                         
  -1   1   3      21292.17      19472.15       173.36 o                         
   0   1   3       4094.75       3896.34        23.09 o                         
   1   1   3       1808.29       1607.91        10.13 o                         
   2   1   3        137.34        139.56         3.25 o                         
   3   1   3      29663.58      28214.76       359.77 o                         
   4   1   3       4152.07       3908.42        22.94 o                         
   5   1   3        293.18        301.38         4.85 o                         
   6   1   3       5715.35       5674.76        32.65 o                         
   7   1   3       6624.67       6387.97        36.18 o                         
   8   1   3        300.41        334.10         5.71 o                         
   9   1   3       1668.21       1589.81        16.92 o                         
  10   1   3          3.19          5.43         3.39 o                         
  11   1   3         14.72          9.33         2.78 o                         
  12   1   3       1442.81       1516.39        16.44 o                         
  13   1   3        611.88        616.16        12.10 o                         
  14   1   3         79.67         77.98         7.58 o                         
  15   1   3        910.39        955.92        18.00 o                         
  16   1   3       1153.23       1100.25        33.63 o                         
 -15   2   3        177.51        177.15        16.31 o                         
 -14   2   3       1169.31       1230.83        23.07 o                         
 -13   2   3          2.43          6.26         6.31 o                         
 -12   2   3        119.95        122.61         5.96 o                         
 -11   2   3       1062.30       1070.48        13.52 o                         
 -10   2   3       1067.02       1042.87        10.93 o                         
  -9   2   3        401.99        362.76         7.57 o                         
  -8   2   3        264.44        205.53         5.49 o                         
  -7   2   3        508.55        450.19         6.54 o                         
  -6   2   3        664.27        744.44         6.99 o                         
  -5   2   3       1420.02       1342.90         9.60 o                         
  -4   2   3       1722.47       1770.04        13.58 o                         
  -3   2   3        101.69        145.64         2.93 o                         
  -2   2   3       8505.46       8044.89        36.60 o                         
  -1   2   3      13992.69      13317.59        60.09 o                         
   0   2   3        531.33        517.85         5.28 o                         
   1   2   3       1132.20       1146.61         7.98 o                         
   2   2   3       3534.24       3517.78        19.56 o                         
   3   2   3        592.90        559.77         4.88 o                         
   4   2   3       5477.06       5209.97        29.26 o                         
   5   2   3      10071.21       9904.93        52.29 o                         
   6   2   3        987.44       1001.45        10.69 o                         
   7   2   3       1824.72       1859.24        15.98 o                         
   8   2   3       1824.59       1830.21        15.56 o                         
   9   2   3       1529.71       1452.40        14.84 o                         
  10   2   3       2309.69       2295.01        20.07 o                         
  11   2   3       1565.59       1607.70        15.88 o                         
  12   2   3         49.07         40.50         4.03 o                         
  13   2   3        311.14        324.10         8.07 o                         
  14   2   3       1119.84       1143.18        15.77 o                         
  15   2   3        465.81        434.30        11.84 o                         
  16   2   3         20.17          5.87        12.17 o                         
 -14   3   3         13.91         21.05        11.84 o                         
 -13   3   3         97.58         99.44         7.66 o                         
 -12   3   3       1128.21       1110.80        16.64 o                         
 -11   3   3       2192.05       2227.63        21.60 o                         
 -10   3   3        321.23        287.55         9.46 o                         
  -9   3   3        839.45        809.39         9.34 o                         
  -8   3   3       2092.13       2166.20        16.14 o                         
  -7   3   3        144.78         90.11         3.62 o                         
  -6   3   3       2097.52       2035.30        14.43 o                         
  -5   3   3       2426.84       2267.95        14.10 o                         
  -4   3   3        394.60        391.34         4.92 o                         
  -3   3   3       3260.95       3255.08        16.33 o                         
  -2   3   3      13357.04      13408.96        57.33 o                         
  -1   3   3        121.60        137.50         2.86 o                         
   0   3   3      23067.62      21986.71       116.82 o                         
   1   3   3       9941.01       9412.82        49.40 o                         
   2   3   3        667.30        715.34         7.09 o                         
   3   3   3       4963.21       5017.84        28.85 o                         
   4   3   3       7719.06       7519.84        41.09 o                         
   5   3   3        875.54        828.14         8.94 o                         
   6   3   3          6.42          6.61         2.07 o                         
   7   3   3        127.14         69.53         3.10 o                         
   8   3   3        784.91        841.51         8.20 o                         
   9   3   3       2428.01       2339.40        19.86 o                         
  10   3   3        363.57        392.23         8.53 o                         
  11   3   3        209.30        208.57         7.59 o                         
  12   3   3       1069.80       1060.74        16.27 o                         
  13   3   3       1077.97       1153.64        15.01 o                         
  14   3   3        912.36        884.34        13.43 o                         
  15   3   3         80.52         72.26         5.58 o                         
  16   3   3        554.48        586.43        20.09 o                         
 -14   4   3        210.13        213.70        15.79 o                         
 -13   4   3       1497.42       1540.52        25.47 o                         
 -12   4   3       1169.20       1177.84        23.19 o                         
 -11   4   3        120.39        138.88         6.86 o                         
 -10   4   3       2945.62       2887.63        25.55 o                         
  -9   4   3       1116.74       1093.45        11.12 o                         
  -8   4   3       1208.05       1103.27        13.20 o                         
  -7   4   3       3798.17       3778.32        24.59 o                         
  -6   4   3         64.15         58.74         3.07 o                         
  -5   4   3       1000.82       1001.90         8.93 o                         
  -4   4   3      11418.30      11295.14        57.83 o                         
  -3   4   3       4945.37       5201.53        24.59 o                         
  -2   4   3         13.10         15.73         1.73 o                         
  -1   4   3      12883.11      12943.55        59.90 o                         
   0   4   3       2352.57       2313.06        14.82 o                         
   1   4   3       2365.51       2527.70        15.73 o                         
   2   4   3       3644.75       3564.26        22.39 o                         
   3   4   3       3956.13       3978.22        27.56 o                         
   4   4   3          8.86         12.05         2.23 o                         
   5   4   3       2256.57       2026.57        15.08 o                         
   6   4   3        288.70        307.04         5.29 o                         
   7   4   3        163.10        161.45         4.31 o                         
   8   4   3       1491.30       1545.52        13.55 o                         
   9   4   3       4553.92       4554.70        28.11 o                         
  10   4   3        107.14        103.55         5.26 o                         
  11   4   3        378.77        412.47        10.41 o                         
  12   4   3       2427.58       2387.59        21.79 o                         
  13   4   3        632.64        616.43        13.13 o                         
  14   4   3          7.06         24.96         6.85 o                         
  15   4   3        185.13        176.45         7.51 o                         
  16   4   3        288.52        269.99        16.05 o                         
 -14   5   3        847.87        801.27        32.21 o                         
 -13   5   3         21.45         22.79        11.67 o                         
 -12   5   3        384.46        372.14        15.31 o                         
 -11   5   3       2956.35       3096.16        40.16 o                         
 -10   5   3         22.97         33.23         4.45 o                         
  -9   5   3       1696.11       1733.36        18.22 o                         
  -8   5   3       1215.67       1254.08        13.42 o                         
  -7   5   3         61.01         55.32         3.30 o                         
  -6   5   3       1726.81       1709.47        13.28 o                         
  -5   5   3       3113.11       3058.24        20.51 o                         
  -4   5   3        132.17        148.93         4.46 o                         
  -3   5   3       3885.03       3784.21        20.08 o                         
  -2   5   3       4187.36       3922.01        21.36 o                         
  -1   5   3       2149.07       2280.82        15.52 o                         
   0   5   3      19186.22      19833.78        95.92 o                         
   1   5   3       1728.97       1473.83        12.22 o                         
   2   5   3       3526.93       3585.31        23.37 o                         
   3   5   3       1607.35       1707.35        13.81 o                         
   4   5   3       2347.46       2339.44        18.75 o                         
   5   5   3        475.43        415.68         7.62 o                         
   6   5   3       1186.62       1264.20        12.34 o                         
   7   5   3       3580.02       3550.02        23.06 o                         
   8   5   3       1208.50       1139.23        11.54 o                         
   9   5   3         19.47         20.77         2.96 o                         
  10   5   3       5723.44       5837.23        37.01 o                         
  11   5   3       3889.84       3930.28        27.49 o                         
  12   5   3       1082.10       1120.23        15.97 o                         
  13   5   3        105.71        110.01         7.42 o                         
  14   5   3       1098.40       1093.27        18.11 o                         
  15   5   3        745.48        815.28        16.75 o                         
  16   5   3        106.58         85.60        11.31 o                         
 -13   6   3        355.38        379.19        18.55 o                         
 -12   6   3        250.72        260.60        15.92 o                         
 -11   6   3         96.30         79.40         9.04 o                         
 -10   6   3       1585.86       1601.37        24.52 o                         
  -9   6   3        175.35        149.09         6.79 o                         
  -8   6   3        763.88        767.39         9.36 o                         
  -7   6   3       2130.31       2040.55        16.08 o                         
  -6   6   3        615.39        635.84         8.79 o                         
  -5   6   3        129.85        110.60         4.50 o                         
  -4   6   3       1047.89        975.55        13.09 o                         
  -3   6   3       1518.48       1446.52        10.93 o                         
  -2   6   3         79.17         62.00         2.93 o                         
  -1   6   3        141.25        219.63         5.48 o                         
   0   6   3       7862.68       8687.02        47.31 o                         
   1   6   3       2963.60       3541.82        24.09 o                         
   2   6   3       1590.53       1830.39        15.41 o                         
   3   6   3       3303.28       3439.12        23.65 o                         
   4   6   3        306.22        436.28         8.56 o                         
   5   6   3       2441.03       2295.63        19.55 o                         
   6   6   3       2723.22       2979.89        23.52 o                         
   7   6   3       1676.94       1608.96        15.45 o                         
   8   6   3        489.43        470.96         8.56 o                         
   9   6   3       2688.30       2773.41        21.50 o                         
  10   6   3       3985.44       4046.21        26.28 o                         
  11   6   3        389.78        384.31         9.34 o                         
  12   6   3        565.49        583.36        11.73 o                         
  13   6   3        768.14        821.50        14.78 o                         
  14   6   3         19.25         28.98         7.13 o                         
  15   6   3         86.38         86.60         8.53 o                         
  16   6   3        596.33        648.59        26.90 o                         
 -12   7   3          2.10         19.24        11.54 o                         
 -11   7   3        216.63        209.49        13.39 o                         
 -10   7   3        277.96        284.46        15.39 o                         
  -9   7   3        304.87        290.63         9.42 o                         
  -8   7   3        489.00        489.54         8.04 o                         
  -7   7   3        500.74        483.44         8.67 o                         
  -6   7   3        610.48        607.29        10.15 o                         
  -5   7   3        225.12        201.11         6.73 o                         
  -4   7   3       1069.47       1096.92        12.10 o                         
  -3   7   3         35.65         38.46         2.61 o                         
  -2   7   3       1879.85       1947.33        14.53 o                         
  -1   7   3       6393.16       6677.88        38.84 o                         
   0   7   3       1682.57       1587.57        14.15 o                         
   1   7   3        504.13        541.90         8.61 o                         
   2   7   3        478.74        412.28         7.72 o                         
   3   7   3        206.66        223.27         6.33 o                         
   4   7   3        179.82        179.10         5.86 o                         
   5   7   3       1687.72       1538.72        16.13 o                         
   6   7   3        456.93        420.92         9.19 o                         
   7   7   3        243.14        229.40         7.83 o                         
   8   7   3       1835.92       1826.95        17.00 o                         
   9   7   3       7595.29       7728.35        47.45 o                         
  10   7   3        100.92         94.13         5.22 o                         
  11   7   3       2321.39       2391.46        21.40 o                         
  12   7   3        233.51        212.42         8.41 o                         
  13   7   3        197.03        185.24         7.41 o                         
  14   7   3        261.29        304.46        14.36 o                         
  15   7   3         41.49         34.22         8.05 o                         
  16   7   3          0.58         -4.48        12.20 o                         
 -11   8   3         31.28         21.57        14.93 o                         
 -10   8   3        410.31        419.79        24.37 o                         
  -9   8   3       1334.64       1280.82        18.94 o                         
  -8   8   3         37.09         30.94         3.77 o                         
  -7   8   3         56.25         44.69         4.48 o                         
  -6   8   3       1940.92       1987.02        17.90 o                         
  -5   8   3        932.66        898.14        11.93 o                         
  -4   8   3        755.67        701.38        10.68 o                         
  -3   8   3       1846.38       1905.58        15.33 o                         
  -2   8   3       5014.29       5263.94        31.43 o                         
  -1   8   3       1176.65       1193.22        12.65 o                         
   0   8   3        450.24        447.62         8.28 o                         
   1   8   3       1108.03       1137.59        13.01 o                         
   2   8   3         39.22         27.79         3.42 o                         
   3   8   3       2242.47       2269.06        19.58 o                         
   4   8   3       4327.65       4385.03        30.67 o                         
   5   8   3         36.98         25.29         3.82 o                         
   6   8   3        919.83        871.20        13.19 o                         
   7   8   3       8605.55       8964.20        57.60 o                         
   8   8   3       3588.48       3726.71        30.61 o                         
   9   8   3       1568.11       1583.65        19.48 o                         
  10   8   3        485.55        509.14        11.10 o                         
  11   8   3          3.26         -0.04         4.73 o                         
  12   8   3        154.62        159.30         6.57 o                         
  13   8   3        156.77        150.20         7.48 o                         
  14   8   3         62.00         69.17         7.50 o                         
  15   8   3        172.62        204.23        11.55 o                         
  16   8   3        175.52        137.57        16.88 o                         
 -11   9   3         90.68         72.00        18.78 o                         
 -10   9   3        412.96        411.03        30.11 o                         
  -9   9   3        316.65        304.25        17.27 o                         
  -8   9   3        888.53        897.81        17.10 o                         
  -7   9   3       1979.71       2096.84        20.44 o                         
  -6   9   3        226.82        222.00         9.43 o                         
  -5   9   3        817.25        766.50        14.45 o                         
  -4   9   3       2553.45       2673.33        22.77 o                         
  -3   9   3       2722.95       2817.58        19.52 o                         
  -2   9   3         10.59         11.42         3.11 o                         
  -1   9   3       2737.04       2701.83        24.32 o                         
   0   9   3       1124.62       1192.27        13.64 o                         
   1   9   3        228.28        256.36         8.40 o                         
   2   9   3       3836.99       4010.05        29.66 o                         
   3   9   3       2739.36       2845.71        23.70 o                         
   4   9   3       1181.78       1191.62        14.60 o                         
   5   9   3       4828.30       4936.10        34.82 o                         
   6   9   3       3855.79       3874.63        33.54 o                         
   7   9   3        190.33        199.68         9.22 o                         
   8   9   3        765.89        795.23        15.16 o                         
   9   9   3        290.92        299.82        11.04 o                         
  10   9   3        162.62        123.16         9.77 o                         
  11   9   3        188.49        199.93         8.24 o                         
  12   9   3        663.23        706.02        15.18 o                         
  13   9   3         54.46         56.85         6.43 o                         
  14   9   3        452.54        413.30        17.49 o                         
  15   9   3        115.92        101.68        10.26 o                         
 -10  10   3          0.33        -11.30        17.37 o                         
  -9  10   3        992.33       1004.07        32.33 o                         
  -8  10   3        707.36        736.46        19.78 o                         
  -7  10   3        149.28        134.42         6.90 o                         
  -6  10   3        277.27        292.86        12.33 o                         
  -5  10   3       2048.39       2082.04        24.07 o                         
  -4  10   3        469.30        450.15        11.06 o                         
  -3  10   3        113.99        122.22         6.40 o                         
  -2  10   3       1397.62       1390.58        13.94 o                         
  -1  10   3        681.87        687.97        10.79 o                         
   0  10   3       3772.33       3725.33        27.92 o                         
   1  10   3       1506.10       1528.27        18.43 o                         
   2  10   3          2.75          0.13         4.06 o                         
   3  10   3       2357.77       2562.09        23.36 o                         
   4  10   3       5135.37       5285.60        39.39 o                         
   5  10   3        875.80        916.35        14.55 o                         
   6  10   3         26.03         12.65         4.58 o                         
   7  10   3        933.97       1011.07        17.21 o                         
   8  10   3         33.95         42.22         6.56 o                         
   9  10   3         56.16         45.63         7.12 o                         
  10  10   3        359.11        351.17        13.04 o                         
  11  10   3        241.00        272.05        11.85 o                         
  12  10   3        151.36        115.86        10.10 o                         
  13  10   3        328.81        326.48        12.67 o                         
  14  10   3        540.11        524.85        21.97 o                         
  15  10   3         75.97         59.02        11.96 o                         
  -9  11   3        359.30        401.80        22.56 o                         
  -8  11   3         73.31         62.83        14.54 o                         
  -7  11   3        858.76        936.27        15.76 o                         
  -6  11   3       2162.85       2212.82        25.44 o                         
  -5  11   3         12.36          6.29         6.76 o                         
  -4  11   3        459.19        400.74        13.11 o                         
  -3  11   3        249.81        242.75        10.42 o                         
  -2  11   3         12.34         16.74         4.67 o                         
  -1  11   3       1818.84       1922.27        19.21 o                         
   0  11   3       1331.32       1407.76        17.27 o                         
   1  11   3        254.13        286.63         9.94 o                         
   2  11   3        398.66        394.90        12.10 o                         
   3  11   3       2056.32       2194.11        25.04 o                         
   4  11   3        407.72        423.17        12.11 o                         
   5  11   3        473.85        560.30        14.41 o                         
   6  11   3        202.68        168.89         8.24 o                         
   7  11   3         36.00         18.38         6.32 o                         
   8  11   3         55.95         44.33         7.37 o                         
   9  11   3        594.84        626.24        17.93 o                         
  10  11   3          5.52          3.65         8.10 o                         
  11  11   3        155.78        162.97        10.50 o                         
  12  11   3        121.00        112.55         9.71 o                         
  13  11   3        381.00        351.66        13.90 o                         
  14  11   3         39.12         37.95        13.76 o                         
  -7  12   3        751.42        688.52        32.98 o                         
  -6  12   3          6.21          2.28         7.36 o                         
  -5  12   3        886.70        954.92        17.92 o                         
  -4  12   3        179.01        164.13         9.03 o                         
  -3  12   3        666.81        670.22        15.60 o                         
  -2  12   3       2142.96       2147.94        19.77 o                         
  -1  12   3        529.52        559.61        11.74 o                         
   0  12   3        358.02        366.76        10.67 o                         
   1  12   3       1616.72       1674.31        22.14 o                         
   2  12   3       1926.58       2019.19        30.90 o                         
   3  12   3        863.57        869.32        16.46 o                         
   4  12   3          5.80         12.76         6.39 o                         
   5  12   3        878.39        960.36        17.75 o                         
   6  12   3        247.28        238.66        10.66 o                         
   7  12   3          6.51          1.37         6.08 o                         
   8  12   3        441.98        504.14        14.27 o                         
   9  12   3        205.81        190.94        12.05 o                         
  10  12   3         20.66         14.54         7.06 o                         
  11  12   3        515.22        522.02        14.26 o                         
  12  12   3        292.10        263.39        14.07 o                         
  13  12   3        114.31        130.62        14.31 o                         
  -6  13   3        399.33        358.65        15.95 o                         
  -5  13   3          0.67         -7.03         8.53 o                         
  -4  13   3        836.23        766.53        18.47 o                         
  -3  13   3        822.33        856.23        18.66 o                         
  -2  13   3         63.05         51.65         5.02 o                         
  -1  13   3         14.62         24.93         5.77 o                         
   0  13   3       1862.96       1994.70        22.09 o                         
   1  13   3        402.12        384.89        11.95 o                         
   2  13   3        155.43        140.23         8.45 o                         
   3  13   3        146.85        166.48         9.47 o                         
   4  13   3        556.00        584.17        16.24 o                         
   5  13   3         56.41         48.17         7.94 o                         
   6  13   3        456.91        430.22        16.36 o                         
   7  13   3       1392.62       1408.75        21.09 o                         
   8  13   3         72.12         62.60         8.11 o                         
   9  13   3        426.50        406.03        14.90 o                         
  10  13   3       1566.75       1513.51        22.65 o                         
  11  13   3        272.05        256.57        16.07 o                         
  12  13   3        303.14        284.76        16.53 o                         
  13  13   3       2264.14       2438.25        42.69 o                         
  -4  14   3         74.05         68.06        12.26 o                         
  -3  14   3          9.98         14.81        10.22 o                         
  -2  14   3          0.84          1.65        10.11 o                         
  -1  14   3       1041.67       1002.90        16.64 o                         
   0  14   3        815.93        816.94        17.25 o                         
   1  14   3         19.78         18.32         7.36 o                         
   2  14   3        236.10        231.40        10.39 o                         
   3  14   3        535.53        524.82        21.20 o                         
   4  14   3         12.21         18.88         7.97 o                         
   5  14   3        488.24        533.69        16.62 o                         
   6  14   3        818.60        855.38        19.24 o                         
   7  14   3          5.25         13.81         9.41 o                         
   8  14   3       1331.31       1330.75        22.94 o                         
   9  14   3        929.66        955.08        22.69 o                         
  10  14   3        105.39        115.37        12.45 o                         
  11  14   3       1502.38       1443.27        37.81 o                         
  -2  15   3        659.60        570.23        27.35 o                         
  -1  15   3        850.94        812.06        22.77 o                         
   0  15   3         36.47         40.27         9.68 o                         
   1  15   3        599.69        641.36        19.15 o                         
   2  15   3        116.82        109.86        11.07 o                         
   3  15   3          8.73         16.30        11.37 o                         
   4  15   3       1433.48       1514.01        31.19 o                         
   5  15   3        306.16        291.39        14.73 o                         
   6  15   3        238.27        259.68        14.78 o                         
   7  15   3       1335.15       1345.26        33.68 o                         
   8  15   3         12.27         11.43        18.25 o                         
   9  15   3          8.88          7.39        17.07 o                         
  10  15   3       1108.18       1194.22        43.40 o                         
   2  16   3       1082.22       1049.02        33.92 o                         
   3  16   3        853.95        880.51        29.04 o                         
   4  16   3          1.67          4.33        12.49 o                         
   5  16   3        306.50        266.37        17.35 o                         
   6  16   3        324.65        272.75        18.10 o                         
  -5 -14   4        306.42        265.76        17.50 o                         
  -4 -14   4          2.38         -8.50        14.82 o                         
  -3 -14   4        122.81         88.64        18.93 o                         
  -9 -13   4        281.85        256.16        21.47 o                         
  -8 -13   4          2.67        -14.06        14.75 o                         
  -7 -13   4        397.58        406.13        18.53 o                         
  -6 -13   4        113.57         88.67        12.77 o                         
  -5 -13   4         33.20         41.69        11.87 o                         
  -4 -13   4         64.78         35.41        11.32 o                         
  -3 -13   4        322.13        338.01        17.71 o                         
  -2 -13   4        585.66        604.53        20.26 o                         
  -1 -13   4         16.41         14.46         9.68 o                         
   0 -13   4        194.85        223.56        10.47 o                         
   1 -13   4        685.22        642.36        24.26 o                         
   2 -13   4         70.19         57.86        17.80 o                         
 -11 -12   4        101.63         60.41        16.34 o                         
 -10 -12   4          1.36         -2.38        14.57 o                         
  -9 -12   4         71.91         55.96        13.53 o                         
  -8 -12   4        116.58         98.68        10.88 o                         
  -7 -12   4         13.65         27.04         9.32 o                         
  -6 -12   4        144.29        135.18        11.90 o                         
  -5 -12   4        452.30        427.02        16.55 o                         
  -4 -12   4       1188.43       1186.34        24.22 o                         
  -3 -12   4        768.99        792.58        18.93 o                         
  -2 -12   4          0.25         -5.64         7.43 o                         
  -1 -12   4       1595.45       1579.38        23.66 o                         
   0 -12   4       1208.67       1218.29        20.03 o                         
   1 -12   4         52.64         44.00         8.98 o                         
   2 -12   4        127.70        127.47        13.24 o                         
   3 -12   4        578.16        583.55        18.68 o                         
   4 -12   4        399.10        372.48        19.01 o                         
 -12 -11   4        171.11        179.14        18.49 o                         
 -11 -11   4         10.86         11.74        13.85 o                         
 -10 -11   4          2.25          6.17        10.58 o                         
  -9 -11   4         76.15         58.03         9.34 o                         
  -8 -11   4        368.05        384.26        15.33 o                         
  -7 -11   4        324.01        281.76        12.28 o                         
  -6 -11   4        190.52        193.46        10.21 o                         
  -5 -11   4       1787.75       1810.74        37.79 o                         
  -4 -11   4       1065.23       1054.47        19.63 o                         
  -3 -11   4         34.23         41.46         7.22 o                         
  -2 -11   4       2506.10       2629.77        31.16 o                         
  -1 -11   4        321.26        347.17        12.22 o                         
   0 -11   4         28.94         26.39         6.52 o                         
   1 -11   4        367.03        362.69        11.88 o                         
   2 -11   4        763.31        701.50        17.10 o                         
   3 -11   4         18.25          5.86         7.35 o                         
   4 -11   4       1092.00       1150.27        21.91 o                         
   5 -11   4        875.15        763.11        17.96 o                         
   6 -11   4        338.04        333.43        25.89 o                         
 -13 -10   4         47.08         36.63        13.01 o                         
 -12 -10   4        172.06        173.30        13.45 o                         
 -11 -10   4          4.43         -1.26         8.83 o                         
 -10 -10   4        177.13        199.45        11.16 o                         
  -9 -10   4        955.86        981.35        18.14 o                         
  -8 -10   4         40.65         36.63         7.14 o                         
  -7 -10   4        771.09        812.76        16.54 o                         
  -6 -10   4       3081.57       3074.00        43.82 o                         
  -5 -10   4        948.29        933.26        22.55 o                         
  -4 -10   4       1535.00       1556.70        24.18 o                         
  -3 -10   4       2317.20       2406.48        28.17 o                         
  -2 -10   4        837.95        800.37        17.26 o                         
  -1 -10   4        163.35        161.86         8.05 o                         
   0 -10   4       1471.45       1472.01        24.79 o                         
   1 -10   4        927.67        895.12        15.38 o                         
   2 -10   4        800.66        827.87        17.82 o                         
   3 -10   4        437.06        427.21        14.29 o                         
   4 -10   4        321.36        320.04        14.21 o                         
   5 -10   4        378.99        323.57        12.62 o                         
   6 -10   4       1602.91       1736.11        20.09 o                         
   7 -10   4        322.03        328.52        13.96 o                         
 -14  -9   4        151.17        158.29        15.83 o                         
 -13  -9   4        150.01        138.24        17.43 o                         
 -12  -9   4          5.79         12.07         8.66 o                         
 -11  -9   4        972.83        979.78        20.64 o                         
 -10  -9   4        552.53        559.98        16.77 o                         
  -9  -9   4          9.88          8.76         5.73 o                         
  -8  -9   4       2312.97       2320.14        24.96 o                         
  -7  -9   4       2017.82       2070.04        24.78 o                         
  -6  -9   4         93.86         77.08         8.87 o                         
  -5  -9   4       2687.14       2795.56        29.43 o                         
  -4  -9   4       2397.37       2523.47        25.92 o                         
  -3  -9   4         18.13          7.41         5.06 o                         
  -2  -9   4        754.20        740.20        14.72 o                         
  -1  -9   4       2539.92       2576.05        25.25 o                         
   0  -9   4         22.07         14.21         4.47 o                         
   1  -9   4       1777.48       1792.67        18.45 o                         
   2  -9   4        433.29        410.93        12.17 o                         
   3  -9   4        390.38        377.62        12.25 o                         
   4  -9   4        322.41        373.60        12.52 o                         
   5  -9   4       1788.08       1784.11        20.24 o                         
   6  -9   4         28.16         25.17         5.92 o                         
   7  -9   4          8.50          6.38         6.19 o                         
   8  -9   4        411.93        419.90        21.45 o                         
   9  -9   4        223.88        207.71        16.42 o                         
 -14  -8   4         91.74         99.49        17.65 o                         
 -13  -8   4        299.39        265.88        16.04 o                         
 -12  -8   4       1249.28       1318.37        26.28 o                         
 -11  -8   4         89.28         99.82         8.78 o                         
 -10  -8   4        943.42        915.93        19.54 o                         
  -9  -8   4       3949.12       4140.24        35.85 o                         
  -8  -8   4       1011.72       1005.69        15.68 o                         
  -7  -8   4       1973.84       1978.64        20.43 o                         
  -6  -8   4        796.48        897.78        14.63 o                         
  -5  -8   4       1570.23       1579.03        19.01 o                         
  -4  -8   4        104.91         99.41         6.03 o                         
  -3  -8   4        777.43        790.09        13.39 o                         
  -2  -8   4        204.12        247.69         9.26 o                         
  -1  -8   4        177.20        191.08         7.40 o                         
   0  -8   4        813.92        872.91        13.05 o                         
   1  -8   4         74.99         64.62         4.54 o                         
   2  -8   4        203.59        166.18         7.99 o                         
   3  -8   4       1665.94       1532.41        18.06 o                         
   4  -8   4        264.17        285.04         9.14 o                         
   5  -8   4        168.35        197.68         7.79 o                         
   6  -8   4         42.97         46.93         4.54 o                         
   7  -8   4        285.78        270.15         9.40 o                         
   8  -8   4        163.14        151.01        11.12 o                         
   9  -8   4         11.42         29.14         9.95 o                         
  10  -8   4        135.77        132.59        16.21 o                         
 -15  -7   4          5.62         -5.03        16.80 o                         
 -14  -7   4        603.47        558.52        21.43 o                         
 -13  -7   4        968.01        964.33        22.48 o                         
 -12  -7   4        143.15         95.69         9.28 o                         
 -11  -7   4       1544.04       1576.32        20.76 o                         
 -10  -7   4       1878.47       1853.20        23.13 o                         
  -9  -7   4        230.31        206.54        10.24 o                         
  -8  -7   4       1267.58       1339.95        17.64 o                         
  -7  -7   4       3063.49       3041.41        25.17 o                         
  -6  -7   4          1.14          8.26         3.76 o                         
  -5  -7   4        206.02        193.25        12.93 o                         
  -4  -7   4        603.26        664.44        11.56 o                         
  -3  -7   4        247.11        267.41         8.75 o                         
  -2  -7   4          1.67          2.95         3.21 o                         
  -1  -7   4        752.64        741.52        11.03 o                         
   0  -7   4        123.24         96.28         5.39 o                         
   1  -7   4       1519.64       1502.65        15.00 o                         
   2  -7   4        659.95        744.46        10.34 o                         
   3  -7   4        112.04         94.45         5.34 o                         
   4  -7   4        103.59         86.89         5.42 o                         
   5  -7   4         58.89         67.46         6.89 o                         
   6  -7   4       1257.31       1260.75        13.18 o                         
   7  -7   4        405.17        437.74         9.20 o                         
   8  -7   4        202.42        215.15        12.16 o                         
   9  -7   4        400.78        400.40        15.22 o                         
  10  -7   4          6.44          0.54         8.66 o                         
  11  -7   4         46.10         55.30        21.70 o                         
 -15  -6   4        769.46        708.86        22.90 o                         
 -14  -6   4         55.85         74.98         9.92 o                         
 -13  -6   4        253.83        248.57        11.21 o                         
 -12  -6   4       1020.32       1088.18        19.76 o                         
 -11  -6   4       2336.50       2309.24        31.33 o                         
 -10  -6   4         60.67         47.34         5.80 o                         
  -9  -6   4       1819.36       1789.83        24.64 o                         
  -8  -6   4       1126.17       1211.95        13.40 o                         
  -7  -6   4          1.23         -3.31         3.31 o                         
  -6  -6   4        110.85        124.63         5.27 o                         
  -5  -6   4         20.29         18.64         3.33 o                         
  -4  -6   4         31.66         34.55         3.68 o                         
  -3  -6   4        203.81        210.84         6.67 o                         
  -2  -6   4        265.85        268.08         7.07 o                         
  -1  -6   4        143.32        180.29         6.04 o                         
   0  -6   4       1043.49       1031.65        11.85 o                         
   1  -6   4       3698.10       3602.26        25.54 o                         
   2  -6   4       1389.97       1353.50        13.14 o                         
   3  -6   4         51.41         44.91         4.03 o                         
   4  -6   4        211.07        194.14         7.26 o                         
   5  -6   4       1602.76       1610.58        14.87 o                         
   6  -6   4         86.57         70.30         4.64 o                         
   7  -6   4        105.27        106.09         7.19 o                         
   8  -6   4       1164.84       1184.45        19.17 o                         
   9  -6   4          4.94         -0.61         8.86 o                         
  10  -6   4       1405.87       1431.08        20.98 o                         
  11  -6   4        993.70       1025.52        21.06 o                         
  12  -6   4         20.16         34.93        18.63 o                         
 -15  -5   4         92.35         69.65        10.31 o                         
 -14  -5   4        396.59        380.39        13.21 o                         
 -13  -5   4       1635.55       1652.75        24.67 o                         
 -12  -5   4       1032.83        999.87        17.74 o                         
 -11  -5   4        213.25        225.34        10.54 o                         
 -10  -5   4       1255.61       1234.67        16.39 o                         
  -9  -5   4        539.44        572.89        11.76 o                         
  -8  -5   4         48.39         32.40         4.49 o                         
  -7  -5   4        325.13        298.83         8.37 o                         
  -6  -5   4          4.92          7.24         2.66 o                         
  -5  -5   4        219.96        237.58         6.22 o                         
  -4  -5   4         48.12         53.41         3.57 o                         
  -3  -5   4          7.38          8.04         2.78 o                         
  -2  -5   4          2.64          6.88         2.36 o                         
  -1  -5   4        331.62        248.54         6.07 o                         
   0  -5   4       2752.84       2899.11        20.32 o                         
   1  -5   4        900.65        791.78         8.88 o                         
   2  -5   4        388.90        338.56         5.33 o                         
   3  -5   4       4174.84       4222.64        31.50 o                         
   4  -5   4       2221.70       2190.44        19.25 o                         
   5  -5   4         65.90         81.52         4.10 o                         
   6  -5   4       4406.85       4382.55        32.92 o                         
   7  -5   4        650.82        586.21        12.15 o                         
   8  -5   4        154.94        146.21         9.59 o                         
   9  -5   4       2702.54       2785.67        28.52 o                         
  10  -5   4        369.69        351.63        11.57 o                         
  11  -5   4        262.04        270.76        17.77 o                         
  12  -5   4        962.75       1012.38        32.57 o                         
 -15  -4   4        264.14        246.65        13.38 o                         
 -14  -4   4        773.82        767.27        14.51 o                         
 -13  -4   4        111.51        103.25         7.47 o                         
 -12  -4   4         47.78         62.42         6.42 o                         
 -11  -4   4        457.68        526.37        14.86 o                         
 -10  -4   4        529.25        465.29        11.56 o                         
  -9  -4   4        193.98        162.31         6.13 o                         
  -8  -4   4        150.53        135.01         5.78 o                         
  -7  -4   4        867.73        873.14        11.71 o                         
  -6  -4   4        330.50        362.01         7.86 o                         
  -5  -4   4        777.74        768.50         9.08 o                         
  -4  -4   4        317.55        216.67         5.57 o                         
  -3  -4   4        420.89        483.72         7.53 o                         
  -2  -4   4       3189.43       3010.90        23.17 o                         
  -1  -4   4      23653.23      23617.66       125.53 o                         
   0  -4   4       5728.17       5692.23        33.27 o                         
   1  -4   4       8286.13       8509.30        44.84 o                         
   2  -4   4       8749.97       8756.06        44.05 o                         
   3  -4   4       1188.34       1185.11        10.85 o                         
   4  -4   4        705.44        652.18         9.49 o                         
   5  -4   4       1534.05       1704.54        13.49 o                         
   6  -4   4         84.75         97.30         6.09 o                         
   7  -4   4       1572.87       1562.24        23.28 o                         
   8  -4   4       1617.79       1600.40        19.26 o                         
   9  -4   4        709.61        675.89        19.26 o                         
  10  -4   4       1360.05       1318.58        26.57 o                         
  11  -4   4       1472.08       1579.56        30.20 o                         
  12  -4   4        243.73        292.20        17.01 o                         
  13  -4   4         68.27         79.34        17.40 o                         
 -16  -3   4        429.46        432.02        29.00 o                         
 -15  -3   4        480.08        487.54        18.05 o                         
 -14  -3   4        222.09        201.95        10.80 o                         
 -13  -3   4        134.35        125.59         7.26 o                         
 -12  -3   4        383.90        409.84        12.89 o                         
 -11  -3   4        841.50        855.14        14.03 o                         
 -10  -3   4          5.26         12.89         4.62 o                         
  -9  -3   4        400.86        384.70        13.32 o                         
  -8  -3   4        121.09        106.19         4.51 o                         
  -7  -3   4          4.79          8.42         2.66 o                         
  -6  -3   4       1321.10       1140.80        12.32 o                         
  -5  -3   4        835.29        870.78        10.42 o                         
  -4  -3   4       1268.05       1250.11        11.25 o                         
  -3  -3   4      10251.87       9967.21        54.40 o                         
  -2  -3   4      11191.71      10920.94        58.13 o                         
  -1  -3   4       1639.62       1624.53        12.55 o                         
   0  -3   4      13586.79      13389.69        83.35 o                         
   1  -3   4       6261.25       6244.34        33.48 o                         
   2  -3   4         26.51         26.04         1.87 o                         
   3  -3   4       8505.99       9076.62        49.51 o                         
   4  -3   4       2288.10       2147.06        14.99 o                         
   5  -3   4         87.41        111.95         3.78 o                         
   6  -3   4        969.63        919.16        12.30 o                         
   7  -3   4       2391.76       2368.75        25.96 o                         
   8  -3   4         30.55         35.38         6.95 o                         
   9  -3   4        780.61        879.17        19.93 o                         
  10  -3   4       1782.18       1734.36        28.50 o                         
  11  -3   4          9.73          8.29         8.10 o                         
  12  -3   4        198.53        193.44        15.01 o                         
  13  -3   4        246.01        214.27        17.77 o                         
  14  -3   4        451.63        493.87        25.64 o                         
 -16  -2   4        145.19        160.01        15.07 o                         
 -15  -2   4        125.94        127.73        10.27 o                         
 -14  -2   4        171.22        186.94        10.34 o                         
 -13  -2   4        818.66        875.87        17.21 o                         
 -12  -2   4         32.10         31.62         6.27 o                         
 -11  -2   4         33.31         16.07         4.27 o                         
 -10  -2   4       1857.90       1828.17        18.26 o                         
  -9  -2   4          9.09          8.05         3.36 o                         
  -8  -2   4       1346.66       1385.10        14.82 o                         
  -7  -2   4       2283.42       2041.71        15.86 o                         
  -6  -2   4        299.88        264.89         5.58 o                         
  -5  -2   4       6663.15       6686.06        39.15 o                         
  -4  -2   4      19866.33      19569.66       105.65 o                         
  -3  -2   4       4293.23       4382.25        28.18 o                         
  -2  -2   4        166.33        201.42         4.32 o                         
  -1  -2   4       5918.40       5621.41        36.08 o                         
   0  -2   4       9670.11       9409.52        73.21 o                         
   1  -2   4         70.09         90.71         2.92 o                         
   2  -2   4         34.70         12.54         1.59 o                         
   3  -2   4       2641.33       2901.44        23.76 o                         
   4  -2   4        194.68        357.41         5.05 o                         
   5  -2   4       1380.90       1237.56        10.28 o                         
   6  -2   4       2148.73       2232.52        24.00 o                         
   7  -2   4        703.16        719.09        14.64 o                         
   8  -2   4       4583.64       4439.19        44.48 o                         
   9  -2   4        300.80        284.00        15.61 o                         
  10  -2   4         19.86         25.37         7.39 o                         
  11  -2   4        337.59        365.72        12.76 o                         
  12  -2   4        413.88        414.29        11.47 o                         
  13  -2   4        254.83        264.91        11.48 o                         
  14  -2   4         49.45         25.99        11.35 o                         
 -15  -1   4        566.16        601.35        21.01 o                         
 -14  -1   4        258.62        260.02        10.21 o                         
 -13  -1   4         91.85         95.66         7.93 o                         
 -12  -1   4        463.15        514.08        12.54 o                         
 -11  -1   4        290.58        303.96         9.78 o                         
 -10  -1   4         29.77         30.31         3.95 o                         
  -9  -1   4        773.98        696.39        10.03 o                         
  -8  -1   4       1505.56       1403.75        14.25 o                         
  -7  -1   4        146.84        127.07         4.85 o                         
  -6  -1   4       3802.80       3521.64        23.86 o                         
  -5  -1   4      15569.30      15284.09       124.02 o                         
  -4  -1   4        498.08        502.44         7.36 o                         
  -3  -1   4       7688.46       7247.69        38.34 o                         
  -2  -1   4       4674.41       4391.72        27.28 o                         
  -1  -1   4       1769.68       1680.15        12.63 o                         
   0  -1   4        405.53        328.83         4.74 o                         
   1  -1   4       2391.27       2381.20        14.81 o                         
   2  -1   4       1203.97       1302.65         9.01 o                         
   3  -1   4        570.22        529.78         5.88 o                         
   4  -1   4        339.03        291.54         4.22 o                         
   5  -1   4       3744.31       4095.48        25.96 o                         
   6  -1   4       1191.79       1284.87        11.43 o                         
   7  -1   4        171.07        151.37         6.13 o                         
   8  -1   4        584.27        506.09         9.12 o                         
   9  -1   4         80.63         72.99         5.07 o                         
  10  -1   4        484.86        500.92        10.66 o                         
  11  -1   4        475.62        460.96        12.70 o                         
  12  -1   4        286.88        264.25        10.65 o                         
  13  -1   4          5.74          5.69         6.51 o                         
  14  -1   4        232.61        225.78        11.49 o                         
  15  -1   4        189.06        180.69        19.57 o                         
 -15   0   4        446.71        443.65        16.33 o                         
 -14   0   4          1.05         -1.00         7.44 o                         
 -13   0   4       1281.41       1281.91        21.06 o                         
 -12   0   4        622.01        631.62        13.81 o                         
 -11   0   4        571.32        583.00        11.81 o                         
 -10   0   4       2593.41       2654.05        24.08 o                         
  -9   0   4        528.27        518.18         7.39 o                         
  -8   0   4       1451.02       1416.10        12.46 o                         
  -7   0   4       6582.51       6783.80        38.00 o                         
  -6   0   4       3355.59       3462.82        22.81 o                         
  -5   0   4        616.65        732.68         6.95 o                         
  -4   0   4       4097.09       4156.82        24.10 o                         
  -3   0   4       3346.21       3055.46        19.66 o                         
  -2   0   4        171.52        143.54         3.74 o                         
  -1   0   4       3157.37       3285.80        20.88 o                         
   0   0   4        582.73        623.38         6.73 o                         
   1   0   4       1929.02       2035.70        12.43 o                         
   2   0   4         96.86        131.91         2.78 o                         
   3   0   4       6343.39       6006.10        40.82 o                         
   4   0   4        900.04       1123.87         9.36 o                         
   5   0   4       2102.79       1877.05        12.37 o                         
   6   0   4       2815.91       2596.01        17.38 o                         
   7   0   4       4274.72       4072.79        25.09 o                         
   8   0   4        531.24        499.06         7.24 o                         
   9   0   4       1815.17       1706.67        18.17 o                         
  10   0   4       1361.04       1385.02        18.89 o                         
  11   0   4        778.46        822.73        15.13 o                         
  12   0   4        196.82        203.87        11.92 o                         
  13   0   4       1007.37       1066.76        19.03 o                         
  14   0   4          3.39          0.15         7.53 o                         
  15   0   4        693.68        713.34        19.64 o                         
 -15   1   4        130.16        114.51         9.32 o                         
 -14   1   4        829.14        828.22        15.57 o                         
 -13   1   4         67.09         71.67         7.28 o                         
 -12   1   4       2321.15       2317.33        23.68 o                         
 -11   1   4        339.23        320.68         9.30 o                         
 -10   1   4        141.13        136.82         5.94 o                         
  -9   1   4       1479.49       1641.54        17.62 o                         
  -8   1   4       6514.25       6519.46        39.70 o                         
  -7   1   4        394.36        337.64         5.67 o                         
  -6   1   4        737.07        696.90         6.61 o                         
  -5   1   4       2047.19       1857.36        12.24 o                         
  -4   1   4       1762.32       1950.06        12.37 o                         
  -3   1   4        128.51        164.38         3.71 o                         
  -2   1   4        608.64        690.89         7.07 o                         
  -1   1   4       3675.32       3653.22        30.28 o                         
   0   1   4        490.53        536.69         5.87 o                         
   1   1   4       4665.52       4501.99        25.72 o                         
   2   1   4       7025.18       6709.70        45.38 o                         
   3   1   4         26.84         38.12         1.91 o                         
   4   1   4         56.22         32.23         2.31 o                         
   5   1   4       4401.41       4193.19        26.66 o                         
   6   1   4       1281.47       1249.22        10.74 o                         
   7   1   4         93.19         83.88         3.29 o                         
   8   1   4       3550.89       3709.03        23.57 o                         
   9   1   4       1845.62       1824.31        15.68 o                         
  10   1   4        820.50        824.09         9.15 o                         
  11   1   4       1032.54       1053.72        17.80 o                         
  12   1   4         97.45         79.02         4.94 o                         
  13   1   4        766.84        813.88        16.97 o                         
  14   1   4       1119.24       1170.48        21.84 o                         
  15   1   4        517.79        535.26        18.18 o                         
 -15   2   4        145.51        140.06        12.88 o                         
 -14   2   4        314.16        250.20        12.88 o                         
 -13   2   4        332.58        339.71        11.92 o                         
 -12   2   4         23.19         27.24         6.44 o                         
 -11   2   4         23.42         24.92         4.48 o                         
 -10   2   4       1564.53       1509.16        16.50 o                         
  -9   2   4        630.51        664.97        10.05 o                         
  -8   2   4         60.81         88.60         4.49 o                         
  -7   2   4          5.86          0.42         2.37 o                         
  -6   2   4       1252.10       1270.64         8.78 o                         
  -5   2   4       1340.24       1212.89        10.75 o                         
  -4   2   4        118.87        106.42         3.15 o                         
  -3   2   4       2936.87       2899.92        16.62 o                         
  -2   2   4          4.29          4.30         1.49 o                         
  -1   2   4        159.82        142.62         4.46 o                         
   0   2   4       7609.06       7473.48        47.75 o                         
   1   2   4       2843.51       2689.12        18.61 o                         
   2   2   4       5297.73       5113.00        27.65 o                         
   3   2   4      12673.11      12395.28        61.22 o                         
   4   2   4       3145.49       2845.07        17.02 o                         
   5   2   4        100.16         63.65         2.77 o                         
   6   2   4       3662.44       3493.90        24.02 o                         
   7   2   4       6464.09       6485.72        38.09 o                         
   8   2   4       1423.00       1311.71        12.60 o                         
   9   2   4        723.68        652.55        10.41 o                         
  10   2   4       2390.86       2360.71        19.23 o                         
  11   2   4        122.99        107.63         4.98 o                         
  12   2   4       1628.53       1598.70        17.95 o                         
  13   2   4        694.82        689.23         9.83 o                         
  14   2   4          4.24          3.32         6.15 o                         
  15   2   4        509.70        517.75        12.68 o                         
  16   2   4        654.02        622.05        30.51 o                         
 -14   3   4        120.97        163.26         9.74 o                         
 -13   3   4         78.73         76.02         8.23 o                         
 -12   3   4         43.54         38.21         4.75 o                         
 -11   3   4       1420.45       1589.34        17.11 o                         
 -10   3   4       3311.00       3285.80        24.53 o                         
  -9   3   4        982.01        907.40        16.37 o                         
  -8   3   4        487.53        458.41         8.02 o                         
  -7   3   4       5385.04       5358.90        30.31 o                         
  -6   3   4        487.60        458.23         6.89 o                         
  -5   3   4         19.32         20.85         1.72 o                         
  -4   3   4        165.49        104.27         3.11 o                         
  -3   3   4        133.88        132.49         3.32 o                         
  -2   3   4          2.00         16.40         1.65 o                         
  -1   3   4       3659.90       3783.76        21.46 o                         
   0   3   4       1769.40       1683.01        11.73 o                         
   1   3   4        160.06        179.49         4.03 o                         
   2   3   4       4876.50       4695.23        26.36 o                         
   3   3   4       4410.21       4203.79        24.04 o                         
   4   3   4          0.54          3.50         1.63 o                         
   5   3   4       4293.90       4126.30        26.39 o                         
   6   3   4       3038.53       3051.06        22.40 o                         
   7   3   4        314.95        219.49         5.05 o                         
   8   3   4       1799.87       1773.37        17.03 o                         
   9   3   4       2100.49       2112.72        19.18 o                         
  10   3   4       4131.58       4032.58        30.40 o                         
  11   3   4       1180.91       1270.13        16.02 o                         
  12   3   4       1303.54       1296.99        15.75 o                         
  13   3   4         18.61         16.91         5.20 o                         
  14   3   4       1199.05       1224.57        17.65 o                         
  15   3   4        788.35        809.27        12.32 o                         
  16   3   4          6.48          8.62        10.70 o                         
 -14   4   4        196.68        199.29        16.22 o                         
 -13   4   4         52.74         57.81         9.04 o                         
 -12   4   4        758.00        701.05        14.73 o                         
 -11   4   4       1656.68       1705.44        15.58 o                         
 -10   4   4         33.01         45.17         5.72 o                         
  -9   4   4       1871.40       1967.36        17.19 o                         
  -8   4   4       1789.72       1862.35        15.46 o                         
  -7   4   4         32.95         21.77         3.57 o                         
  -6   4   4        708.67        710.61         8.99 o                         
  -5   4   4       1687.08       1579.13        11.88 o                         
  -4   4   4       1131.04       1214.92         8.78 o                         
  -3   4   4       2867.01       2845.07        15.89 o                         
  -2   4   4       4174.78       4100.13        21.80 o                         
  -1   4   4       4141.78       4800.73        25.36 o                         
   0   4   4       4212.13       4249.38        25.29 o                         
   1   4   4      26054.30      24838.77       120.43 o                         
   2   4   4          1.00          1.77         1.98 o                         
   3   4   4       3764.80       3783.36        25.20 o                         
   4   4   4      16424.45      16064.65        83.73 o                         
   5   4   4       2224.19       2274.82        18.03 o                         
   6   4   4         47.37         41.15         3.20 o                         
   7   4   4       1883.62       1877.12        16.29 o                         
   8   4   4        595.96        494.34         7.87 o                         
   9   4   4        113.18        113.09         4.52 o                         
  10   4   4       5932.50       5888.88        56.89 o                         
  11   4   4         97.96         91.67         6.07 o                         
  12   4   4        232.49        226.74         8.59 o                         
  13   4   4        576.53        616.30        13.17 o                         
  14   4   4        580.71        578.12        17.55 o                         
  15   4   4          1.23         -5.02         6.80 o                         
  16   4   4        169.68        165.08        12.46 o                         
 -13   5   4       1540.70       1641.14        26.40 o                         
 -12   5   4        650.15        674.95        18.45 o                         
 -11   5   4        228.64        203.93         8.85 o                         
 -10   5   4       2527.62       2608.04        20.47 o                         
  -9   5   4        812.25        780.90        11.81 o                         
  -8   5   4        123.55        101.85         4.69 o                         
  -7   5   4        289.94        248.20         6.92 o                         
  -6   5   4        332.75        314.70         6.23 o                         
  -5   5   4        302.22        275.51         5.93 o                         
  -4   5   4       5054.01       5135.73        25.69 o                         
  -3   5   4        783.68        768.07         7.72 o                         
  -2   5   4        973.43       1086.47         9.31 o                         
  -1   5   4       8455.14       8103.40        43.58 o                         
   0   5   4      14132.32      14361.64        70.03 o                         
   1   5   4        263.41        295.07         6.06 o                         
   2   5   4       9861.71      10106.02        58.70 o                         
   3   5   4      22293.48      23192.22       124.85 o                         
   4   5   4        100.81        140.93         4.98 o                         
   5   5   4       3927.42       3873.43        25.78 o                         
   6   5   4       1764.70       1833.91        15.40 o                         
   7   5   4         75.18         48.68         3.00 o                         
   8   5   4       1332.01       1341.50        14.43 o                         
   9   5   4       1848.65       1931.02        17.31 o                         
  10   5   4       2434.63       2412.84        21.85 o                         
  11   5   4        472.45        513.79        11.60 o                         
  12   5   4       1733.91       1823.90        21.75 o                         
  13   5   4        746.94        767.09        16.31 o                         
  14   5   4         15.83          9.32         6.15 o                         
  15   5   4        314.54        305.05        13.53 o                         
  16   5   4        632.65        643.58        25.00 o                         
 -13   6   4        189.71        162.04        13.05 o                         
 -12   6   4        200.47        201.81        12.29 o                         
 -11   6   4        199.27        187.56         8.23 o                         
 -10   6   4       1222.64       1264.57        16.78 o                         
  -9   6   4       1028.00        958.61        12.80 o                         
  -8   6   4       1015.09        982.57        11.85 o                         
  -7   6   4        232.27        251.31         6.83 o                         
  -6   6   4       1285.07       1247.57        12.61 o                         
  -5   6   4       3615.70       3521.94        26.27 o                         
  -4   6   4        127.44        132.73         6.37 o                         
  -3   6   4       1053.19        969.37         8.94 o                         
  -2   6   4       3579.11       3343.23        20.61 o                         
  -1   6   4        993.19        980.22        10.37 o                         
   0   6   4          1.52          4.63         2.35 o                         
   1   6   4      16439.57      16832.58        85.38 o                         
   2   6   4       1758.90       1718.51        14.40 o                         
   3   6   4        973.40       1135.76        11.71 o                         
   4   6   4         44.95         23.71         3.07 o                         
   5   6   4        109.02        111.68         5.24 o                         
   6   6   4        739.02        679.26        10.89 o                         
   7   6   4        463.14        480.84         9.26 o                         
   8   6   4       1197.38       1167.17        12.85 o                         
   9   6   4        293.97        259.08         8.44 o                         
  10   6   4        277.32        278.75         9.09 o                         
  11   6   4       2630.38       2743.91        23.19 o                         
  12   6   4         82.23         73.11         5.38 o                         
  13   6   4        264.44        283.00        11.26 o                         
  14   6   4        946.52        982.36        17.68 o                         
  15   6   4        103.75        109.61         8.69 o                         
  16   6   4         51.48         69.96        11.81 o                         
 -12   7   4        156.56        182.63        14.68 o                         
 -11   7   4        105.90         97.49        11.55 o                         
 -10   7   4         30.24         35.99         5.74 o                         
  -9   7   4        206.50        194.21         7.34 o                         
  -8   7   4        301.62        294.61         8.34 o                         
  -7   7   4        937.43        946.09        11.96 o                         
  -6   7   4        623.68        606.75        10.65 o                         
  -5   7   4         38.78         45.70         3.96 o                         
  -4   7   4       2052.82       2062.05        18.42 o                         
  -3   7   4       5011.82       4931.20        27.54 o                         
  -2   7   4        572.78        556.56         7.41 o                         
  -1   7   4          9.28          8.45         2.64 o                         
   0   7   4       3777.43       3958.27        26.27 o                         
   1   7   4       3209.12       3179.64        22.52 o                         
   2   7   4       1855.33       2091.51        17.12 o                         
   3   7   4       1018.77        970.79        11.38 o                         
   4   7   4        425.87        497.14         8.20 o                         
   5   7   4         60.38         62.16         3.52 o                         
   6   7   4        352.78        300.23         8.21 o                         
   7   7   4        534.87        498.05        10.11 o                         
   8   7   4       1195.14       1255.28        14.49 o                         
   9   7   4        785.50        924.65        12.74 o                         
  10   7   4       4692.95       4711.13        30.77 o                         
  11   7   4         57.70         61.71         5.66 o                         
  12   7   4        456.51        478.99        11.74 o                         
  13   7   4        305.18        296.63        13.34 o                         
  14   7   4        332.40        338.72        12.15 o                         
  15   7   4        139.69        119.43        11.64 o                         
  16   7   4        479.99        448.51        20.51 o                         
 -12   8   4        255.75        233.33        21.33 o                         
 -11   8   4        276.04        214.27        15.56 o                         
 -10   8   4        254.54        250.90        10.90 o                         
  -9   8   4          5.18         -5.69         5.69 o                         
  -8   8   4       1460.79       1416.03        26.95 o                         
  -7   8   4        887.36        906.85        13.36 o                         
  -6   8   4        179.48        173.95         7.71 o                         
  -5   8   4       1277.19       1342.78        14.73 o                         
  -4   8   4       1852.19       1789.39        16.92 o                         
  -3   8   4        481.07        491.30         7.52 o                         
  -2   8   4        987.99        984.61        10.67 o                         
  -1   8   4       1129.57       1143.41        12.55 o                         
   0   8   4       2007.92       2149.12        18.13 o                         
   1   8   4          2.94         10.18         3.01 o                         
   2   8   4        909.73        951.19        11.67 o                         
   3   8   4       1642.35       1612.67        15.97 o                         
   4   8   4         39.34         35.80         3.71 o                         
   5   8   4       3523.74       3615.49        26.75 o                         
   6   8   4       1235.27       1145.17        13.00 o                         
   7   8   4         83.91         90.40         5.77 o                         
   8   8   4       5515.97       5800.90        43.77 o                         
   9   8   4        156.94        145.07         7.21 o                         
  10   8   4         35.64         21.10         4.79 o                         
  11   8   4        531.74        523.50        11.92 o                         
  12   8   4       1531.95       1626.01        19.60 o                         
  13   8   4        147.42        121.33         7.65 o                         
  14   8   4        509.66        567.27        14.10 o                         
  15   8   4        200.42        175.81        10.94 o                         
  16   8   4         17.01         13.26        14.91 o                         
 -11   9   4          8.66        -14.02        14.02 o                         
 -10   9   4        177.95        170.81        27.18 o                         
  -9   9   4       1005.79       1034.73        18.78 o                         
  -8   9   4        444.03        437.66        11.97 o                         
  -7   9   4        821.66        869.29        13.59 o                         
  -6   9   4       1995.97       2014.26        20.68 o                         
  -5   9   4       1830.16       1826.58        18.64 o                         
  -4   9   4        128.85        123.39         6.16 o                         
  -3   9   4       2338.08       2475.25        20.57 o                         
  -2   9   4       2300.75       2296.05        17.88 o                         
  -1   9   4       1315.95       1229.28        13.54 o                         
   0   9   4        112.98         65.49         4.47 o                         
   1   9   4        906.16        979.19        12.58 o                         
   2   9   4        442.44        530.91         9.87 o                         
   3   9   4       1874.21       2011.45        19.21 o                         
   4   9   4       3934.16       4060.68        31.47 o                         
   5   9   4         10.78          2.22         3.52 o                         
   6   9   4       1392.37       1292.80        15.75 o                         
   7   9   4       3663.22       3795.02        29.01 o                         
   8   9   4        860.62        945.40        16.38 o                         
   9   9   4        332.71        345.07        13.43 o                         
  10   9   4       2709.90       2874.25        30.98 o                         
  11   9   4        979.47        981.32        16.91 o                         
  12   9   4        158.18        133.35         6.63 o                         
  13   9   4        939.59        990.99        17.70 o                         
  14   9   4        433.25        442.19        13.60 o                         
  15   9   4        203.42        236.82        11.77 o                         
 -10  10   4        477.95        441.64        24.19 o                         
  -9  10   4         12.20         32.27         9.56 o                         
  -8  10   4         92.64         72.94         6.56 o                         
  -7  10   4         18.29         31.31         7.50 o                         
  -6  10   4       1977.32       1984.34        39.75 o                         
  -5  10   4         14.34         18.70         5.16 o                         
  -4  10   4       1458.78       1419.42        16.96 o                         
  -3  10   4       1203.98       1254.58        12.59 o                         
  -2  10   4        100.02         54.40         4.35 o                         
  -1  10   4       1070.22       1219.32        13.82 o                         
   0  10   4        759.21        800.99        12.24 o                         
   1  10   4        159.35        187.81         8.47 o                         
   2  10   4       3372.32       3334.05        27.75 o                         
   3  10   4       3046.80       2975.89        27.73 o                         
   4  10   4         43.19         63.74         5.38 o                         
   5  10   4       8383.35       8721.12        72.70 o                         
   6  10   4       1809.14       1776.50        20.25 o                         
   7  10   4         27.87         22.06         5.06 o                         
   8  10   4       1207.85       1170.58        17.20 o                         
   9  10   4       1846.96       1922.02        25.71 o                         
  10  10   4        344.05        347.42        17.75 o                         
  11  10   4        503.89        543.06        14.41 o                         
  12  10   4        676.89        648.94        15.63 o                         
  13  10   4         13.77         17.34         6.36 o                         
  14  10   4        173.21        163.48        10.74 o                         
  15  10   4        970.33       1021.43        27.52 o                         
  -9  11   4          3.40         19.17        10.94 o                         
  -8  11   4       1558.14       1516.41        32.14 o                         
  -7  11   4       1112.80       1134.41        19.55 o                         
  -6  11   4        165.37        158.48        10.09 o                         
  -5  11   4       2429.05       2608.66        27.87 o                         
  -4  11   4       1199.72       1174.58        21.60 o                         
  -3  11   4         11.33         22.97         5.91 o                         
  -2  11   4       1298.29       1274.83        21.92 o                         
  -1  11   4        162.24        178.70         6.63 o                         
   0  11   4       1023.23       1007.33        14.42 o                         
   1  11   4       1669.70       1783.22        19.72 o                         
   2  11   4        155.09        152.15         8.18 o                         
   3  11   4        337.74        311.37        10.88 o                         
   4  11   4       2276.87       2239.20        23.96 o                         
   5  11   4       1679.13       1810.58        21.46 o                         
   6  11   4        170.45        143.34         7.25 o                         
   7  11   4       1217.07       1300.21        21.69 o                         
   8  11   4        748.98        778.86        15.41 o                         
   9  11   4         70.46         58.46         8.24 o                         
  10  11   4       1383.50       1455.44        23.50 o                         
  11  11   4          2.82         11.06         8.14 o                         
  12  11   4          2.12          3.78         8.28 o                         
  13  11   4        400.30        347.71        12.96 o                         
  14  11   4        310.36        293.15        15.27 o                         
  -7  12   4        901.40        886.57        20.45 o                         
  -6  12   4       1579.43       1548.05        23.22 o                         
  -5  12   4        276.03        245.73        12.61 o                         
  -4  12   4       1064.82       1025.12        18.22 o                         
  -3  12   4       1125.00       1237.46        19.21 o                         
  -2  12   4         67.46         53.40         5.23 o                         
  -1  12   4        593.31        596.34        12.16 o                         
   0  12   4       1186.50       1268.83        17.24 o                         
   1  12   4       1125.53       1153.63        18.07 o                         
   2  12   4        503.20        507.11        14.47 o                         
   3  12   4       2076.83       2228.53        29.16 o                         
   4  12   4       1205.67       1177.73        18.61 o                         
   5  12   4        124.75        113.25         8.34 o                         
   6  12   4        755.23        731.87        16.10 o                         
   7  12   4        418.33        367.13        12.01 o                         
   8  12   4         87.19         58.44         6.80 o                         
   9  12   4         46.28         41.73         6.73 o                         
  10  12   4        372.76        327.15        13.00 o                         
  11  12   4          7.17         27.78         9.03 o                         
  12  12   4        244.95        232.30        13.62 o                         
  13  12   4        304.29        363.22        15.48 o                         
  14  12   4         37.64         57.78        14.03 o                         
  -6  13   4          3.63          6.24        10.64 o                         
  -5  13   4        299.02        317.74        12.98 o                         
  -4  13   4        242.93        227.69        10.88 o                         
  -3  13   4         60.16         47.63         8.31 o                         
  -2  13   4        538.74        603.57        14.04 o                         
  -1  13   4       1175.80       1149.86        16.44 o                         
   0  13   4         13.31          5.04         7.52 o                         
   1  13   4       1466.91       1453.85        20.80 o                         
   2  13   4       1077.22       1084.94        18.24 o                         
   3  13   4        512.39        554.68        15.87 o                         
   4  13   4        350.75        366.57        16.76 o                         
   5  13   4       1557.31       1690.72        22.53 o                         
   6  13   4        436.43        444.28        14.67 o                         
   7  13   4         43.43         37.96         7.62 o                         
   8  13   4        347.37        325.24        11.24 o                         
   9  13   4        737.23        750.58        16.89 o                         
  10  13   4          4.58          1.28         9.22 o                         
  11  13   4       1470.65       1478.27        29.42 o                         
  12  13   4        750.84        663.43        24.99 o                         
  13  13   4         24.96         33.17        13.32 o                         
  -4  14   4        159.30        132.42        15.82 o                         
  -3  14   4        461.92        425.80        16.04 o                         
  -2  14   4        225.47        214.04        11.55 o                         
  -1  14   4         31.76         18.56         7.05 o                         
   0  14   4        745.93        778.66        16.08 o                         
   1  14   4        830.70        895.63        17.68 o                         
   2  14   4         12.29         12.98         7.61 o                         
   3  14   4        213.77        195.31        10.27 o                         
   4  14   4        590.89        569.95        16.12 o                         
   5  14   4        354.78        362.60        12.21 o                         
   6  14   4        204.07        247.28        11.69 o                         
   7  14   4        995.41       1067.80        20.54 o                         
   8  14   4          0.79          4.02         8.79 o                         
   9  14   4        167.52        168.12        13.12 o                         
  10  14   4       1042.85       1079.51        28.82 o                         
  11  14   4        606.08        719.45        29.92 o                         
  12  14   4        601.00        434.74        53.81 o                         
  -2  15   4        152.72        152.94        16.09 o                         
  -1  15   4        257.33        272.47        12.79 o                         
   0  15   4        351.85        302.48        12.44 o                         
   1  15   4        342.17        310.55        15.34 o                         
   2  15   4        557.01        516.40        18.82 o                         
   3  15   4       1251.05       1371.78        29.09 o                         
   4  15   4          4.59          5.81        10.16 o                         
   5  15   4        429.37        410.57        15.62 o                         
   6  15   4         64.47         50.46        10.91 o                         
   7  15   4         26.42         39.76        12.05 o                         
   8  15   4        102.87         81.39        13.00 o                         
   9  15   4        992.74        923.41        43.35 o                         
  10  15   4        333.47        252.55        19.96 o                         
   1  16   4       1120.73       1142.90        32.46 o                         
   2  16   4        698.85        599.07        22.72 o                         
   3  16   4         23.04         18.86        14.93 o                         
   4  16   4        882.38        910.13        34.28 o                         
   5  16   4        532.81        472.37        20.45 o                         
   6  16   4         15.57          1.61        13.01 o                         
   7  16   4        730.81        787.68        29.55 o                         
  -8 -13   5        270.68        197.49        22.88 o                         
  -7 -13   5        207.49        190.09        17.70 o                         
  -6 -13   5          1.78         46.71        13.17 o                         
  -5 -13   5        181.61        166.92        15.36 o                         
  -4 -13   5        477.06        520.83        25.48 o                         
  -3 -13   5         29.70         22.75        13.62 o                         
  -2 -13   5       1064.20       1074.55        29.07 o                         
  -1 -13   5        879.95        805.45        25.65 o                         
   0 -13   5         31.28        -12.89        12.89 o                         
 -10 -12   5         42.33         41.08        16.47 o                         
  -9 -12   5        134.11        119.49        16.59 o                         
  -8 -12   5         40.61         35.01        11.89 o                         
  -7 -12   5         71.56         82.20        13.77 o                         
  -6 -12   5        332.16        305.96        14.58 o                         
  -5 -12   5         63.18         76.50        10.02 o                         
  -4 -12   5        143.81        130.52        10.53 o                         
  -3 -12   5        786.37        819.35        22.12 o                         
  -2 -12   5       1843.41       1935.39        28.65 o                         
  -1 -12   5         44.77         48.11         8.54 o                         
   0 -12   5        663.06        636.81        17.38 o                         
   1 -12   5        568.79        525.66        18.64 o                         
   2 -12   5        277.77        240.57        17.99 o                         
   3 -12   5        215.92        183.09        13.92 o                         
 -11 -11   5          9.39         12.71        14.66 o                         
 -10 -11   5          7.72          5.06        12.70 o                         
  -9 -11   5        245.20        245.81        13.24 o                         
  -8 -11   5          1.39         21.12         8.86 o                         
  -7 -11   5        149.61        137.88        10.09 o                         
  -6 -11   5         62.73         62.95         8.86 o                         
  -5 -11   5        145.17        137.37         9.82 o                         
  -4 -11   5        938.93        907.98        21.08 o                         
  -3 -11   5       1096.40       1073.01        20.19 o                         
  -2 -11   5         66.09         53.90         7.64 o                         
  -1 -11   5        596.05        629.19        15.79 o                         
   0 -11   5        489.68        465.68        13.24 o                         
   1 -11   5       1197.29       1143.75        15.16 o                         
   2 -11   5        426.15        407.40        15.72 o                         
   3 -11   5       1059.86       1056.94        20.44 o                         
   4 -11   5        128.31        129.15        10.44 o                         
   5 -11   5        437.44        434.16        18.14 o                         
 -12 -10   5        130.56        142.99        13.73 o                         
 -11 -10   5        515.26        525.22        20.06 o                         
 -10 -10   5        145.00        117.26        10.34 o                         
  -9 -10   5         45.31         46.27         8.68 o                         
  -8 -10   5        621.94        655.90        17.63 o                         
  -7 -10   5         31.19         22.32         6.94 o                         
  -6 -10   5        312.87        300.40        15.26 o                         
  -5 -10   5       2008.48       2067.83        27.94 o                         
  -4 -10   5       2279.34       2338.62        29.26 o                         
  -3 -10   5         57.24         54.07         7.41 o                         
  -2 -10   5       1006.27        986.76        17.42 o                         
  -1 -10   5       3394.68       3274.75        31.03 o                         
   0 -10   5        313.06        295.60        10.82 o                         
   1 -10   5       1298.87       1273.26        17.88 o                         
   2 -10   5       1154.72       1143.85        19.72 o                         
   3 -10   5         48.79         47.31         7.20 o                         
   4 -10   5        261.60        304.87        13.69 o                         
   5 -10   5        627.90        648.08        17.02 o                         
   6 -10   5        108.37        123.20        10.20 o                         
   7 -10   5        899.71       1009.02        28.87 o                         
 -13  -9   5         57.59         33.49        13.28 o                         
 -12  -9   5         82.45         93.53        11.37 o                         
 -11  -9   5         28.82         29.42         8.54 o                         
 -10  -9   5         88.68         67.20         8.45 o                         
  -9  -9   5        628.44        663.88        14.25 o                         
  -8  -9   5          7.68          1.10         6.20 o                         
  -7  -9   5       3364.67       3415.35        37.09 o                         
  -6  -9   5       2100.67       2111.45        26.23 o                         
  -5  -9   5        374.83        355.58        12.49 o                         
  -4  -9   5         79.97         97.28         8.75 o                         
  -3  -9   5       3102.04       3198.96        44.48 o                         
  -2  -9   5       2543.89       2616.48        28.48 o                         
  -1  -9   5        324.08        324.73        13.30 o                         
   0  -9   5       2174.83       2246.34        24.69 o                         
   1  -9   5        457.93        463.33        11.00 o                         
   2  -9   5       1198.18       1170.52        23.51 o                         
   3  -9   5       1294.39       1244.60        19.66 o                         
   4  -9   5         42.85         31.25         6.45 o                         
   5  -9   5        150.40        116.92         7.12 o                         
   6  -9   5        793.75        799.68        14.69 o                         
   7  -9   5        243.73        239.27        10.28 o                         
   8  -9   5         37.65         30.22        12.14 o                         
 -14  -8   5         13.22         18.57        13.83 o                         
 -13  -8   5        312.68        294.03        16.30 o                         
 -12  -8   5          2.99         16.11         8.19 o                         
 -11  -8   5        408.30        446.16        16.66 o                         
 -10  -8   5        488.41        511.84        14.89 o                         
  -9  -8   5         34.27         41.64         8.14 o                         
  -8  -8   5       2629.37       2610.97        27.37 o                         
  -7  -8   5       4457.09       4457.04        59.30 o                         
  -6  -8   5         19.69         21.21         5.38 o                         
  -5  -8   5       1345.20       1321.96        19.00 o                         
  -4  -8   5       3231.23       3360.88        28.77 o                         
  -3  -8   5        135.01        126.47         6.69 o                         
  -2  -8   5        634.38        644.73        13.78 o                         
  -1  -8   5       1564.86       1536.25        18.23 o                         
   0  -8   5          6.23          9.00         4.11 o                         
   1  -8   5        633.93        561.43        10.51 o                         
   2  -8   5        782.81        813.86        14.99 o                         
   3  -8   5        194.80        148.39         7.18 o                         
   4  -8   5       1367.62       1453.81        17.76 o                         
   5  -8   5        122.48        144.22         8.34 o                         
   6  -8   5        144.31        136.96         6.74 o                         
   7  -8   5        300.69        311.03        10.90 o                         
   8  -8   5        678.16        673.54        25.52 o                         
   9  -8   5        157.73        154.20        12.88 o                         
 -14  -7   5        117.32         98.36        13.54 o                         
 -13  -7   5        138.69        140.22        12.11 o                         
 -12  -7   5        727.22        771.98        20.61 o                         
 -11  -7   5        341.16        372.29        13.42 o                         
 -10  -7   5        390.74        425.90        13.87 o                         
  -9  -7   5       6944.11       6864.31        52.88 o                         
  -8  -7   5       3164.82       3224.33        28.29 o                         
  -7  -7   5        770.70        788.62        12.53 o                         
  -6  -7   5       3672.66       3872.73        29.90 o                         
  -5  -7   5       1013.06       1012.71        14.28 o                         
  -4  -7   5          1.54          2.67         3.89 o                         
  -3  -7   5        242.55        274.60         9.01 o                         
  -2  -7   5        513.11        578.30        11.13 o                         
  -1  -7   5        538.58        493.55        10.34 o                         
   0  -7   5       1382.09       1373.24        16.74 o                         
   1  -7   5          7.44          7.96         3.45 o                         
   2  -7   5        257.59        230.71         7.19 o                         
   3  -7   5       1628.24       1708.94        19.38 o                         
   4  -7   5        221.53        200.51         8.35 o                         
   5  -7   5        192.97        175.61         6.99 o                         
   6  -7   5        412.03        389.64         8.35 o                         
   7  -7   5        210.67        211.56         7.98 o                         
   8  -7   5        100.50        102.60         9.54 o                         
   9  -7   5          2.36         -1.98         8.22 o                         
  10  -7   5        136.48        111.39        10.97 o                         
 -15  -6   5        135.18        129.20        14.38 o                         
 -14  -6   5        757.52        825.49        23.68 o                         
 -13  -6   5       1262.02       1293.32        22.77 o                         
 -12  -6   5         17.39         19.41         7.31 o                         
 -11  -6   5       2298.31       2240.99        24.64 o                         
 -10  -6   5       4607.89       4457.77        48.58 o                         
  -9  -6   5         44.99         43.49         7.62 o                         
  -8  -6   5        586.10        626.78        13.44 o                         
  -7  -6   5       2975.45       3189.56        25.13 o                         
  -6  -6   5         16.09         20.16         4.51 o                         
  -5  -6   5        205.39        226.82         7.21 o                         
  -4  -6   5        302.53        333.25         8.25 o                         
  -3  -6   5          5.24         -1.70         2.95 o                         
  -2  -6   5        163.05        182.03         6.41 o                         
  -1  -6   5        241.33        219.45         6.87 o                         
   0  -6   5        477.51        475.47        10.63 o                         
   1  -6   5        201.01        183.13         5.87 o                         
   2  -6   5        852.19        874.00         9.75 o                         
   3  -6   5       2250.01       2375.31        21.01 o                         
   4  -6   5        584.03        508.80         9.92 o                         
   5  -6   5         39.02         62.91         4.13 o                         
   6  -6   5       2427.77       2389.73        18.94 o                         
   7  -6   5        373.27        358.26         8.17 o                         
   8  -6   5         93.65         89.70        10.31 o                         
   9  -6   5       1465.69       1407.42        21.36 o                         
  10  -6   5        959.51        983.78        18.64 o                         
  11  -6   5        219.93        241.71        15.48 o                         
 -15  -5   5        615.63        620.24        33.01 o                         
 -14  -5   5        460.79        447.68        14.93 o                         
 -13  -5   5        239.86        220.04        10.54 o                         
 -12  -5   5       2697.80       2643.41        28.76 o                         
 -11  -5   5       1083.20       1136.30        18.52 o                         
 -10  -5   5         18.40         11.70         4.85 o                         
  -9  -5   5        112.35        117.74         6.44 o                         
  -8  -5   5       1680.78       1813.17        19.28 o                         
  -7  -5   5        973.17        907.64        17.22 o                         
  -6  -5   5        557.64        559.67         8.91 o                         
  -5  -5   5        134.11        177.01         6.39 o                         
  -4  -5   5         21.50         14.95         2.93 o                         
  -3  -5   5        258.97        293.28         7.44 o                         
  -2  -5   5        150.88         79.76         4.70 o                         
  -1  -5   5         69.59         87.54         4.52 o                         
   0  -5   5        577.83        497.56         7.70 o                         
   1  -5   5       4633.63       4854.76        29.13 o                         
   2  -5   5       2206.22       2017.21        15.55 o                         
   3  -5   5        157.01        119.31         5.06 o                         
   4  -5   5       4640.42       4562.98        33.98 o                         
   5  -5   5       3364.86       3272.56        24.83 o                         
   6  -5   5        213.05        224.13         6.96 o                         
   7  -5   5        785.74        821.40        15.16 o                         
   8  -5   5       1327.76       1307.48        18.56 o                         
   9  -5   5        169.40        140.39         8.58 o                         
  10  -5   5        220.05        203.71         9.62 o                         
  11  -5   5       1278.91       1256.02        31.62 o                         
  12  -5   5          4.80         26.08        14.14 o                         
 -15  -4   5         16.18         25.36        11.83 o                         
 -14  -4   5        357.85        357.77        12.59 o                         
 -13  -4   5       1340.95       1356.71        19.76 o                         
 -12  -4   5        457.75        439.92        14.02 o                         
 -11  -4   5          0.15         -5.47         5.47 o                         
 -10  -4   5        358.73        415.01        12.38 o                         
  -9  -4   5        472.00        484.69         9.97 o                         
  -8  -4   5          7.59          5.70         3.40 o                         
  -7  -4   5        145.28        138.59         6.52 o                         
  -6  -4   5        699.96        693.70        10.70 o                         
  -5  -4   5          4.91         13.22         2.57 o                         
  -4  -4   5        102.33         94.38         4.15 o                         
  -3  -4   5       2252.05       2376.26        19.03 o                         
  -2  -4   5       2141.50       2258.85        17.12 o                         
  -1  -4   5        342.00        320.46         6.12 o                         
   0  -4   5      14388.29      14418.29        76.17 o                         
   1  -4   5        809.15        821.18         8.57 o                         
   2  -4   5       1190.40       1047.54         9.19 o                         
   3  -4   5       3312.66       3277.28        24.59 o                         
   4  -4   5       3278.95       3335.66        25.82 o                         
   5  -4   5         31.04         56.30         3.17 o                         
   6  -4   5       1605.74       1511.70        15.11 o                         
   7  -4   5       2204.91       2161.73        24.24 o                         
   8  -4   5          0.13         -2.43         3.98 o                         
   9  -4   5        904.08       1004.24        14.97 o                         
  10  -4   5        905.98        887.60        17.07 o                         
  11  -4   5        190.16        201.20        17.82 o                         
  12  -4   5        999.90       1070.72        31.61 o                         
  13  -4   5        449.28        404.71        30.58 o                         
 -15  -3   5        188.41        147.80        11.83 o                         
 -14  -3   5       1022.28        964.77        26.52 o                         
 -13  -3   5        232.68        261.19         9.67 o                         
 -12  -3   5        171.62        149.34         7.41 o                         
 -11  -3   5        139.08        162.77         8.17 o                         
 -10  -3   5        386.48        363.77        10.66 o                         
  -9  -3   5        372.41        391.58        10.20 o                         
  -8  -3   5        357.34        353.23         7.93 o                         
  -7  -3   5        778.12        833.55        10.78 o                         
  -6  -3   5        325.37        329.08         7.47 o                         
  -5  -3   5       1138.52       1089.04        12.24 o                         
  -4  -3   5       2708.52       2898.68        22.18 o                         
  -3  -3   5        243.98        234.81         6.47 o                         
  -2  -3   5       7183.77       7605.84        42.76 o                         
  -1  -3   5       4502.82       4099.12        25.58 o                         
   0  -3   5        648.78        560.73         7.21 o                         
   1  -3   5       1816.65       1855.95        13.38 o                         
   2  -3   5      12681.34      12498.50        62.90 o                         
   3  -3   5       3176.76       2996.02        20.21 o                         
   4  -3   5         72.66         73.94         3.45 o                         
   5  -3   5       1994.41       1883.82        14.53 o                         
   6  -3   5       1803.81       1967.65        16.63 o                         
   7  -3   5        132.45        140.23         6.72 o                         
   8  -3   5       2333.29       2298.34        22.47 o                         
   9  -3   5         29.03         25.70         3.96 o                         
  10  -3   5       1033.79       1046.77        15.84 o                         
  11  -3   5        971.92        965.53        23.96 o                         
  12  -3   5        269.00        262.11        16.77 o                         
  13  -3   5        158.71        148.53        24.21 o                         
 -15  -2   5        319.41        332.69        15.98 o                         
 -14  -2   5        193.46        178.67        10.06 o                         
 -13  -2   5         36.17         32.84         6.92 o                         
 -12  -2   5        233.73        283.49         9.63 o                         
 -11  -2   5        220.98        241.15         8.53 o                         
 -10  -2   5        133.80        101.97         6.13 o                         
  -9  -2   5        523.97        544.28        10.58 o                         
  -8  -2   5       1226.41       1292.45        14.88 o                         
  -7  -2   5         44.65         50.93         3.25 o                         
  -6  -2   5       4654.75       4663.56        29.10 o                         
  -5  -2   5       3904.08       3967.80        25.33 o                         
  -4  -2   5          1.66          4.27         2.53 o                         
  -3  -2   5      13002.53      12460.78        73.53 o                         
  -2  -2   5       4734.63       4330.25        28.06 o                         
  -1  -2   5          0.65          3.43         1.82 o                         
   0  -2   5       3851.48       3420.57        22.44 o                         
   1  -2   5       5838.73       5557.52        31.59 o                         
   2  -2   5        111.05        136.33         3.61 o                         
   3  -2   5         68.33         44.51         3.29 o                         
   4  -2   5       2653.80       2626.67        18.71 o                         
   5  -2   5       1102.19       1172.33        10.43 o                         
   6  -2   5       5063.75       5094.90        33.91 o                         
   7  -2   5       2338.15       2408.56        23.31 o                         
   8  -2   5       1886.64       1832.54        21.76 o                         
   9  -2   5        689.91        713.11        14.04 o                         
  10  -2   5        563.22        596.43        11.91 o                         
  11  -2   5        113.63        112.24         6.71 o                         
  12  -2   5          4.46          3.34         5.90 o                         
  13  -2   5        377.54        389.91        14.16 o                         
  14  -2   5         34.69         29.13        20.76 o                         
 -15  -1   5        234.60        208.10        11.72 o                         
 -14  -1   5        194.30        176.82         9.93 o                         
 -13  -1   5        756.36        743.50        16.07 o                         
 -12  -1   5        784.99        793.76        16.50 o                         
 -11  -1   5        533.39        475.26         9.74 o                         
 -10  -1   5       2090.64       2247.85        19.98 o                         
  -9  -1   5        750.44        720.94        11.22 o                         
  -8  -1   5        223.08        194.46         6.79 o                         
  -7  -1   5       5512.08       5778.98        36.49 o                         
  -6  -1   5         37.95         38.71         2.74 o                         
  -5  -1   5       3160.65       3318.24        22.73 o                         
  -4  -1   5       5947.88       5902.37        35.40 o                         
  -3  -1   5        964.91        878.87         8.86 o                         
  -2  -1   5       2391.65       2458.00        17.79 o                         
  -1  -1   5      10263.70       9937.29        55.79 o                         
   0  -1   5       8927.80       8884.11        50.15 o                         
   1  -1   5        915.70        920.78         8.02 o                         
   2  -1   5       7195.58       7298.49        41.14 o                         
   3  -1   5        901.22        855.26         8.85 o                         
   4  -1   5       1198.88       1275.16        11.04 o                         
   5  -1   5        892.49        881.21         8.07 o                         
   6  -1   5       1071.81       1120.22        12.66 o                         
   7  -1   5       1147.24       1189.09        11.45 o                         
   8  -1   5        872.95        842.76        12.96 o                         
   9  -1   5        363.55        350.67         9.92 o                         
  10  -1   5         30.59          9.89         5.89 o                         
  11  -1   5          7.97          2.48         5.03 o                         
  12  -1   5        163.65        167.53         9.02 o                         
  13  -1   5        698.18        727.74        17.24 o                         
  14  -1   5          0.18          7.97         8.37 o                         
 -15   0   5        167.28        158.74        11.49 o                         
 -14   0   5       1389.87       1465.58        38.21 o                         
 -13   0   5        158.09        141.35         8.94 o                         
 -12   0   5       2604.81       2639.01        28.20 o                         
 -11   0   5        130.81        143.29         8.06 o                         
 -10   0   5         92.37         73.39         4.07 o                         
  -9   0   5       1777.12       1816.40        15.53 o                         
  -8   0   5       1976.05       1937.21        16.30 o                         
  -7   0   5         11.61          3.08         2.39 o                         
  -6   0   5       7700.70       7546.42        39.70 o                         
  -5   0   5       6425.95       6077.97        35.61 o                         
  -4   0   5        764.92        800.61         9.07 o                         
  -3   0   5       5770.58       5721.04        33.63 o                         
  -2   0   5       5453.15       5327.24        31.12 o                         
  -1   0   5         74.44        120.40         3.48 o                         
   0   0   5        568.35        508.33         6.44 o                         
   1   0   5       1232.58       1170.03         9.63 o                         
   2   0   5        119.90        129.30         3.29 o                         
   3   0   5       2891.34       3039.55        24.88 o                         
   4   0   5        797.09        808.97         8.29 o                         
   5   0   5          1.28          7.16         2.28 o                         
   6   0   5         19.96         32.12         2.29 o                         
   7   0   5        927.38        799.99         8.24 o                         
   8   0   5       2768.59       2910.35        22.28 o                         
   9   0   5        572.16        545.92         8.35 o                         
  10   0   5          9.09         17.16         5.50 o                         
  11   0   5       1334.69       1373.97        20.33 o                         
  12   0   5        291.36        268.86        11.54 o                         
  13   0   5        329.56        342.96        13.83 o                         
  14   0   5        135.70        118.41         9.86 o                         
  15   0   5          8.39         14.18        10.70 o                         
 -15   1   5        240.10        232.81        13.56 o                         
 -14   1   5        625.17        590.14        15.74 o                         
 -13   1   5       1545.55       1589.81        24.66 o                         
 -12   1   5        308.00        290.99        11.91 o                         
 -11   1   5        363.10        357.37        10.39 o                         
 -10   1   5        488.55        430.54         9.95 o                         
  -9   1   5       1304.95       1270.49        18.58 o                         
  -8   1   5        266.39        225.02         5.88 o                         
  -7   1   5       6197.43       6174.03        33.32 o                         
  -6   1   5       1304.53       1265.80        10.16 o                         
  -5   1   5        758.20        801.53         7.78 o                         
  -4   1   5       7968.96       7850.81        43.63 o                         
  -3   1   5       6159.10       6102.42        33.82 o                         
  -2   1   5       1153.50       1307.77        11.01 o                         
  -1   1   5       3360.27       3379.72        21.78 o                         
   0   1   5       1670.79       1540.55        12.03 o                         
   1   1   5         21.84          8.94         1.73 o                         
   2   1   5        109.00         95.19         3.14 o                         
   3   1   5         31.52         47.28         2.36 o                         
   4   1   5       3788.93       4085.97        28.34 o                         
   5   1   5        110.71        114.82         4.40 o                         
   6   1   5       6221.82       6022.18        37.23 o                         
   7   1   5       1274.00       1208.70        11.35 o                         
   8   1   5         35.64         36.57         2.85 o                         
   9   1   5       1853.92       1810.13        14.80 o                         
  10   1   5       1660.75       1666.29        14.02 o                         
  11   1   5         45.08         41.12         5.22 o                         
  12   1   5        808.93        745.78        11.04 o                         
  13   1   5        766.97        789.57        16.78 o                         
  14   1   5         16.36          2.98         8.68 o                         
  15   1   5        587.51        568.75        19.89 o                         
 -15   2   5        325.63        277.27        13.55 o                         
 -14   2   5        221.91        225.91        20.82 o                         
 -13   2   5         10.83         15.36         6.17 o                         
 -12   2   5        276.42        235.87        10.12 o                         
 -11   2   5       1822.59       1885.06        20.57 o                         
 -10   2   5        205.66        211.05         7.53 o                         
  -9   2   5       3260.25       3326.78        26.01 o                         
  -8   2   5       4312.88       4339.21        31.19 o                         
  -7   2   5       3214.45       3316.33        19.92 o                         
  -6   2   5       1493.76       1544.43        11.31 o                         
  -5   2   5       6786.98       6891.74        34.00 o                         
  -4   2   5         57.28        110.57         5.40 o                         
  -3   2   5         35.25         37.49         2.39 o                         
  -2   2   5       1339.12       1727.03        12.26 o                         
  -1   2   5        824.99        897.72         9.16 o                         
   0   2   5       1348.54       1339.01        10.87 o                         
   1   2   5         79.57         87.23         2.98 o                         
   2   2   5       5213.77       4924.29        27.36 o                         
   3   2   5       1049.20       1021.29         9.68 o                         
   4   2   5       6982.31       7330.36        40.41 o                         
   5   2   5       1983.13       1664.68        11.22 o                         
   6   2   5       5166.17       5374.58        30.24 o                         
   7   2   5         28.92         16.45         2.67 o                         
   8   2   5       1476.31       1496.82        21.06 o                         
   9   2   5       1136.13       1247.74        13.54 o                         
  10   2   5        364.80        355.20         8.23 o                         
  11   2   5       1395.96       1394.29        15.45 o                         
  12   2   5        190.13        193.95         8.66 o                         
  13   2   5         85.66        103.35         8.84 o                         
  14   2   5       2334.84       2407.53        23.91 o                         
  15   2   5        597.39        615.63        21.91 o                         
 -14   3   5        135.01        119.21        10.58 o                         
 -13   3   5        345.51        356.65        12.06 o                         
 -12   3   5       1098.57       1052.82        15.90 o                         
 -11   3   5          0.48          0.65         4.40 o                         
 -10   3   5        548.21        502.45        10.93 o                         
  -9   3   5        607.21        602.59        10.66 o                         
  -8   3   5        221.70        215.56         6.74 o                         
  -7   3   5        689.59        673.33         8.53 o                         
  -6   3   5        816.18        804.14         7.41 o                         
  -5   3   5        256.51        246.44         4.39 o                         
  -4   3   5       2125.33       2291.46        14.08 o                         
  -3   3   5         51.24         32.03         2.19 o                         
  -2   3   5       2911.45       2730.45        16.36 o                         
  -1   3   5       2098.00       2351.00        16.12 o                         
   0   3   5       1559.12       1426.58        11.74 o                         
   1   3   5        618.74        594.95         6.62 o                         
   2   3   5        736.79        671.96         7.00 o                         
   3   3   5       6085.89       6079.19        33.27 o                         
   4   3   5       8069.96       7934.60        41.95 o                         
   5   3   5         80.32         59.88         3.82 o                         
   6   3   5       3716.33       3838.01        24.48 o                         
   7   3   5       5259.80       5430.75        31.20 o                         
   8   3   5       1036.71        907.76        12.00 o                         
   9   3   5        341.83        343.18         9.48 o                         
  10   3   5       5209.02       5302.64        39.92 o                         
  11   3   5        365.13        333.79         9.84 o                         
  12   3   5       1279.75       1261.79        15.40 o                         
  13   3   5       2278.61       2276.83        21.77 o                         
  14   3   5        211.32        205.74         8.80 o                         
  15   3   5        397.30        373.60        14.63 o                         
  16   3   5        271.43        256.14        15.23 o                         
 -14   4   5        278.04        239.52        16.50 o                         
 -13   4   5        303.93        350.39        14.75 o                         
 -12   4   5         68.26         65.79         6.28 o                         
 -11   4   5        802.54        841.55        14.24 o                         
 -10   4   5       1392.76       1435.94        14.93 o                         
  -9   4   5        685.52        722.47        11.87 o                         
  -8   4   5          2.56          7.71         2.95 o                         
  -7   4   5       2197.82       2283.68        17.34 o                         
  -6   4   5       3808.00       3637.15        23.34 o                         
  -5   4   5        562.85        640.41         6.61 o                         
  -4   4   5        691.55        587.24         6.49 o                         
  -3   4   5        936.18        988.73         8.59 o                         
  -2   4   5        297.79        339.68         5.67 o                         
  -1   4   5        667.93        513.69         6.63 o                         
   0   4   5      13147.14      13179.54        79.40 o                         
   1   4   5       2729.99       2905.19        18.37 o                         
   2   4   5      13239.97      12960.46        65.97 o                         
   3   4   5      12276.53      12968.98        66.09 o                         
   4   4   5         75.98         39.34         2.88 o                         
   5   4   5       3932.24       3911.29        25.19 o                         
   6   4   5       2813.70       2646.04        20.47 o                         
   7   4   5         83.21         60.74         3.65 o                         
   8   4   5       3440.49       3229.86        22.87 o                         
   9   4   5        224.01        261.85         8.97 o                         
  10   4   5         66.06         79.07         5.32 o                         
  11   4   5       2165.41       2196.94        22.04 o                         
  12   4   5       1343.45       1398.00        19.84 o                         
  13   4   5         41.22         39.81         6.46 o                         
  14   4   5         74.33         78.42         6.47 o                         
  15   4   5        252.52        268.15        11.41 o                         
  16   4   5         30.99         29.88        10.79 o                         
 -13   5   5         70.17         70.89        11.84 o                         
 -12   5   5        382.56        381.54        13.89 o                         
 -11   5   5        196.69        192.15         9.17 o                         
 -10   5   5        283.48        270.58         8.03 o                         
  -9   5   5        593.43        550.08        10.37 o                         
  -8   5   5        970.99        970.27        12.26 o                         
  -7   5   5        477.12        532.03         8.33 o                         
  -6   5   5        629.66        625.12        11.02 o                         
  -5   5   5       3689.17       3802.23        21.41 o                         
  -4   5   5         12.18         18.97         2.22 o                         
  -3   5   5       4514.81       4550.73        26.03 o                         
  -2   5   5       3334.05       3379.94        19.63 o                         
  -1   5   5        146.54        137.88         5.87 o                         
   0   5   5       1756.48       1628.10        13.17 o                         
   1   5   5      25851.03      26242.70       123.20 o                         
   2   5   5       6837.76       7171.57        39.71 o                         
   3   5   5       5153.62       5423.53        32.09 o                         
   4   5   5      10700.52      10433.89        58.05 o                         
   5   5   5        332.89        303.57         6.51 o                         
   6   5   5         63.70         47.05         3.62 o                         
   7   5   5       1286.80       1341.36        15.10 o                         
   8   5   5       1754.01       1894.55        19.51 o                         
   9   5   5          9.45          7.22         3.38 o                         
  10   5   5        318.81        336.68         8.23 o                         
  11   5   5       1107.71       1074.26        15.65 o                         
  12   5   5         68.84         55.99         6.32 o                         
  13   5   5        561.76        550.11        14.31 o                         
  14   5   5        106.20         95.96         7.65 o                         
  15   5   5          2.66          0.36         8.45 o                         
  16   5   5         43.16         31.70        10.52 o                         
 -13   6   5        649.43        742.54        26.27 o                         
 -12   6   5        326.15        319.28        12.02 o                         
 -11   6   5         60.50         50.06         7.72 o                         
 -10   6   5        236.80        261.56         7.99 o                         
  -9   6   5       1275.04       1339.70        14.93 o                         
  -8   6   5        214.76        191.13         6.73 o                         
  -7   6   5        372.08        391.90         8.43 o                         
  -6   6   5        471.95        420.92         8.26 o                         
  -5   6   5         50.21         52.72         3.76 o                         
  -4   6   5       3016.14       3119.03        20.11 o                         
  -3   6   5       3129.38       3055.66        20.45 o                         
  -2   6   5       1348.93       1443.54        11.80 o                         
  -1   6   5       7009.19       7059.58        38.28 o                         
   0   6   5       5200.51       5130.20        31.34 o                         
   1   6   5        310.41        259.88         6.23 o                         
   2   6   5       2234.37       2286.99        19.31 o                         
   3   6   5         13.72         40.85         3.40 o                         
   4   6   5        334.33        372.94         7.65 o                         
   5   6   5        239.69        212.43         6.30 o                         
   6   6   5       2064.44       2158.23        18.22 o                         
   7   6   5         26.40         30.53         3.44 o                         
   8   6   5       1427.37       1345.13        15.47 o                         
   9   6   5        374.23        385.07         9.98 o                         
  10   6   5       2204.03       2249.73        20.33 o                         
  11   6   5        190.04        180.78         6.95 o                         
  12   6   5        371.45        391.27        13.15 o                         
  13   6   5         92.65         98.06         7.39 o                         
  14   6   5          1.90          8.71         6.78 o                         
  15   6   5        231.65        212.94        10.23 o                         
  16   6   5        637.51        646.34        23.72 o                         
 -12   7   5        224.45        243.81        14.66 o                         
 -11   7   5        377.87        380.72        12.29 o                         
 -10   7   5        116.88         96.23         4.84 o                         
  -9   7   5        118.15        125.31         8.11 o                         
  -8   7   5        841.73        802.49        12.32 o                         
  -7   7   5        843.37        824.68        13.38 o                         
  -6   7   5       1503.16       1459.17        15.75 o                         
  -5   7   5       3868.77       4128.38        29.14 o                         
  -4   7   5        985.92        960.02         9.85 o                         
  -3   7   5        910.83        940.69        11.14 o                         
  -2   7   5       6367.86       6505.04        35.55 o                         
  -1   7   5        360.98        331.61         6.95 o                         
   0   7   5       1783.36       2075.92        16.55 o                         
   1   7   5        472.30        495.52         8.37 o                         
   2   7   5       2950.29       2915.83        24.01 o                         
   3   7   5        109.92         94.13         5.16 o                         
   4   7   5         97.54         96.50         4.69 o                         
   5   7   5        462.31        516.81         9.32 o                         
   6   7   5          2.21         -0.46         3.07 o                         
   7   7   5         83.28         97.62         5.03 o                         
   8   7   5       1442.33       1477.63        14.53 o                         
   9   7   5        382.34        353.85        10.08 o                         
  10   7   5        248.61        256.82         9.29 o                         
  11   7   5         37.62         34.81         5.35 o                         
  12   7   5          4.81          6.84         5.05 o                         
  13   7   5         65.70         51.75         5.52 o                         
  14   7   5        814.58        907.67        18.63 o                         
  15   7   5       1148.11       1099.25        21.62 o                         
  16   7   5         19.32         18.06        12.12 o                         
 -12   8   5       2004.12       2020.43        42.88 o                         
 -11   8   5          1.65         -4.25         6.74 o                         
 -10   8   5        281.74        224.18        11.43 o                         
  -9   8   5        517.69        573.15        15.16 o                         
  -8   8   5          0.40         -1.42         4.53 o                         
  -7   8   5        868.11        944.25        16.76 o                         
  -6   8   5       1401.37       1444.70        17.38 o                         
  -5   8   5         27.28         19.88         4.48 o                         
  -4   8   5       1140.95       1106.81        10.83 o                         
  -3   8   5       3958.74       4168.61        25.93 o                         
  -2   8   5        669.57        680.72         8.95 o                         
  -1   8   5        581.58        715.07         9.54 o                         
   0   8   5          3.38         13.49         3.24 o                         
   1   8   5        599.60        535.76         9.23 o                         
   2   8   5         46.48         34.15         3.80 o                         
   3   8   5        559.73        542.55         9.20 o                         
   4   8   5       1185.31       1290.96        14.93 o                         
   5   8   5         17.81         23.90         3.81 o                         
   6   8   5       1585.48       1472.23        16.29 o                         
   7   8   5       1760.22       1878.09        18.79 o                         
   8   8   5        411.51        431.88        10.24 o                         
   9   8   5        188.93        187.45         6.92 o                         
  10   8   5        242.13        278.92         7.77 o                         
  11   8   5       1753.93       1759.50        22.12 o                         
  12   8   5          6.40          5.83         5.76 o                         
  13   8   5       2611.14       2650.68        26.51 o                         
  14   8   5        691.26        758.43        14.48 o                         
  15   8   5        259.99        265.14        12.33 o                         
 -11   9   5       1120.40       1140.34        40.51 o                         
 -10   9   5         47.00         25.88         8.43 o                         
  -9   9   5        208.38        217.88        10.83 o                         
  -8   9   5       1479.66       1443.95        18.42 o                         
  -7   9   5        158.30        162.85         7.99 o                         
  -6   9   5        242.74        246.57         9.50 o                         
  -5   9   5        454.13        473.96        13.53 o                         
  -4   9   5       2483.85       2450.93        21.94 o                         
  -3   9   5       1973.12       1953.27        17.49 o                         
  -2   9   5        437.94        435.38         8.31 o                         
  -1   9   5       1007.96       1085.11        12.79 o                         
   0   9   5        334.96        309.36         8.24 o                         
   1   9   5         63.02         62.62         4.46 o                         
   2   9   5       1510.45       1462.28        16.43 o                         
   3   9   5        264.61        253.33         7.85 o                         
   4   9   5         34.32         29.70         3.90 o                         
   5   9   5       2033.61       2048.22        18.69 o                         
   6   9   5       1900.86       2092.84        21.87 o                         
   7   9   5          2.22         10.08         4.30 o                         
   8   9   5       2519.93       2574.73        23.98 o                         
   9   9   5       2094.23       2171.49        23.51 o                         
  10   9   5         28.06         29.33         5.48 o                         
  11   9   5       2278.23       2354.20        21.07 o                         
  12   9   5       2831.56       2901.90        33.34 o                         
  13   9   5        220.79        196.02         9.74 o                         
  14   9   5         88.57         68.64         8.59 o                         
  15   9   5       1484.90       1572.02        27.51 o                         
 -10  10   5        352.28        333.59        17.33 o                         
  -9  10   5         46.10         52.81         5.91 o                         
  -8  10   5        142.34        139.61         7.58 o                         
  -7  10   5        111.19         97.68         7.51 o                         
  -6  10   5        835.36        906.65        17.51 o                         
  -5  10   5       3583.64       3678.69        34.99 o                         
  -4  10   5         97.89         70.83         6.17 o                         
  -3  10   5        596.35        659.26         9.95 o                         
  -2  10   5        906.50        843.37        11.42 o                         
  -1  10   5         63.99         58.38         4.72 o                         
   0  10   5        280.90        260.15        10.02 o                         
   1  10   5        903.49        990.06        14.27 o                         
   2  10   5       1435.93       1371.21        16.29 o                         
   3  10   5       1168.75       1107.56        14.68 o                         
   4  10   5       3907.79       3988.01        31.65 o                         
   5  10   5       2469.23       2552.68        24.91 o                         
   6  10   5        462.61        501.11        10.90 o                         
   7  10   5       3207.43       3444.00        32.84 o                         
   8  10   5       1173.01       1175.62        18.94 o                         
   9  10   5         54.04         65.20         7.51 o                         
  10  10   5       2797.43       2884.78        27.10 o                         
  11  10   5        437.32        503.95        12.78 o                         
  12  10   5         69.51         56.31         6.05 o                         
  13  10   5        392.54        358.23        12.93 o                         
  14  10   5        136.12        140.02        11.35 o                         
  15  10   5         98.62         62.61        12.21 o                         
  -9  11   5        375.06        386.92        18.44 o                         
  -8  11   5         13.29          1.01         9.51 o                         
  -7  11   5        995.60        935.54        18.93 o                         
  -6  11   5        741.88        769.89        19.54 o                         
  -5  11   5        240.19        215.16         9.84 o                         
  -4  11   5        223.48        197.58         9.34 o                         
  -3  11   5       1009.48       1017.80        13.66 o                         
  -2  11   5        118.78        113.44         8.23 o                         
  -1  11   5        578.25        610.19        11.01 o                         
   0  11   5        298.30        326.44         9.58 o                         
   1  11   5        148.19        180.14         8.21 o                         
   2  11   5        696.91        779.53        16.39 o                         
   3  11   5       2225.42       2292.18        22.28 o                         
   4  11   5        187.01        166.15         8.12 o                         
   5  11   5       1563.16       1469.25        18.61 o                         
   6  11   5       2570.09       2692.49        24.39 o                         
   7  11   5        161.08        174.62         7.95 o                         
   8  11   5       1053.79       1133.32        20.15 o                         
   9  11   5       2127.36       2194.93        27.39 o                         
  10  11   5        599.71        541.52        17.82 o                         
  11  11   5         69.57         54.14         7.85 o                         
  12  11   5        263.22        302.38        11.48 o                         
  13  11   5        121.50         87.16        12.00 o                         
  14  11   5         90.13         49.36        12.49 o                         
  -8  12   5       1107.22       1157.35        43.94 o                         
  -7  12   5        346.29        366.95        13.84 o                         
  -6  12   5         16.89         16.91         9.99 o                         
  -5  12   5        485.13        522.13        16.62 o                         
  -4  12   5       1183.84       1193.21        21.77 o                         
  -3  12   5          8.55          4.92         6.36 o                         
  -2  12   5        313.52        343.65        10.15 o                         
  -1  12   5       1302.91       1345.14        16.01 o                         
   0  12   5        257.66        200.60         8.49 o                         
   1  12   5       3199.75       3268.84        32.04 o                         
   2  12   5       2062.93       1990.87        25.14 o                         
   3  12   5         59.51         36.91         7.12 o                         
   4  12   5       1282.45       1436.94        19.71 o                         
   5  12   5       1020.35       1071.26        17.94 o                         
   6  12   5        125.96        106.74         7.71 o                         
   7  12   5        593.09        529.60        15.29 o                         
   8  12   5        678.10        746.90        16.83 o                         
   9  12   5        216.24        231.34        10.73 o                         
  10  12   5         61.75         65.95         8.42 o                         
  11  12   5        344.18        319.83        11.89 o                         
  12  12   5         52.53         63.81         9.34 o                         
  13  12   5        418.71        359.30        14.12 o                         
  14  12   5        371.96        312.40        16.76 o                         
  -6  13   5        248.81        252.14        18.18 o                         
  -5  13   5        888.57        861.56        20.88 o                         
  -4  13   5        447.06        493.68        20.43 o                         
  -3  13   5       1146.96       1117.86        20.48 o                         
  -2  13   5        148.94        152.94         7.32 o                         
  -1  13   5        936.69        853.14        14.94 o                         
   0  13   5       1466.88       1454.53        19.21 o                         
   1  13   5        443.20        521.09        17.19 o                         
   2  13   5        541.25        504.37        14.41 o                         
   3  13   5       1700.42       1746.75        23.90 o                         
   4  13   5        845.74        786.03        17.36 o                         
   5  13   5         28.94         20.15         6.78 o                         
   6  13   5       1268.32       1363.83        19.61 o                         
   7  13   5       1536.27       1598.90        20.97 o                         
   8  13   5        129.90         76.34         8.82 o                         
   9  13   5        160.38        165.71        10.27 o                         
  10  13   5        149.32        138.13        14.51 o                         
  11  13   5        159.68        128.40        11.74 o                         
  12  13   5        331.58        296.35        13.97 o                         
  13  13   5        518.97        526.88        22.52 o                         
  -4  14   5        240.80        231.40        13.20 o                         
  -3  14   5         25.45          6.04         9.57 o                         
  -2  14   5       1166.31       1283.26        17.88 o                         
  -1  14   5        489.29        518.97        16.86 o                         
   0  14   5          2.16         -4.44         6.72 o                         
   1  14   5        724.80        762.00        16.91 o                         
   2  14   5       1140.71       1165.33        27.01 o                         
   3  14   5        245.55        269.45        12.27 o                         
   4  14   5        389.02        389.67        14.52 o                         
   5  14   5        525.14        573.82        18.30 o                         
   6  14   5        345.00        335.28        12.14 o                         
   7  14   5          2.59         -3.94         7.82 o                         
   8  14   5         10.71         -6.98         8.11 o                         
   9  14   5         45.74         29.45        10.68 o                         
  10  14   5         80.11         78.87        12.11 o                         
  11  14   5       1189.35       1168.40        28.73 o                         
  12  14   5       1146.76       1072.74        43.49 o                         
  -2  15   5        259.86        218.98        15.89 o                         
  -1  15   5         23.99         13.44         8.41 o                         
   0  15   5         38.41         33.76         9.11 o                         
   1  15   5        703.95        686.98        20.50 o                         
   2  15   5        381.34        293.47        14.25 o                         
   3  15   5        269.27        244.41        12.04 o                         
   4  15   5        415.47        391.15        14.43 o                         
   5  15   5        359.58        285.88        13.12 o                         
   6  15   5         46.20         18.37        10.51 o                         
   7  15   5         21.57          1.26        10.20 o                         
   8  15   5        664.96        727.63        22.44 o                         
   9  15   5        225.04        173.51        17.25 o                         
  10  15   5       1129.57       1109.61        36.05 o                         
   1  16   5        161.32        170.72        14.62 o                         
   2  16   5        166.82        128.18        13.09 o                         
   3  16   5        847.10        823.38        25.60 o                         
   4  16   5       1001.78        954.67        26.92 o                         
   5  16   5         76.13         31.25        12.48 o                         
   6  16   5        330.76        256.42        17.12 o                         
   7  16   5         10.87         23.77        17.16 o                         
  -5 -13   6        373.64        336.95        19.77 o                         
  -4 -13   6        217.19        193.64        15.67 o                         
  -3 -13   6        481.26        495.65        20.39 o                         
  -2 -13   6         13.56          3.48        14.53 o                         
  -9 -12   6         32.71         51.29        20.03 o                         
  -8 -12   6        140.67         87.71        16.12 o                         
  -7 -12   6        445.65        419.80        18.39 o                         
  -6 -12   6         25.04         11.50        11.84 o                         
  -5 -12   6        306.44        296.98        15.70 o                         
  -4 -12   6        241.40        222.35        13.85 o                         
  -3 -12   6          1.84         -1.64        11.39 o                         
  -2 -12   6        250.13        230.46        12.70 o                         
  -1 -12   6       1277.45       1244.27        22.56 o                         
   0 -12   6         50.52         51.56         9.99 o                         
   1 -12   6         33.53          9.02        10.92 o                         
   2 -12   6        181.94        168.13        16.27 o                         
 -11 -11   6        630.67        601.27        27.46 o                         
 -10 -11   6        163.55        138.99        17.21 o                         
  -9 -11   6        251.80        245.94        16.67 o                         
  -8 -11   6        254.10        249.16        13.48 o                         
  -7 -11   6          0.73         10.19        10.02 o                         
  -6 -11   6         52.83         63.77         9.48 o                         
  -5 -11   6         39.60         64.22         8.95 o                         
  -4 -11   6         48.01         17.80         9.07 o                         
  -3 -11   6        379.04        387.17        14.13 o                         
  -2 -11   6        417.86        446.69        15.39 o                         
  -1 -11   6        325.97        351.74        14.89 o                         
   0 -11   6          1.70          1.43         6.65 o                         
   1 -11   6       1607.12       1632.59        25.97 o                         
   2 -11   6       1361.43       1368.88        23.25 o                         
   3 -11   6        131.92        111.95        10.30 o                         
   4 -11   6        513.23        489.29        20.06 o                         
 -12 -10   6        132.86        175.92        16.60 o                         
 -11 -10   6         74.80         83.38        13.19 o                         
 -10 -10   6        244.00        239.61        13.77 o                         
  -9 -10   6        125.22        110.37        10.34 o                         
  -8 -10   6         17.80          9.05         8.44 o                         
  -7 -10   6        103.71         82.92         8.79 o                         
  -6 -10   6        142.36        114.38         9.95 o                         
  -5 -10   6         15.67          8.63         7.06 o                         
  -4 -10   6        742.42        736.58        23.67 o                         
  -3 -10   6       1526.17       1522.49        21.94 o                         
  -2 -10   6        683.26        613.68        15.59 o                         
  -1 -10   6        197.84        215.01         9.66 o                         
   0 -10   6       2127.67       2209.69        23.42 o                         
   1 -10   6        717.73        718.94        14.64 o                         
   2 -10   6         50.73         37.63         7.79 o                         
   3 -10   6        430.91        419.88        15.35 o                         
   4 -10   6         93.10        100.25         9.57 o                         
   5 -10   6         83.15         71.68         8.80 o                         
   6 -10   6        487.44        468.37        31.51 o                         
 -13  -9   6         21.08         22.09        15.19 o                         
 -12  -9   6         37.26         10.14        11.57 o                         
 -11  -9   6        292.85        270.90        14.29 o                         
 -10  -9   6        170.38        193.44        10.66 o                         
  -9  -9   6          0.28          6.79         6.26 o                         
  -8  -9   6       1043.63       1063.04        20.80 o                         
  -7  -9   6        243.58        241.87         9.63 o                         
  -6  -9   6        551.66        507.19        15.00 o                         
  -5  -9   6       1564.53       1557.39        29.16 o                         
  -4  -9   6       1772.29       1796.85        24.54 o                         
  -3  -9   6        108.32        110.10         8.06 o                         
  -2  -9   6       1609.07       1527.77        30.40 o                         
  -1  -9   6       2886.33       2817.07        29.54 o                         
   0  -9   6         77.27         75.86         6.12 o                         
   1  -9   6        247.30        222.77         8.42 o                         
   2  -9   6       1776.96       1751.09        23.49 o                         
   3  -9   6        233.20        229.88        13.00 o                         
   4  -9   6        882.94        875.39        19.11 o                         
   5  -9   6        535.98        533.50        15.20 o                         
   6  -9   6         32.50         20.48         6.38 o                         
   7  -9   6        286.72        341.10        15.67 o                         
   8  -9   6        749.45        706.88        26.96 o                         
 -13  -8   6         22.36         17.95        13.16 o                         
 -12  -8   6        156.97        148.45        11.85 o                         
 -11  -8   6        353.53        295.77        12.02 o                         
 -10  -8   6         15.40          6.68         7.07 o                         
  -9  -8   6        532.38        498.91        15.56 o                         
  -8  -8   6        226.37        187.09         8.51 o                         
  -7  -8   6       1478.72       1416.20        21.39 o                         
  -6  -8   6       3804.28       3716.48        57.00 o                         
  -5  -8   6        716.13        711.26        16.22 o                         
  -4  -8   6        341.45        368.41        12.31 o                         
  -3  -8   6       2718.00       2825.40        29.82 o                         
  -2  -8   6       1023.77       1149.23        17.79 o                         
  -1  -8   6         86.65         72.56         5.79 o                         
   0  -8   6       1944.34       1976.23        20.95 o                         
   1  -8   6        156.25        190.44         7.26 o                         
   2  -8   6        166.71        140.10         7.47 o                         
   3  -8   6       2444.79       2460.80        25.89 o                         
   4  -8   6        156.05        159.01         8.60 o                         
   5  -8   6        844.34        891.34        14.97 o                         
   6  -8   6       1121.58       1068.20        15.35 o                         
   7  -8   6        553.79        580.86        16.92 o                         
   8  -8   6         22.84         -0.14        10.43 o                         
   9  -8   6        372.46        322.45        16.85 o                         
 -14  -7   6        444.28        484.92        23.74 o                         
 -13  -7   6        876.09        813.77        28.22 o                         
 -12  -7   6          7.46          9.27         9.06 o                         
 -11  -7   6        638.40        581.07        16.55 o                         
 -10  -7   6       2006.92       1965.35        26.07 o                         
  -9  -7   6          2.04          8.33         9.35 o                         
  -8  -7   6       2219.75       2102.83        28.73 o                         
  -7  -7   6       2964.84       3062.56        33.53 o                         
  -6  -7   6        214.61        226.01         7.98 o                         
  -5  -7   6        117.56        121.20         6.68 o                         
  -4  -7   6       1678.39       1603.73        19.23 o                         
  -3  -7   6        909.12        870.43        13.30 o                         
  -2  -7   6       1005.67       1053.21        14.21 o                         
  -1  -7   6        737.54        746.74        13.29 o                         
   0  -7   6         26.66         32.02         4.32 o                         
   1  -7   6        408.68        419.28         9.92 o                         
   2  -7   6        537.33        573.21        10.71 o                         
   3  -7   6        638.50        666.12        12.17 o                         
   4  -7   6       1149.06       1118.56        15.01 o                         
   5  -7   6       1108.12       1194.51        15.98 o                         
   6  -7   6         22.72         36.28         4.46 o                         
   7  -7   6        125.05        132.79         6.81 o                         
   8  -7   6        452.95        458.21        15.92 o                         
   9  -7   6        284.06        314.82        16.17 o                         
  10  -7   6         31.15         26.85        12.65 o                         
 -14  -6   6        456.39        380.58        18.74 o                         
 -13  -6   6          1.18          8.99         9.22 o                         
 -12  -6   6        731.34        734.82        19.34 o                         
 -11  -6   6        294.93        326.97        12.12 o                         
 -10  -6   6        580.12        524.73        14.22 o                         
  -9  -6   6       1836.53       1950.82        23.55 o                         
  -8  -6   6       1323.37       1350.95        19.23 o                         
  -7  -6   6        903.96        742.61        13.73 o                         
  -6  -6   6       6287.49       6358.51        46.35 o                         
  -5  -6   6       1677.46       1683.58        32.73 o                         
  -4  -6   6         42.31         57.59         4.77 o                         
  -3  -6   6        827.66        873.81        12.40 o                         
  -2  -6   6       1011.07       1000.26        13.00 o                         
  -1  -6   6          2.56          5.75         3.33 o                         
   0  -6   6        756.29        701.06        10.72 o                         
   1  -6   6       1067.93       1143.35        12.48 o                         
   2  -6   6         14.32         14.36         2.85 o                         
   3  -6   6        421.11        504.68         9.93 o                         
   4  -6   6       3416.19       3433.62        27.67 o                         
   5  -6   6        425.44        363.04         8.56 o                         
   6  -6   6        170.81        168.76         6.43 o                         
   7  -6   6       1092.12       1035.46        14.07 o                         
   8  -6   6        880.62        908.69        21.01 o                         
   9  -6   6         34.61         30.03         7.46 o                         
  10  -6   6        243.99        205.58        11.85 o                         
  11  -6   6        541.93        481.76        27.86 o                         
 -15  -5   6        230.33        172.71        31.10 o                         
 -14  -5   6        579.57        554.17        19.79 o                         
 -13  -5   6       1209.89       1260.51        23.19 o                         
 -12  -5   6        163.91        181.67        10.33 o                         
 -11  -5   6        935.09        937.88        18.05 o                         
 -10  -5   6       2038.65       2085.62        23.31 o                         
  -9  -5   6       1085.43       1016.78        16.10 o                         
  -8  -5   6         38.41         40.64         5.04 o                         
  -7  -5   6        360.44        338.08        10.22 o                         
  -6  -5   6       1027.48       1032.24        14.73 o                         
  -5  -5   6        274.96        283.80         7.58 o                         
  -4  -5   6        974.37        964.99        12.08 o                         
  -3  -5   6        335.23        340.42         7.97 o                         
  -2  -5   6        456.07        473.45         8.73 o                         
  -1  -5   6       2104.04       2166.30        17.82 o                         
   0  -5   6       2424.47       2571.47        19.73 o                         
   1  -5   6          4.18         -0.42         2.40 o                         
   2  -5   6       2202.56       2150.28        16.72 o                         
   3  -5   6       1552.97       1587.07        16.04 o                         
   4  -5   6       1014.33       1088.09        12.84 o                         
   5  -5   6        765.82        757.67        10.53 o                         
   6  -5   6       1604.24       1617.11        14.71 o                         
   7  -5   6        582.32        564.52         9.81 o                         
   8  -5   6         59.56         53.27         6.64 o                         
   9  -5   6       1423.30       1488.29        24.99 o                         
  10  -5   6       1493.10       1516.72        22.19 o                         
  11  -5   6          0.14          3.06         8.37 o                         
  12  -5   6        986.38        971.97        34.26 o                         
 -15  -4   6        481.71        492.87        22.22 o                         
 -14  -4   6        262.06        247.02        11.18 o                         
 -13  -4   6        170.40        171.73         9.61 o                         
 -12  -4   6       1374.23       1345.34        20.56 o                         
 -11  -4   6        842.70        873.63        16.60 o                         
 -10  -4   6          1.31         -4.17         5.30 o                         
  -9  -4   6        631.88        635.09        12.33 o                         
  -8  -4   6       1267.47       1275.72        15.73 o                         
  -7  -4   6        524.17        529.78        10.75 o                         
  -6  -4   6         31.39         23.73         3.73 o                         
  -5  -4   6       1335.20       1377.99        15.31 o                         
  -4  -4   6       1387.33       1436.03        14.14 o                         
  -3  -4   6         14.84         20.67         2.91 o                         
  -2  -4   6       3537.42       3562.71        24.38 o                         
  -1  -4   6        321.57        342.34         6.67 o                         
   0  -4   6        438.01        483.14         7.52 o                         
   1  -4   6        375.22        336.16         6.11 o                         
   2  -4   6       1524.40       1570.93        12.74 o                         
   3  -4   6       2544.26       2571.23        20.93 o                         
   4  -4   6       1630.33       1561.47        14.96 o                         
   5  -4   6       5219.59       5054.24        34.25 o                         
   6  -4   6       2095.55       2032.31        16.39 o                         
   7  -4   6       1218.02       1136.23        12.98 o                         
   8  -4   6       2010.74       1974.26        24.35 o                         
   9  -4   6        173.64        183.12         9.83 o                         
  10  -4   6        806.43        819.76        21.53 o                         
  11  -4   6        480.12        482.16        18.28 o                         
  12  -4   6          0.56          7.08        14.49 o                         
 -15  -3   6         34.59         25.19        14.53 o                         
 -14  -3   6         30.19         26.01         7.11 o                         
 -13  -3   6       1129.28       1163.05        18.37 o                         
 -12  -3   6        269.66        258.50        10.23 o                         
 -11  -3   6        151.91        173.83         8.33 o                         
 -10  -3   6         45.74         22.53         5.19 o                         
  -9  -3   6        271.58        263.14         9.64 o                         
  -8  -3   6         94.31        119.34         6.11 o                         
  -7  -3   6         19.01         10.18         3.25 o                         
  -6  -3   6       1388.41       1416.93        15.21 o                         
  -5  -3   6         36.53         36.49         3.47 o                         
  -4  -3   6       1237.03       1229.42        13.46 o                         
  -3  -3   6       3276.22       3515.28        24.33 o                         
  -2  -3   6       2750.95       2738.49        18.99 o                         
  -1  -3   6        391.60        440.62         6.88 o                         
   0  -3   6       2812.79       2499.19        18.81 o                         
   1  -3   6       7381.61       7558.23        42.52 o                         
   2  -3   6         87.97        130.00         4.02 o                         
   3  -3   6       3936.32       3760.25        25.70 o                         
   4  -3   6       5643.04       5598.28        38.41 o                         
   5  -3   6         60.67         99.91         4.20 o                         
   6  -3   6       2473.81       2445.65        17.59 o                         
   7  -3   6       3783.12       3887.15        29.71 o                         
   8  -3   6        756.61        744.65        13.78 o                         
   9  -3   6        741.10        706.94        12.85 o                         
  10  -3   6         99.92        108.96         7.23 o                         
  11  -3   6          1.29         16.28         5.85 o                         
  12  -3   6        649.71        714.81        31.68 o                         
  13  -3   6        537.91        618.33        32.62 o                         
 -15  -2   6        117.31        113.99        11.70 o                         
 -14  -2   6        515.29        506.57        18.64 o                         
 -13  -2   6        436.51        404.96        11.24 o                         
 -12  -2   6          1.95          7.07         5.25 o                         
 -11  -2   6        863.49        832.53        17.95 o                         
 -10  -2   6       1169.18       1281.73        16.66 o                         
  -9  -2   6         98.69         75.75         6.27 o                         
  -8  -2   6        322.55        292.05         7.26 o                         
  -7  -2   6       1171.67       1220.64        12.74 o                         
  -6  -2   6       3346.74       3490.86        24.10 o                         
  -5  -2   6        353.98        348.17         6.98 o                         
  -4  -2   6       3408.45       3418.53        24.23 o                         
  -3  -2   6       1862.97       1787.40        16.17 o                         
  -2  -2   6       1966.54       1860.38        15.68 o                         
  -1  -2   6       7505.84       7168.26        41.07 o                         
   0  -2   6        776.90        745.98         8.73 o                         
   1  -2   6       2086.46       1988.53        14.59 o                         
   2  -2   6       9416.62       9299.14        48.30 o                         
   3  -2   6       2798.92       2632.48        16.66 o                         
   4  -2   6        203.74        245.23         5.29 o                         
   5  -2   6       5679.60       5728.01        36.56 o                         
   6  -2   6        112.68         88.11         4.15 o                         
   7  -2   6       1992.79       2053.39        17.57 o                         
   8  -2   6        153.83        136.94         7.28 o                         
   9  -2   6         10.56          0.44         4.73 o                         
  10  -2   6         23.76         39.29         5.59 o                         
  11  -2   6       1212.74       1165.11        18.11 o                         
  12  -2   6        835.82        852.36        25.45 o                         
  13  -2   6          8.39         -7.65         7.93 o                         
  14  -2   6        192.73        188.96        19.49 o                         
 -15  -1   6        647.11        692.98        26.18 o                         
 -14  -1   6        540.69        572.12        17.49 o                         
 -13  -1   6         43.97         16.71        10.31 o                         
 -12  -1   6        463.65        483.16        10.31 o                         
 -11  -1   6        447.38        417.91        11.46 o                         
 -10  -1   6          1.07          8.80         4.22 o                         
  -9  -1   6        637.18        683.87        11.63 o                         
  -8  -1   6       1254.89       1320.42        15.24 o                         
  -7  -1   6         85.59        123.56         4.53 o                         
  -6  -1   6       6289.04       6386.28        39.29 o                         
  -5  -1   6       4330.88       4233.26        28.54 o                         
  -4  -1   6         41.11         50.36         2.88 o                         
  -3  -1   6       7664.88       7384.49        42.43 o                         
  -2  -1   6      16846.91      16738.71        86.92 o                         
  -1  -1   6          0.45         35.96         2.93 o                         
   0  -1   6       6313.28       6007.04        36.55 o                         
   1  -1   6       3918.77       3567.44        21.32 o                         
   2  -1   6        465.59        425.09         5.62 o                         
   3  -1   6       1519.15       1434.76        10.32 o                         
   4  -1   6       2961.04       2721.45        18.56 o                         
   5  -1   6         14.47         13.39         2.31 o                         
   6  -1   6        211.66        215.44         5.79 o                         
   7  -1   6       1026.33       1003.06         9.43 o                         
   8  -1   6        392.07        331.83         6.74 o                         
   9  -1   6       1482.16       1296.21        32.72 o                         
  10  -1   6        823.68        882.76        15.46 o                         
  11  -1   6        357.72        392.66        12.60 o                         
  12  -1   6         55.59         64.19         7.59 o                         
  13  -1   6        500.15        535.80        16.43 o                         
  14  -1   6         52.05         31.66        13.02 o                         
 -15   0   6        106.53         73.89        12.15 o                         
 -14   0   6         55.01         56.59         9.30 o                         
 -13   0   6       1091.35       1099.24        19.53 o                         
 -12   0   6        416.19        402.32        13.48 o                         
 -11   0   6        906.97        940.71        15.76 o                         
 -10   0   6        252.24        220.63         7.59 o                         
  -9   0   6       2922.57       2928.33        24.41 o                         
  -8   0   6          0.48          2.72         2.97 o                         
  -7   0   6       5725.15       5757.62        36.11 o                         
  -6   0   6       1745.82       1733.38        13.28 o                         
  -5   0   6       1418.52       1398.55        13.09 o                         
  -4   0   6      10599.94      10355.52        62.73 o                         
  -3   0   6        767.20        628.37         8.58 o                         
  -2   0   6        757.30        730.64        10.06 o                         
  -1   0   6      14064.86      14274.27        71.52 o                         
   0   0   6       5488.90       5307.84        32.79 o                         
   1   0   6         79.09         73.40         3.17 o                         
   2   0   6       2168.16       2238.07        15.27 o                         
   3   0   6       2863.36       2991.57        19.32 o                         
   4   0   6        804.20        780.65         9.51 o                         
   5   0   6        883.33        826.67         9.22 o                         
   6   0   6        563.17        571.01         8.06 o                         
   7   0   6        209.26        174.11         4.98 o                         
   8   0   6       2316.52       2383.39        17.13 o                         
   9   0   6       1590.51       1590.64        15.89 o                         
  10   0   6        204.40        189.64        11.14 o                         
  11   0   6          5.72         15.21         6.09 o                         
  12   0   6        786.65        813.02        16.86 o                         
  13   0   6        315.36        334.64        14.42 o                         
  14   0   6        222.90        229.68        11.66 o                         
  15   0   6          6.42         -2.22        15.21 o                         
 -15   1   6        401.58        342.15        16.40 o                         
 -14   1   6        695.19        709.11        18.11 o                         
 -13   1   6         17.82         18.77         6.91 o                         
 -12   1   6        126.42        128.96         8.53 o                         
 -11   1   6       2812.56       2858.28        27.25 o                         
 -10   1   6        488.52        544.76        12.54 o                         
  -9   1   6       4677.94       4802.81        32.03 o                         
  -8   1   6       5708.40       5724.91        36.40 o                         
  -7   1   6         40.60         44.76         2.79 o                         
  -6   1   6       6308.87       6506.11        34.45 o                         
  -5   1   6       6250.99       6188.08        34.30 o                         
  -4   1   6       1874.38       1762.62        14.18 o                         
  -3   1   6       2093.94       2367.48        16.78 o                         
  -2   1   6       3909.73       3523.87        25.23 o                         
  -1   1   6       1441.33       1425.26        11.56 o                         
   0   1   6        373.09        368.82         5.43 o                         
   1   1   6       1055.02       1041.19         9.86 o                         
   2   1   6         63.39         25.90         2.05 o                         
   3   1   6          4.55          5.26         1.76 o                         
   4   1   6       4369.06       4615.03        26.97 o                         
   5   1   6         13.91          9.22         2.82 o                         
   6   1   6        208.22        188.08         5.20 o                         
   7   1   6       1637.70       1594.93        15.28 o                         
   8   1   6       1997.37       1982.09        15.58 o                         
   9   1   6         83.32         75.82         3.93 o                         
  10   1   6         53.88         39.31         2.89 o                         
  11   1   6       1294.66       1381.45        15.38 o                         
  12   1   6        184.46        173.80        10.14 o                         
  13   1   6         56.00         54.72         9.66 o                         
  14   1   6       1798.35       1906.09        33.43 o                         
  15   1   6        154.41        127.80        13.03 o                         
 -15   2   6        191.00        186.89        24.98 o                         
 -14   2   6         28.47         19.79         7.87 o                         
 -13   2   6       1067.34       1086.13        22.02 o                         
 -12   2   6       1699.25       1708.71        24.61 o                         
 -11   2   6         29.69         33.08         6.36 o                         
 -10   2   6       2654.80       2610.37        23.37 o                         
  -9   2   6       1237.25       1188.82        14.87 o                         
  -8   2   6         23.92         29.05         3.16 o                         
  -7   2   6       2651.88       2638.34        17.62 o                         
  -6   2   6       4844.21       4806.55        26.17 o                         
  -5   2   6       1266.86       1371.38        11.79 o                         
  -4   2   6        956.02        877.28         8.96 o                         
  -3   2   6         31.95         23.65         2.35 o                         
  -2   2   6       5984.11       6208.58        34.80 o                         
  -1   2   6         84.51         91.84         3.57 o                         
   0   2   6       2756.01       2699.65        18.16 o                         
   1   2   6         58.16         55.56         2.81 o                         
   2   2   6        453.22        444.75         6.50 o                         
   3   2   6        537.35        491.30         6.78 o                         
   4   2   6        577.77        586.97         7.32 o                         
   5   2   6        795.50        831.71         8.18 o                         
   6   2   6       5871.63       5658.35        32.59 o                         
   7   2   6       3833.36       3942.20        25.06 o                         
   8   2   6        850.80        784.37        11.98 o                         
   9   2   6       2070.09       2131.45        19.38 o                         
  10   2   6       2809.21       2751.96        29.68 o                         
  11   2   6        380.25        351.20         9.32 o                         
  12   2   6        886.09        873.33        12.69 o                         
  13   2   6       1232.59       1257.74        22.28 o                         
  14   2   6          1.21         -2.37         5.65 o                         
  15   2   6        833.15        763.47        25.68 o                         
 -14   3   6        841.60        865.82        23.14 o                         
 -13   3   6        493.27        481.41        19.20 o                         
 -12   3   6        163.82        162.06         9.05 o                         
 -11   3   6       2040.20       2069.03        20.72 o                         
 -10   3   6         45.32         44.91         4.80 o                         
  -9   3   6        312.22        269.20         8.94 o                         
  -8   3   6        831.77        845.62        10.53 o                         
  -7   3   6        941.97       1013.55         9.69 o                         
  -6   3   6        264.13        236.37         5.15 o                         
  -5   3   6        209.67        178.08         4.69 o                         
  -4   3   6       1538.32       1462.83        11.60 o                         
  -3   3   6       4077.66       4494.65        26.36 o                         
  -2   3   6       1902.71       1852.80        14.43 o                         
  -1   3   6          7.81          8.36         2.06 o                         
   0   3   6       1739.21       1627.82        12.67 o                         
   1   3   6       4205.66       4220.65        24.98 o                         
   2   3   6       3749.03       3656.30        22.81 o                         
   3   3   6       1984.61       2125.56        15.19 o                         
   4   3   6       1731.37       1928.36        14.47 o                         
   5   3   6      14108.09      14099.60        74.45 o                         
   6   3   6       3772.56       3784.38        23.77 o                         
   7   3   6        114.65        123.17         3.92 o                         
   8   3   6       2593.98       2514.38        20.73 o                         
   9   3   6       1311.92       1352.50        16.41 o                         
  10   3   6         47.71         42.51         4.86 o                         
  11   3   6       1622.64       1681.39        27.96 o                         
  12   3   6       1876.49       1923.01        19.84 o                         
  13   3   6         11.03          6.92         5.99 o                         
  14   3   6       1599.99       1637.94        30.15 o                         
  15   3   6        352.75        410.51        25.35 o                         
 -14   4   6         52.78         39.48        12.28 o                         
 -13   4   6        263.79        265.50        11.46 o                         
 -12   4   6        238.50        228.45        13.33 o                         
 -11   4   6        315.99        307.37        10.40 o                         
 -10   4   6        191.24        210.82         8.43 o                         
  -9   4   6        708.02        683.17        12.35 o                         
  -8   4   6        690.33        625.94        11.02 o                         
  -7   4   6        151.45        199.39         5.95 o                         
  -6   4   6        676.45        589.40         7.15 o                         
  -5   4   6       2657.74       2789.10        17.17 o                         
  -4   4   6        149.31        137.66         3.96 o                         
  -3   4   6        161.51        132.31         3.77 o                         
  -2   4   6       1667.37       1619.18        13.11 o                         
  -1   4   6         78.84         88.25         3.61 o                         
   0   4   6       2114.70       1959.88        16.45 o                         
   1   4   6       4799.23       4858.74        30.15 o                         
   2   4   6         20.69         25.51         2.58 o                         
   3   4   6       7792.12       7751.23        42.45 o                         
   4   4   6      18547.78      18223.97        90.85 o                         
   5   4   6       2882.51       3006.75        19.70 o                         
   6   4   6        856.42        766.81         9.14 o                         
   7   4   6       4953.52       5032.36        31.62 o                         
   8   4   6       2213.60       2252.09        18.01 o                         
   9   4   6        253.28        289.58         8.91 o                         
  10   4   6       1374.46       1444.45        17.14 o                         
  11   4   6        258.63        215.97         8.58 o                         
  12   4   6        200.64        208.21         8.61 o                         
  13   4   6       1477.18       1523.37        32.87 o                         
  14   4   6        135.52        122.55         7.24 o                         
  15   4   6        388.54        389.82        16.04 o                         
  16   4   6        451.35        481.22        22.14 o                         
 -13   5   6        326.36        337.93        21.95 o                         
 -12   5   6         94.15         94.26         6.68 o                         
 -11   5   6        270.57        235.58         8.98 o                         
 -10   5   6         84.24         91.46         6.25 o                         
  -9   5   6        508.68        563.38        11.00 o                         
  -8   5   6         21.37         25.04         3.79 o                         
  -7   5   6        861.46        886.05        10.82 o                         
  -6   5   6       3244.13       3238.14        19.41 o                         
  -5   5   6        101.31         97.73         4.07 o                         
  -4   5   6       2734.14       2630.91        17.05 o                         
  -3   5   6       1412.48       1318.04        11.66 o                         
  -2   5   6        503.34        499.92         7.25 o                         
  -1   5   6       9052.25       9026.74        45.91 o                         
   0   5   6       5309.50       5388.19        32.53 o                         
   1   5   6         97.86        104.92         3.83 o                         
   2   5   6      11613.75      11874.79        80.64 o                         
   3   5   6       6460.67       6658.51        37.71 o                         
   4   5   6       3229.49       3343.81        23.66 o                         
   5   5   6        398.87        329.35         6.85 o                         
   6   5   6       3868.84       3886.41        26.56 o                         
   7   5   6        899.76        877.63        11.72 o                         
   8   5   6       4254.59       4296.77        30.91 o                         
   9   5   6        354.51        362.52         8.22 o                         
  10   5   6          6.68          3.93         3.20 o                         
  11   5   6       1515.64       1475.44        18.56 o                         
  12   5   6        855.96        859.72        15.46 o                         
  13   5   6         36.10         31.22         6.70 o                         
  14   5   6        207.83        210.86         9.44 o                         
  15   5   6         96.21        108.57         8.45 o                         
  16   5   6         16.10         11.91        10.62 o                         
 -13   6   6          4.89         -8.68        10.60 o                         
 -12   6   6        277.75        294.37        13.39 o                         
 -11   6   6        939.03        964.49        26.18 o                         
 -10   6   6        119.07         98.51         6.87 o                         
  -9   6   6        212.32        209.68         8.02 o                         
  -8   6   6        894.49        873.80        12.71 o                         
  -7   6   6        931.42        912.64        11.68 o                         
  -6   6   6        341.28        304.40         8.57 o                         
  -5   6   6       1698.14       1671.37        13.51 o                         
  -4   6   6        235.56        244.14         6.17 o                         
  -3   6   6       1397.36       1473.90        12.96 o                         
  -2   6   6       8298.53       8674.33        45.26 o                         
  -1   6   6        213.22        176.51         6.14 o                         
   0   6   6       3916.39       3964.05        23.78 o                         
   1   6   6       8924.10       9172.82        48.25 o                         
   2   6   6       7890.97       8007.71        43.08 o                         
   3   6   6        244.31        230.11         5.57 o                         
   4   6   6       5087.46       4883.10        32.21 o                         
   5   6   6       3843.98       3884.54        27.28 o                         
   6   6   6        730.35        715.08        10.16 o                         
   7   6   6       3301.71       3321.47        26.56 o                         
   8   6   6          4.87          5.70         3.54 o                         
   9   6   6       1798.78       1875.43        19.08 o                         
  10   6   6        214.18        238.08         7.92 o                         
  11   6   6         14.06         20.68         4.29 o                         
  12   6   6        143.27        159.16         8.77 o                         
  13   6   6         35.09         33.32         6.66 o                         
  14   6   6        293.74        294.95        11.58 o                         
  15   6   6        425.01        408.96        17.87 o                         
  16   6   6        130.17        120.06        13.01 o                         
 -12   7   6       1195.63       1212.44        23.25 o                         
 -11   7   6         74.76         43.53         8.65 o                         
 -10   7   6        732.99        689.15        14.47 o                         
  -9   7   6       1715.25       1777.52        18.73 o                         
  -8   7   6          8.95         20.49         5.57 o                         
  -7   7   6        551.11        539.20        11.74 o                         
  -6   7   6       2877.22       2894.36        24.75 o                         
  -5   7   6          2.74          1.87         2.80 o                         
  -4   7   6       3624.62       3685.65        25.22 o                         
  -3   7   6       3572.76       3632.23        22.95 o                         
  -2   7   6        944.59        964.37        10.43 o                         
  -1   7   6      11855.81      12773.86        65.13 o                         
   0   7   6       2981.39       2880.33        21.66 o                         
   1   7   6        915.46        835.72        10.61 o                         
   2   7   6        621.25        569.87         8.88 o                         
   3   7   6          4.25         -0.32         2.86 o                         
   4   7   6         70.93         45.64         3.68 o                         
   5   7   6        625.05        723.11        10.85 o                         
   6   7   6         53.09         55.27         4.35 o                         
   7   7   6          0.95         -3.03         3.27 o                         
   8   7   6       1506.50       1428.26        14.54 o                         
   9   7   6       2732.27       2710.50        25.32 o                         
  10   7   6        334.57        341.00        10.39 o                         
  11   7   6         68.22         73.06         6.01 o                         
  12   7   6         87.71         93.66         6.26 o                         
  13   7   6       1627.79       1560.43        31.27 o                         
  14   7   6        291.80        286.70        11.83 o                         
  15   7   6        657.91        607.90        19.15 o                         
  16   7   6        307.32        306.31        21.39 o                         
 -11   8   6       2081.82       2214.41        30.37 o                         
 -10   8   6         35.74         38.44         8.01 o                         
  -9   8   6          0.27         -5.32         5.32 o                         
  -8   8   6       1214.77       1198.49        17.43 o                         
  -7   8   6        410.38        403.44        11.64 o                         
  -6   8   6        717.39        732.16        12.83 o                         
  -5   8   6       1837.06       1884.28        19.60 o                         
  -4   8   6       3134.00       3210.03        23.07 o                         
  -3   8   6        929.71        904.15        10.79 o                         
  -2   8   6       4806.63       4989.88        31.65 o                         
  -1   8   6       4763.17       4971.65        31.01 o                         
   0   8   6        338.32        355.69         8.23 o                         
   1   8   6        349.19        338.28         8.53 o                         
   2   8   6       1021.54        950.50        12.88 o                         
   3   8   6        322.40        367.06         9.01 o                         
   4   8   6        111.80        102.02         5.32 o                         
   5   8   6        385.60        375.77         9.21 o                         
   6   8   6        324.96        358.43         8.86 o                         
   7   8   6        186.54        152.23         6.79 o                         
   8   8   6        743.95        780.26        12.48 o                         
   9   8   6        297.89        314.55         7.99 o                         
  10   8   6         38.22         51.10         6.26 o                         
  11   8   6        457.73        449.46        12.91 o                         
  12   8   6       1614.35       1732.11        20.61 o                         
  13   8   6          7.62          3.63         7.96 o                         
  14   8   6        737.03        739.81        20.46 o                         
  15   8   6        752.59        829.91        22.54 o                         
 -11   9   6        224.62        215.45        13.35 o                         
 -10   9   6        727.79        649.03        21.56 o                         
  -9   9   6        821.83        827.71        14.99 o                         
  -8   9   6         45.78         45.39         6.81 o                         
  -7   9   6        549.03        546.32        13.62 o                         
  -6   9   6       1617.65       1729.21        19.96 o                         
  -5   9   6       1008.01       1021.97        14.97 o                         
  -4   9   6       1389.24       1413.26        14.02 o                         
  -3   9   6       2814.30       2995.22        22.17 o                         
  -2   9   6       1946.00       2071.21        18.45 o                         
  -1   9   6         15.69         20.34         3.72 o                         
   0   9   6        476.78        544.59        10.75 o                         
   1   9   6         98.98        118.64         5.85 o                         
   2   9   6         82.56         60.46         4.76 o                         
   3   9   6        196.23        242.25        10.03 o                         
   4   9   6        327.49        295.87         9.63 o                         
   5   9   6         34.15         36.72         4.62 o                         
   6   9   6       1836.12       1831.53        20.57 o                         
   7   9   6       2992.96       3022.92        26.26 o                         
   8   9   6        622.17        604.77        12.87 o                         
   9   9   6       1784.54       1764.14        20.74 o                         
  10   9   6       1675.00       1638.47        18.96 o                         
  11   9   6       1782.42       1903.86        23.14 o                         
  12   9   6         69.63         60.63         8.46 o                         
  13   9   6        623.41        658.55        15.81 o                         
  14   9   6       1028.18       1045.73        18.54 o                         
  15   9   6         31.69         23.17        11.24 o                         
 -10  10   6        289.45        284.22        24.98 o                         
  -9  10   6        154.58        133.44         8.99 o                         
  -8  10   6        344.02        335.75        13.15 o                         
  -7  10   6       1737.80       1724.74        24.32 o                         
  -6  10   6         35.84         22.41         6.03 o                         
  -5  10   6       1980.99       2014.76        22.67 o                         
  -4  10   6       1382.78       1458.28        13.78 o                         
  -3  10   6        101.00         95.79         5.09 o                         
  -2  10   6        411.52        375.93         9.13 o                         
  -1  10   6        870.72        866.30        12.24 o                         
   0  10   6       1502.60       1411.01        20.40 o                         
   1  10   6        105.81         90.24         5.70 o                         
   2  10   6         48.97         65.80         5.26 o                         
   3  10   6       1256.02       1288.75        17.96 o                         
   4  10   6          2.40          3.27         4.68 o                         
   5  10   6        357.42        361.38        12.08 o                         
   6  10   6       1958.99       2004.26        23.74 o                         
   7  10   6        146.34        128.54         7.87 o                         
   8  10   6        915.73        947.61        17.37 o                         
   9  10   6       3899.18       4147.31        37.47 o                         
  10  10   6         30.53         18.65         6.12 o                         
  11  10   6       1190.54       1196.64        17.38 o                         
  12  10   6       1507.81       1558.17        22.94 o                         
  13  10   6        405.84        385.97        15.61 o                         
  14  10   6        400.45        405.85        19.93 o                         
  15  10   6        911.55        877.01        25.02 o                         
  -9  11   6        398.51        325.38        20.33 o                         
  -8  11   6        462.98        454.29        14.12 o                         
  -7  11   6        102.72         80.55        13.13 o                         
  -6  11   6        254.79        259.17        10.56 o                         
  -5  11   6        218.24        237.33        10.12 o                         
  -4  11   6        922.96        937.55        17.75 o                         
  -3  11   6        139.68        156.93         7.32 o                         
  -2  11   6        698.13        758.03        12.63 o                         
  -1  11   6        455.22        539.73        10.71 o                         
   0  11   6        426.81        309.62         9.60 o                         
   1  11   6       1108.28       1087.28        16.93 o                         
   2  11   6        887.57        783.11        14.88 o                         
   3  11   6       1231.78       1180.98        17.61 o                         
   4  11   6       1970.03       1924.16        22.44 o                         
   5  11   6       1679.55       1853.31        22.58 o                         
   6  11   6        510.32        593.69        14.33 o                         
   7  11   6       3106.00       3220.61        31.78 o                         
   8  11   6       3092.40       3169.67        33.70 o                         
   9  11   6          2.41         -7.04         7.04 o                         
  10  11   6       1089.69       1134.66        20.07 o                         
  11  11   6       1118.77       1138.73        18.66 o                         
  12  11   6         91.61         81.29         7.23 o                         
  13  11   6        313.40        266.56        13.54 o                         
  14  11   6         76.56         57.22        11.28 o                         
  -8  12   6         34.58         15.31        11.29 o                         
  -7  12   6        389.68        394.37        24.61 o                         
  -6  12   6        510.60        561.96        16.34 o                         
  -5  12   6        843.94        848.94        19.21 o                         
  -4  12   6          1.10         -8.30         8.30 o                         
  -3  12   6        874.00        900.44        12.97 o                         
  -2  12   6       1002.84        959.97        13.84 o                         
  -1  12   6         86.44         59.10         6.31 o                         
   0  12   6       2586.11       2593.08        25.54 o                         
   1  12   6         42.23         56.75         7.01 o                         
   2  12   6       1473.19       1465.62        22.85 o                         
   3  12   6       1883.05       1992.65        26.83 o                         
   4  12   6          0.98          1.43         5.94 o                         
   5  12   6        181.26        213.21        10.78 o                         
   6  12   6       2486.64       2617.18        31.39 o                         
   7  12   6        891.18        908.76        18.38 o                         
   8  12   6        414.28        450.98        15.35 o                         
   9  12   6       1735.96       1793.58        24.05 o                         
  10  12   6        528.78        528.88        16.99 o                         
  11  12   6        101.00         96.98         8.58 o                         
  12  12   6        218.36        178.97        10.21 o                         
  13  12   6        193.59        175.57        13.86 o                         
  14  12   6        234.34        219.69        15.66 o                         
  -6  13   6          1.49         -1.96        14.30 o                         
  -5  13   6        674.04        618.84        19.02 o                         
  -4  13   6       1087.41       1137.94        21.77 o                         
  -3  13   6         13.74          6.85         8.10 o                         
  -2  13   6        799.18        857.20        14.77 o                         
  -1  13   6        651.78        677.16        13.60 o                         
   0  13   6        109.83        101.44         7.09 o                         
   1  13   6       2141.69       2205.11        23.91 o                         
   2  13   6       1802.49       1959.84        24.87 o                         
   3  13   6         54.51         48.04         6.93 o                         
   4  13   6       2555.17       2665.33        31.79 o                         
   5  13   6       1876.39       1874.10        22.69 o                         
   6  13   6        378.09        383.50        18.06 o                         
   7  13   6        151.15        128.39         8.94 o                         
   8  13   6       1196.05       1170.55        20.97 o                         
   9  13   6        239.85        203.22        11.01 o                         
  10  13   6        136.56        145.12        11.15 o                         
  11  13   6         37.27         35.20        10.08 o                         
  12  13   6         49.47         64.00        11.56 o                         
  13  13   6        161.53        128.30        14.86 o                         
  -5  14   6          2.65         -7.54        14.49 o                         
  -4  14   6        160.72        165.84        12.74 o                         
  -3  14   6        810.57        812.20        22.60 o                         
  -2  14   6        142.19        125.68         7.91 o                         
  -1  14   6       1333.88       1312.52        19.12 o                         
   0  14   6       1389.59       1362.28        23.06 o                         
   1  14   6        523.21        506.83        15.00 o                         
   2  14   6        155.36        170.67        12.98 o                         
   3  14   6       2514.71       2522.94        28.94 o                         
   4  14   6        856.89        863.48        18.61 o                         
   5  14   6         26.65         33.91         8.30 o                         
   6  14   6        273.69        244.59        12.05 o                         
   7  14   6        802.32        778.16        20.92 o                         
   8  14   6        135.42        160.97        11.76 o                         
   9  14   6         51.24         54.70        10.21 o                         
  10  14   6        386.32        399.15        16.24 o                         
  11  14   6         13.59         -3.16        12.27 o                         
  12  14   6        458.04        441.28        18.86 o                         
  -3  15   6         12.16         20.11        34.19 o                         
  -2  15   6        278.42        225.00        17.64 o                         
  -1  15   6        912.56        941.61        29.44 o                         
   0  15   6         15.07         19.67         9.28 o                         
   1  15   6        254.75        223.07        17.44 o                         
   2  15   6       1602.75       1615.04        28.84 o                         
   3  15   6        178.60        139.33        10.40 o                         
   4  15   6         43.40         30.69         9.16 o                         
   5  15   6        100.66         68.62        10.25 o                         
   6  15   6        320.27        312.62        17.50 o                         
   7  15   6        173.94        164.44        16.30 o                         
   8  15   6         81.36        113.60        17.23 o                         
   9  15   6          1.50         -0.56        14.91 o                         
  10  15   6        366.86        358.83        26.33 o                         
   0  16   6        306.73        302.56        17.85 o                         
   1  16   6        377.22        355.67        15.26 o                         
   2  16   6        726.81        710.59        28.70 o
[truncated: 485,758 more chars]
